# Supplementary material for: Mitofusin 2 displays fusion-independent roles in proteostasis surveillance
Source: Nat Commun. 2025 Feb 10;16:1501. doi: 10.1038/s41467-025-56673-5 (PMC11811173; doi:10.1038/s41467-025-56673-5)
Supplement: Supplementary file 3 — Supplementary Data 1 [file 41467_2025_56673_MOESM3_ESM.xlsx]

## Sheet: Samples
HEK 293 cells
WT	wild type
1KO	MFN1 KO
2KO	MFN2 KO
1_1	MFN1KO stably expressing MFN1-FLAG
2_2	MFN2KO stably expressing MFN2-FLAG

## Sheet: Description
Sheets
	Data	Protein Groups Table (log2 LFQ intensities).
	Statistics	Pairwise comparison using two-sided t-test and permutation based FDR correction (FDR < 0.05, number permutation = 500, s0=0.1)
	MitoNormalization	Mito Normalized Data - Mitochondrial proteins (MitoCarta 3.0) were normalized to the same median across all samples (e.g. the global median).
	1D Enrichment	Pathway enrichment looking for systematically up- and down-regulated pathways. (PMCID: PMC3489530). The p-values from a U-test were adjusted using the Benjamini Hochberg correction.
Groups
	1KO	MFN1 KO
	2KO	MFN2 KO
	1KO+1	MFN1KO + MFN1 (rescue)
	2KO+2	MFN2 KO + MFN2 (rescue)
	WT	wild type cells
Replicates	4
Annotations	MitoCarta 3.0, Gene Ontology, Reactome
Statistical Test
	Pairwise comparison using a two-sided unpaired t-test followed by permutation based FDR correction (FDR cutoff 0.05, s0=0.1, #perumtation = 500) Method from Tusher et al, 2001 PNAS also referenced as SAM

## Sheet: Data
1KO_03	1KO_09	1KO_15	1KO_21	1KO-1_05	1KO-1_11	1KO-1_17	1KO-1_23	2KO_04	2KO_10	2KO_16	2KO_22	2KO-2_06	2KO-2_12	2KO-2_18	2KO-2_24	WT_01	WT_07	WT_13	WT_19	WT_ev_02	WT_ev_08	WT_ev_14	WT_ev_20	ExclusivePos:(Genotype)	ExclusiveNegs:(Genotype)	Uniprot	Gene names	Uniprot name	Protein name	MitoCarta3.0_List	MitoCarta3.0_Evidence	MitoCarta3.0_SubMitoLocalization	MitoCarta3.0_MitoPathways	Gene Ontology (biological process)	Gene Ontology (cellular component)	Gene Ontology (molecular function)	Gene Names (synonym)	Uniprot
18.0638		18.3023	18.1736	18.7439	18.5885	18.9943	18.8895	19.5088	19.5716	19.9344	19.2725	19.1562	19.2945	19.308	19.143	19.1068	18.8826	19.3269	19.0638	18.7767	19.0301	19.381	19.0436	-	-	A0A1W2PQ72	MSANTD7	MSD7_HUMAN	Myb/SANT-like DNA-binding domain-containing protein 7									A0A1W2PQ72
20.0235	20.0533	20.1025	19.9201	19.9022	19.9369	19.9307	19.9437	20.2643	20.2063	20.2477	20.1871	19.9069	19.7962	19.9131	19.9904	19.9315	20.0224	20.0349	19.9872	19.926	20.0004	20.0788	20.0106	-	-	A0AV96	RBM47	RBM47_HUMAN	RNA-binding protein 47					cytidine to uridine editing [GO:0016554];hematopoietic progenitor cell differentiation [GO:0002244]	nucleus [GO:0005634]	mRNA binding [GO:0003729];RNA binding [GO:0003723]		A0AV96
18.4272	18.0391	18.3733	17.6432	18.5716		18.0522	18.3279	18.3519	18.6525		18.6181	17.7755				18.1017		17.9504	18.4381			18.3144	18.458	-	-	A0AVF1	IFT56	IFT56_HUMAN	Intraflagellar transport protein 56					axoneme assembly [GO:0035082];cilium assembly [GO:0060271];intraciliary anterograde transport [GO:0035720];intraciliary transport [GO:0042073];intraciliary transport involved in cilium assembly [GO:0035735];manchette assembly [GO:1905198];protein localization to cilium [GO:0061512];protein transport [GO:0015031];smoothened signaling pathway [GO:0007224]	centrosome [GO:0005813];ciliary basal body [GO:0036064];ciliary base [GO:0097546];ciliary tip [GO:0097542];cilium [GO:0005929];intraciliary transport particle B [GO:0030992];neuron projection [GO:0043005]	intraciliary transport particle B binding [GO:0120170]	IFT56	A0AVF1
22.4107	22.395	22.3895	22.4129	22.3642	22.3663	22.3257	22.3221	22.2717	22.3453	22.2937	22.3014	22.2918	22.3204	22.3573	22.2872	22.3325	22.2856	22.2463	22.3684	22.2543	22.2977	22.3031	22.3116	-	-	A0AVT1	UBA6	UBA6_HUMAN	Ubiquitin-like modifier-activating enzyme 6					amygdala development [GO:0021764];cellular response to DNA damage stimulus [GO:0006974];dendritic spine development [GO:0060996];hippocampus development [GO:0021766];learning [GO:0007612];locomotory behavior [GO:0007626];protein modification by small protein conjugation [GO:0032446];protein ubiquitination [GO:0016567];ubiquitin-dependent protein catabolic process [GO:0006511]	cytoplasm [GO:0005737];cytosol [GO:0005829];nucleus [GO:0005634]	ATP binding [GO:0005524];FAT10 activating enzyme activity [GO:0019780];ubiquitin activating enzyme activity [GO:0004839]	MOP4 UBE1L2	A0AVT1
22.3195	22.3918	22.3584	22.3265	22.1846	22.3752	22.185	22.4133	22.5122	22.5865	22.622	22.5919	21.911	21.9794	21.6907	22.0104	22.3737	22.3956	22.4119	22.4058	22.4441	22.3482	22.3032	22.4333	-	-	A0FGR8	ESYT2	ESYT2_HUMAN	Extended synaptotagmin-2					endocytosis [GO:0006897];endoplasmic reticulum-plasma membrane tethering [GO:0061817];lipid transport [GO:0006869]	cytosol [GO:0005829];endoplasmic reticulum membrane [GO:0005789];endoplasmic reticulum-plasma membrane contact site [GO:0140268];extrinsic component of cytoplasmic side of plasma membrane [GO:0031234];integral component of plasma membrane [GO:0005887];intrinsic component of endoplasmic reticulum membrane [GO:0031227];membrane [GO:0016020];organelle membrane contact site [GO:0044232];plasma membra…	cadherin binding [GO:0045296];calcium ion binding [GO:0005509];calcium-dependent phospholipid binding [GO:0005544];identical protein binding [GO:0042802];phosphatidylcholine binding [GO:0031210];phosphatidylethanolamine binding [GO:0008429];phosphatidylinositol binding [GO:0035091]	FAM62B KIAA1228	A0FGR8
18.2737	18.2644	17.7335	18.4485	18.377	18.5192	18.4467		18.4618	18.8952	18.5394	18.6017	18.1225	18.0506		17.9354	18.6248	18.2461	17.9	18.345	18.4123	18.3812	18.375	18.3257	-	-	A0JNW5	BLTP3B	BLT3B_HUMAN	Bridge-like lipid transfer protein family member 3B						cytosol [GO:0005829];early endosome [GO:0005769]	GARP complex binding [GO:0062069];protein homodimerization activity [GO:0042803]	KIAA0701 SHIP164	A0JNW5
21.7226	21.6768	21.6678	21.6714	21.9412	21.9787	22.0242	21.9242	22.1188	22.2549	22.1822	22.1138	22.0797	22.1743	22.3168	22.2509	22.1783	22.0789	22.1838	22.1005	22.0524	22.1389	22.1844	22.1269	-	-	A0MZ66	SHTN1	SHOT1_HUMAN	Shootin-1					actin filament bundle retrograde transport [GO:0061573];axonogenesis [GO:0007409];Cdc42 protein signal transduction [GO:0032488];cytoplasmic actin-based contraction involved in cell motility [GO:0060327];endoplasmic reticulum polarization [GO:0061163];netrin-activated signaling pathway [GO:0038007];neuron projection morphogenesis [GO:0048812];positive regulation of axon extension [GO:0045773];pos…	axon [GO:0030424];axonal growth cone [GO:0044295];cell leading edge [GO:0031252];cytoplasm [GO:0005737];filopodium [GO:0030175];growth cone [GO:0030426];lamellipodium [GO:0030027];microtubule [GO:0005874];microtubule associated complex [GO:0005875];microtubule cytoskeleton [GO:0015630];perikaryon [GO:0043204];perinuclear region of cytoplasm [GO:0048471]	actin filament binding [GO:0051015];cadherin binding [GO:0045296];identical protein binding [GO:0042802];kinesin binding [GO:0019894]	KIAA1598	A0MZ66
20.2111	20.0737	20.2121	20.1837	20.0396	19.898	20.0846	20.2322	19.5294	19.2674	19.7132	19.5863	19.9325	20.0679	20.0589	20.1778	19.9456	20.0552	20.3739	20.2002	20.3476	20.1752	20.1031	20.3937	-	-	A0PJW6	TMEM223	TM223_HUMAN	Transmembrane protein 223					mitochondrial cytochrome c oxidase assembly [GO:0033617];nervous system development [GO:0007399]	integral component of mitochondrial inner membrane [GO:0031305];mitochondrion [GO:0005739]	mitochondrial ribosome binding [GO:0097177]		A0PJW6
20.1309	20.1317	20.2285	20.6385	20.3659	20.3115	19.7899	20.3169	20.2496	20.8364	20.3834	20.5101	20.2134	19.8385		20.1767	20.2252	20.5452	20.3452	19.9322	20.351	20.2398	20.1529	20.3352	-	-	A0PK00	TMEM120B	T120B_HUMAN	Transmembrane protein 120B					fat cell differentiation [GO:0045444];protein heterooligomerization [GO:0051291]	integral component of membrane [GO:0016021];membrane [GO:0016020];nuclear inner membrane [GO:0005637]			A0PK00
		17.9616	18.2495		18.3068	18.58	18.482	18.6492	19.2227	18.6283	18.4744	18.4157	18.7375	18.5394	18.3207	18.8213	18.5934	18.6154	18.3713		18.6918	18.9545	18.4032	-	-	A1L020	MEX3A	MEX3A_HUMAN	RNA-binding protein MEX3A						cytosol [GO:0005829];nucleus [GO:0005634];P-body [GO:0000932]	metal ion binding [GO:0046872];RNA binding [GO:0003723]	RKHD4	A1L020
22.5651	22.6786	22.741	22.6719	22.5421	22.6253	22.5463	22.6951	22.7311	22.8087	22.9082	22.7827	22.5344	22.6352	22.3882	22.6109	22.7332	22.7508	22.8392	22.7337	22.7807	22.8531	22.7102	22.7958	-	-	A1L0T0	ILVBL	HACL2_HUMAN	2-hydroxyacyl-CoA lyase 2					fatty acid alpha-oxidation [GO:0001561];isoleucine biosynthetic process [GO:0009097];valine biosynthetic process [GO:0009099]	acetolactate synthase complex [GO:0005948];endoplasmic reticulum membrane [GO:0005789];integral component of membrane [GO:0016021];membrane [GO:0016020]	acetolactate synthase activity [GO:0003984];flavin adenine dinucleotide binding [GO:0050660];lyase activity [GO:0016829];magnesium ion binding [GO:0000287];thiamine pyrophosphate binding [GO:0030976]	AHAS HACL2	A1L0T0
	20.2129	20.3518	19.8841	20.2529	20.1673	20.326	20.3898	20.2013	20.4393	20.1989	20.4573	20.2382	20.426	20.3371	20.2939	20.2118	20.2987	20.6471	20.3562	20.1873	20.4493	20.4394	20.1798	-	-	A1L390	PLEKHG3	PKHG3_HUMAN	Pleckstrin homology domain-containing family G member 3					regulation of cell migration [GO:0030334];regulation of establishment of cell polarity [GO:2000114];regulation of small GTPase mediated signal transduction [GO:0051056]	cytoskeleton [GO:0005856];cytosol [GO:0005829]	actin binding [GO:0003779];guanyl-nucleotide exchange factor activity [GO:0005085]	KIAA0599	A1L390
20.072	19.9903	20.1345	20.0139	20.2512	20.1725	20.0678	20.0867	20.0321	20.1448	20.0366	19.9517	20.1101	20.1354	19.7724	19.9275	20.2344	20.2195	20.0216	19.8417	20.2472	20.2507	20.0729	20.1656	-	-	A1XBS5	CIBAR1	CBAR1_HUMAN	CBY1-interacting BAR domain-containing protein 1					cilium assembly [GO:0060271];inner mitochondrial membrane organization [GO:0007007];limb morphogenesis [GO:0035108];membrane organization [GO:0061024];membrane tubulation [GO:0097749];positive regulation of smoothened signaling pathway [GO:0045880]	centriole [GO:0005814];ciliary basal body [GO:0036064];ciliary base [GO:0097546];ciliary transition zone [GO:0035869];cytoplasm [GO:0005737];extrinsic component of membrane [GO:0019898];mitochondrial crista [GO:0030061];mitochondrial inner membrane [GO:0005743];nucleus [GO:0005634]	phospholipid binding [GO:0005543]	FAM92A FAM92A1	A1XBS5
20.3351	20.3727	20.5135	20.4424	20.2646	20.3418	20.4289	20.3754	20.5464	20.6028	20.6689	20.5572	20.3218	20.4487	20.4446	20.2576	20.5174	20.4237	20.5593	20.318	20.5152	20.5751	20.5581	20.5053	-	-	A2RRP1	NBAS	NBAS_HUMAN	NBAS subunit of NRZ tethering complex					negative regulation of nuclear-transcribed mRNA catabolic process, nonsense-mediated decay [GO:2000623];nuclear-transcribed mRNA catabolic process [GO:0000956];protein transport [GO:0015031];retrograde vesicle-mediated transport, Golgi to endoplasmic reticulum [GO:0006890]	cytosol [GO:0005829];Dsl1/NZR complex [GO:0070939];endoplasmic reticulum [GO:0005783];endoplasmic reticulum membrane [GO:0005789];membrane [GO:0016020]	SNARE binding [GO:0000149]	NAG	A2RRP1
22.9554	22.9755	22.7727	22.6499	22.7996	22.8274	22.8877	22.7457	22.8301	22.9707	22.7639	22.7653	22.8291	22.8825	22.5918	23.1442	22.8644	22.7797	22.6103	22.8254	22.6615	22.782	22.6972	22.782	-	-	A2RTX5	TARS3	SYTC2_HUMAN	Threonine--tRNA ligase 2, cytoplasmic					threonyl-tRNA aminoacylation [GO:0006435]	cytoplasm [GO:0005737];nucleus [GO:0005634]	ATP binding [GO:0005524];identical protein binding [GO:0042802];threonine-tRNA ligase activity [GO:0004829]	TARSL2	A2RTX5
20.5108	20.2941	20.4013	20.2819	20.5205	20.4164	20.3201	20.2695	20.6218	20.6644	20.6266	20.2619	20.3548	20.5341	20.3911	20.4847	20.4806	20.3851	20.4858	20.4094	20.2545	20.5114	20.4014	20.3061	-	-	A2RU67	FAM234B	F234B_HUMAN	Protein FAM234B						cytoskeleton [GO:0005856];Golgi apparatus [GO:0005794];integral component of membrane [GO:0016021]		KIAA1467	A2RU67
21.3463	21.4312	21.3027	21.349	21.3082	21.4841	21.2506	21.2597	21.0585	20.8955	20.8948	20.8902	21.4889	21.5075	21.3686	21.322	21.4184	21.4007	21.4126	21.2735	21.432	21.4708	21.2945	21.305	-	-	A3KMH1	VWA8	VWA8_HUMAN	von Willebrand factor A domain-containing protein 8	MitoCarta3.0	APEX_matrix, targetP signal, mito protein domain, coexpression+, MS/MS++	Matrix	0		cytoplasm [GO:0005737];mitochondrion [GO:0005739];peroxisome [GO:0005777]	ATP binding [GO:0005524];ATP hydrolysis activity [GO:0016887]	KIAA0564	A3KMH1
20.9988	20.8406	20.9708	21.1632	21.0073	20.7908	20.7315	20.9381	20.7261	20.5548	20.5137	20.6249	20.946	20.8849	21.079	21.1054	20.8919	20.5986	20.7803	20.8724	20.6906	20.7799	20.6352	21.0367	-	-	A3KN83	SBNO1	SBNO1_HUMAN	Protein strawberry notch homolog 1					regulation of DNA-templated transcription [GO:0006355];regulation of response to stimulus [GO:0048583]	nucleus [GO:0005634]	chromatin DNA binding [GO:0031490];histone binding [GO:0042393]	MOP3	A3KN83
22.4171	22.5096	22.418	22.5709	22.439	22.4253	22.3583	22.4358	21.9813	21.6084	21.7049	21.9299	22.4515	22.3871	22.4904	22.4352	22.3587	22.4337	22.478	22.4845	22.5086	22.3753	22.2318	22.4522	-	-	A4D1E9	GTPBP10	GTPBA_HUMAN	GTP-binding protein 10	MitoCarta3.0	APEX_matrix, yeast mito homolog+, Rickettsial homolog, mito protein domain	Matrix	Mitochondrial central dogma > Translation > Mitochondrial ribosome assembly	ribosome biogenesis [GO:0042254]	chromosome [GO:0005694];mitochondrion [GO:0005739];nucleolus [GO:0005730]	GTP binding [GO:0005525];GTPase activity [GO:0003924];magnesium ion binding [GO:0000287];RNA binding [GO:0003723]	OBGH2	A4D1E9
20.6322	20.7071	20.7436	20.4914	20.7079	20.8081	20.6855	20.5143	20.4539	20.4916	20.3683	20.2852	19.8941	20.1996	19.9253	19.7784	20.6111	20.7101	20.4149	20.5491	20.6541	20.7111	20.3941	20.5608	-	-	A4D1P6	WDR91	WDR91_HUMAN	WD repeat-containing protein 91					early endosome to late endosome transport [GO:0045022];regulation of phosphatidylinositol 3-kinase activity [GO:0043551];regulation of protein catabolic process [GO:0042176]	cytosol [GO:0005829];early endosome membrane [GO:0031901];extrinsic component of endosome membrane [GO:0031313];late endosome membrane [GO:0031902]	phosphatidylinositol 3-kinase regulator activity [GO:0035014]		A4D1P6
20.5577	20.7611	20.6569	20.2821	20.4086	20.7108	20.5765	20.4865	20.7147	20.5741	20.4862	20.59	20.0186	20.3947	20.034	19.8728	20.5102	20.6116	20.525	20.5542	20.6303	20.6078	20.2136	20.6115	-	-	A4D1U4	DENND11	DEN11_HUMAN	DENN domain-containing protein 11						cytoplasm [GO:0005737]	guanyl-nucleotide exchange factor activity [GO:0005085]	KIAA1147 LCHN	A4D1U4
20.4308	20.4554	20.6138	20.6395	20.6821	20.6797	20.5466	20.6311	20.8875	20.462	20.2253	20.4199	20.3934	20.6847	20.6192	20.2617	20.5426	20.7364	20.561	20.4407	20.7429	20.5354	20.3141	20.6138	-	-	A5PLN9	TRAPPC13	TPC13_HUMAN	Trafficking protein particle complex subunit 13					endoplasmic reticulum to Golgi vesicle-mediated transport [GO:0006888];vesicle coating [GO:0006901];vesicle tethering [GO:0099022]	cytoplasm [GO:0005737];cytosol [GO:0005829];TRAPPII protein complex [GO:1990071];TRAPPIII protein complex [GO:1990072]		C5orf44	A5PLN9
22.7598	22.7426	22.7306	22.7764	22.7046	22.7259	22.7461	22.7365	22.6725	22.6722	22.5992	22.6443	22.6654	22.6286	22.6833	22.708	22.7228	22.6369	22.6345	22.6836	22.6805	22.6618	22.706	22.6989	-	-	A5YKK6	CNOT1	CNOT1_HUMAN	CCR4-NOT transcription complex subunit 1					miRNA-mediated gene silencing [GO:0035195];negative regulation of intracellular estrogen receptor signaling pathway [GO:0033147];negative regulation of retinoic acid receptor signaling pathway [GO:0048387];negative regulation of transcription by RNA polymerase II [GO:0000122];negative regulation of translation [GO:0017148];nuclear-transcribed mRNA catabolic process, deadenylation-dependent decay …	CCR4-NOT complex [GO:0030014];CCR4-NOT core complex [GO:0030015];cytosol [GO:0005829];extracellular space [GO:0005615];membrane [GO:0016020];nucleus [GO:0005634];P-body [GO:0000932];peroxisomal membrane [GO:0005778]	armadillo repeat domain binding [GO:0070016];molecular adaptor activity [GO:0060090];nuclear estrogen receptor binding [GO:0030331];nuclear retinoic acid receptor binding [GO:0042974];protein domain specific binding [GO:0019904];RNA binding [GO:0003723]	CDC39 KIAA1007 NOT1	A5YKK6
17.9836	18.4659	18.2618	18.1927	18.0698	18.1504	18.2581	18.0254	18.4025	18.4252	18.5685	18.5529	18.3189	18.4884	18.4458	18.223	18.3327	18.276	18.3112	18.2401	18.1266	18.2362	18.1034	18.0572	-	-	A6H8Y1	BDP1	BDP1_HUMAN	Transcription factor TFIIIB component B'' homolog					RNA polymerase III preinitiation complex assembly [GO:0070898]	nucleoplasm [GO:0005654];transcription factor TFIIIB complex [GO:0000126]	TFIIIC-class transcription factor complex binding [GO:0001156]	KIAA1241 KIAA1689 TFNR	A6H8Y1
23.3785	23.3408	23.2569	23.4354	23.4003	23.3212	23.2528	23.3286	23.2129	23.1066	23.1467	23.1998	23.2874	23.2455	23.4296	23.282	23.2875	23.1358	23.1905	23.2486	23.157	23.2377	23.1309	23.2794	-	-	A6NDG6	PGP	PGP_HUMAN	Glycerol-3-phosphate phosphatase					glycerol biosynthetic process [GO:0006114];glycerophospholipid metabolic process [GO:0006650];negative regulation of gluconeogenesis [GO:0045721];peptidyl-tyrosine dephosphorylation [GO:0035335]	cytoplasm [GO:0005737]	glycerol-1-phosphatase activity [GO:0000121];glycerol-3-phosphatase activity [GO:0043136];magnesium ion binding [GO:0000287];phosphatase activity [GO:0016791];phosphoglycolate phosphatase activity [GO:0008967];protein tyrosine phosphatase activity [GO:0004725]		A6NDG6
21.2784	21.3481	21.2805	21.4397	21.4248	21.3336	21.4779	21.4384	21.233	21.2376	21.0744	21.4108	21.177	21.323	21.4611	21.3121	21.261	21.3167	21.2726	21.4097	21.557	21.0734	21.2952	21.535	-	-	A6NDU8	RIMOC1	RIMC1_HUMAN	RAB7A-interacting MON1-CCZ1 complex subunit 1					mitophagy [GO:0000423]	cytosol [GO:0005829];nucleoplasm [GO:0005654]		C5orf51	A6NDU8
20.6021	20.5657	20.2531	20.4208	20.5604	20.3462	20.4579	20.2129	20.6656	20.6959	20.3985	20.4672	20.3008	20.3895	20.4142	20.3557	20.3922	20.5357	20.1883	20.2899	20.5297	20.3374	20.1946	20.3402	-	-	A6NED2	RCCD1	RCCD1_HUMAN	RCC1 domain-containing protein 1					chromatin organization [GO:0006325]	chromosome [GO:0005694];cytosol [GO:0005829];plasma membrane [GO:0005886]			A6NED2
22.4299	22.3174	22.4018	22.2889	22.3735	22.3149	22.3958	22.3729	22.2883	22.1986	22.2561	22.152	22.3223	22.209	22.2391	22.2231	22.3004	22.1998	22.2801	22.1733	22.3311	22.2258	22.2902	22.1756	-	-	A6NHR9	SMCHD1	SMHD1_HUMAN	Structural maintenance of chromosomes flexible hinge domain-containing protein 1					dosage compensation by inactivation of X chromosome [GO:0009048];double-strand break repair [GO:0006302];inactivation of X chromosome by heterochromatin assembly [GO:0060820];negative regulation of double-strand break repair via homologous recombination [GO:2000042];nose development [GO:0043584];positive regulation of DNA repair [GO:0045739];positive regulation of double-strand break repair via n…	Barr body [GO:0001740];site of double-strand break [GO:0035861]	ATP binding [GO:0005524];ATP hydrolysis activity [GO:0016887];DNA binding [GO:0003677];protein homodimerization activity [GO:0042803]	KIAA0650	A6NHR9
21.8791	21.8952	21.7417	21.7161	21.7589	21.7461	21.6871	21.7221	21.7377	21.9559	21.7367	21.754	21.6642	21.6903	21.8047	21.6355	21.6274	21.6099	21.6543	21.6419	21.5114	21.6679	21.624	21.7498	-	-	A6NIH7	UNC119B	U119B_HUMAN	Protein unc-119 homolog B					cilium assembly [GO:0060271];lipoprotein transport [GO:0042953];nervous system development [GO:0007399]	ciliary transition zone [GO:0035869];cilium [GO:0005929];cytosol [GO:0005829]	lipid binding [GO:0008289]		A6NIH7
18.8912	19.2981	18.9551	19.2028	19.166	19.3092	18.9897	19.3001	18.5384	18.4673	18.1385	18.3197	19.5305	19.5857	19.4091	19.2223	19.5213	19.4966	19.3796	19.215	19.5287	19.419	19.1912	19.2878	-	-	A6NJ78	METTL15	MET15_HUMAN	12S rRNA N4-methylcytidine (m4C) methyltransferase	MitoCarta3.0	APEX_matrix, Rickettsial homolog, coexpression	Matrix	Mitochondrial central dogma > mtRNA metabolism > mt-rRNA modifications	rRNA base methylation [GO:0070475]	mitochondrial matrix [GO:0005759];mitochondrion [GO:0005739]	rRNA (cytosine-N4-)-methyltransferase activity [GO:0071424]	METT5D1	A6NJ78
20.9363	20.789	20.6644	20.7156	20.7977	21.0127	20.8408	20.7463	20.6517	20.5122	20.2116	20.3015	21.0189	20.8109	20.778	20.7139	20.8839	21.0131	20.657	20.6704	20.9287	20.9779	20.663	20.8072	-	-	A6NKD9	CCDC85C	CC85C_HUMAN	Coiled-coil domain-containing protein 85C					cerebral cortex development [GO:0021987]	adherens junction [GO:0005912];apical junction complex [GO:0043296];bicellular tight junction [GO:0005923]			A6NKD9
20.2943	20.3388	20.2646	20.3476	20.2378	20.2526	20.24	20.193	20.3583	20.2453	20.2092	20.2653	20.3406	20.4218	20.2782	20.3628	20.3502	20.3357	20.087	20.4064	20.352	20.3751	20.1624	20.3296	-	-	A6NKF1	SAC3D1	SAC31_HUMAN	SAC3 domain-containing protein 1					cell division [GO:0051301];centrosome duplication [GO:0051298];spindle assembly [GO:0051225]	centrosome [GO:0005813];cytoplasm [GO:0005737];nucleus [GO:0005634];protein-containing complex [GO:0032991];spindle [GO:0005819]		SHD1	A6NKF1
19.6633	20.0075	19.6578	19.5809	19.4783	19.5066	19.3491			18.9469			19.9745		19.0904	19.9579	19.9957	20.2107	19.8116	19.9012	20.2049	19.9006	19.1611	19.5178	-	-	A6NNL5	C15orf61	CO061_HUMAN	Uncharacterized protein C15orf61	MitoCarta3.0	APEX_matrix, targetP signal, MS/MS	Matrix	0		extracellular region [GO:0005576]			A6NNL5
19.5207	19.5493	19.3627	19.0159	19.295	19.3436	19.2288	18.8802	19.3665	19.4182	18.8901	18.6025	19.5765	19.5922	18.7484	19.4665	19.2199	19.3504	19.055	18.8984	19.2161	19.5527	19.2079	18.9378	-	-	A6QL63	ABTB3	ABTB3_HUMAN	Ankyrin repeat and BTB/POZ domain-containing protein 3					SMAD protein signal transduction [GO:0060395]	integral component of membrane [GO:0016021]	protein heterodimerization activity [GO:0046982]	BTBD11	A6QL63
20.3549	20.4285	20.4626	20.2794	20.611	20.8444	20.8873	20.7347	20.9936	21.1777	21.1291	20.9657	20.5483	20.6418	20.6257	20.6191	20.9015	21.0212	21.0531	20.7459	20.8816	20.8711	21.064	20.864	-	-	A7E2V4	ZSWIM8	ZSWM8_HUMAN	Zinc finger SWIM domain-containing protein 8					positive regulation of miRNA catabolic process [GO:2000627];proteasome-mediated ubiquitin-dependent protein catabolic process [GO:0043161];protein ubiquitination [GO:0016567]	Cul2-RING ubiquitin ligase complex [GO:0031462];Cul3-RING ubiquitin ligase complex [GO:0031463];cytosol [GO:0005829]	ubiquitin ligase-substrate adaptor activity [GO:1990756];zinc ion binding [GO:0008270]	KIAA0913	A7E2V4
24.6342	24.699	24.6964	24.638	24.6316	24.6802	24.7173	24.6507	24.6402	24.6613	24.8287	24.6324	24.6765	24.7188	24.6921	24.6687	24.7332	24.832	24.7983	24.6332	24.7718	24.7486	24.7311	24.6816	-	-	A8MXV4	NUDT19	NUD19_HUMAN	Acyl-coenzyme A diphosphatase NUDT19	MitoCarta3.0	APEX_matrix, targetP signal, mito protein domain, induction	Matrix	Metabolism > Metals and cofactors > Coenzyme A metabolism	butyryl-CoA catabolic process [GO:0044580];coenzyme A catabolic process [GO:0015938];fatty acid catabolic process [GO:0009062];malonyl-CoA catabolic process [GO:2001294];medium-chain fatty-acyl-CoA catabolic process [GO:0036114];propionyl-CoA metabolic process [GO:1902858];succinyl-CoA catabolic process [GO:1901289]	cytosol [GO:0005829];peroxisomal matrix [GO:0005782]	acyl-coenzyme A diphosphatase activity [GO:0106399];CoA pyrophosphatase activity [GO:0010945];magnesium ion binding [GO:0000287]		A8MXV4
20.7235	20.9744	20.5658	20.6637	20.5703	20.8654	20.5258	20.6539	20.5409	21.023	20.5278	20.5371	20.625	20.8093	20.6643	20.6913	20.7401	20.6754	20.6131	20.6518	20.6249	20.6714	20.682	21.142	-	-	A9UHW6	MIF4GD	MI4GD_HUMAN	MIF4G domain-containing protein					cap-dependent translational initiation [GO:0002191];regulation of translational initiation [GO:0006446]	cytoplasm [GO:0005737];cytosol [GO:0005829];Golgi apparatus [GO:0005794];histone mRNA stem-loop binding complex [GO:0062073];nucleolus [GO:0005730]	identical protein binding [GO:0042802];protein C-terminus binding [GO:0008022];RNA binding [GO:0003723];translation activator activity [GO:0008494]	SLIP1	A9UHW6
22.5049	22.448	22.3689	22.4231	22.4441	22.5028	22.4627	22.4551	22.5939	22.5937	22.4813	22.5074	22.5807	22.6251	22.7827	22.5917	22.464	22.4272	22.3999	22.4039	22.2874	22.3865	22.3865	22.4791	-	-	C9JLW8	MCRIP1	MCRI1_HUMAN	Mapk-regulated corepressor-interacting protein 1					regulation of epithelial to mesenchymal transition [GO:0010717]	cytoplasm [GO:0005737];cytoplasmic stress granule [GO:0010494];nucleus [GO:0005634]		FAM195B GRAN2	C9JLW8
22.9667	23.0472	23.394	23.3076	23.1859	23.2217	23.4768	23.4255	23.204	23.0758	23.4559	23.3305	23.4367	23.3602	23.4022	23.4484	23.2388	23.3051	23.4305	23.3585	23.2222	23.1515	23.6407	23.4843	-	-	E9PRG8	C11orf98	CK098_HUMAN	Uncharacterized protein C11orf98									E9PRG8
22.7413	22.9871	23.0612	23.062	22.8596	22.8779	22.9774	22.8669	22.2416	22.2022	22.5668	22.5831	22.6901	22.7961	22.9084	22.7641	22.7703	22.602	23.0182	22.7207	22.623	22.6004	22.8534	22.8635	-	-	L0R6Q1	SLC35A4	S35U4_HUMAN	SLC35A4 upstream open reading frame protein					positive regulation of translation in response to stress [GO:0032056]	integral component of membrane [GO:0016021]			L0R6Q1
20.482	20.2999	20.5508	20.0725	20.4219	20.2157	20.4535	20.5535		20.787				20.3325	20.5341	20.6747	20.3652	20.414	20.3716	20.6104	20.2011	20.4858	20.5303		-	-	L0R819	ASDURF	ASURF_HUMAN	ASNSD1 upstream open reading frame protein					protein stabilization [GO:0050821]	cytoplasm [GO:0005737];RPAP3/R2TP/prefoldin-like complex [GO:1990062]			L0R819
21.0645	20.9582	21.0403	21.0627	21.0896	21.1251	20.9246	21.0136	20.8508	20.3643	20.5565	20.6274	21.456	21.202	21.0114	21.0682	21.1762	21.1048	21.288	21.1702	21.3372	21.0857	21.0056	21.1729	-	-	L0R8F8	MIEF1	MIDUO_HUMAN	Mitochondrial ribosome and complex I assembly factor AltMIEF1					cellular response to hypoxia [GO:0071456];positive regulation of mitochondrial translation [GO:0070131];ribosome biogenesis [GO:0042254]	mitochondrial matrix [GO:0005759];mitochondrion [GO:0005739]			L0R8F8
22.7322	22.7576	22.7709	22.6759	22.6673	22.9579	22.9491	22.7983	23.5457	23.5883	23.6154	23.5958	22.6869	22.8613	22.6942	22.824	22.8495	23.066	22.9517	22.8624	23.0801	22.9945	23.0628	22.8445	-	-	O00115	DNASE2	DNS2A_HUMAN	Deoxyribonuclease-2-alpha					apoptotic DNA fragmentation [GO:0006309];DNA metabolic process [GO:0006259];enucleate erythrocyte differentiation [GO:0043353];regulation of immune response [GO:0050776]	extracellular exosome [GO:0070062];lysosome [GO:0005764]	deoxyribonuclease II activity [GO:0004531];DNA binding [GO:0003677]	DNASE2A DNL2	O00115
23.2064	23.2934	23.2838	23.2453	23.1399	23.3018	23.217	23.2715	23.4166	23.3593	23.4061	23.4342	23.3935	23.4522	23.3212	23.3824	23.3443	23.4501	23.3341	23.3772	23.341	23.4223	23.3359	23.4035	-	-	O00116	AGPS	ADAS_HUMAN	Alkyldihydroxyacetonephosphate synthase, peroxisomal					ether lipid biosynthetic process [GO:0008611];lipid biosynthetic process [GO:0008610]	cytosol [GO:0005829];membrane [GO:0016020];mitochondrion [GO:0005739];nucleolus [GO:0005730];peroxisomal matrix [GO:0005782];peroxisomal membrane [GO:0005778];peroxisome [GO:0005777]	alkylglycerone-phosphate synthase activity [GO:0008609];FAD binding [GO:0071949]		O00116
19.2617	19.0537	19.6634	19.3248	19.3831	18.882	19.1144	19.635	18.6243		18.903	19.0143	19.2055	19.0515	19.3647	19.4522	19.136	19.2028	19.4873	19.774	19.1446	19.0441	19.4232	19.5092	-	-	O00124	UBXN8	UBXN8_HUMAN	UBX domain-containing protein 8					single fertilization [GO:0007338];ubiquitin-dependent ERAD pathway [GO:0030433]	endoplasmic reticulum [GO:0005783];integral component of endoplasmic reticulum membrane [GO:0030176];nucleolus [GO:0005730];nucleoplasm [GO:0005654];ubiquitin ligase complex [GO:0000151]	protein-macromolecule adaptor activity [GO:0030674];ubiquitin binding [GO:0043130]	D8S2298E REP8 UBXD6	O00124
22.6251	22.588	22.5693	22.5616	22.6372	22.6066	22.5344	22.6467	22.5918	22.6392	22.5726	22.6471	22.5397	22.5505	22.6086	22.6208	22.5667	22.4922	22.5136	22.5702	22.5097	22.5814	22.4498	22.5619	-	-	O00139	KIF2A	KIF2A_HUMAN	Kinesin-like protein KIF2A					cell differentiation [GO:0030154];cell division [GO:0051301];microtubule cytoskeleton organization [GO:0000226];microtubule depolymerization [GO:0007019];microtubule-based movement [GO:0007018];mitotic spindle assembly [GO:0090307];mitotic spindle organization [GO:0007052];nervous system development [GO:0007399];regulation of cell migration [GO:0030334]	centriolar subdistal appendage [GO:0120103];centriole [GO:0005814];centrosome [GO:0005813];cytoplasm [GO:0005737];cytosol [GO:0005829];kinesin complex [GO:0005871];membrane [GO:0016020];microtubule [GO:0005874];nuclear body [GO:0016604];nucleolus [GO:0005730];nucleoplasm [GO:0005654];spindle [GO:0005819];spindle pole [GO:0000922]	ATP binding [GO:0005524];ATP hydrolysis activity [GO:0016887];cytoskeletal motor activity [GO:0003774];microtubule binding [GO:0008017];microtubule motor activity [GO:0003777]	KIF2 KNS2	O00139
24.7982	24.7313	24.7859	24.7183	24.7072	24.7179	24.8439	24.8154	24.8547	24.6644	24.9695	24.8193	25.0041	24.753	24.7704	24.8065	24.8205	24.8452	24.7133	24.8302	25.0066	24.7362	24.9217	24.7638	-	-	O00148	DDX39A	DX39A_HUMAN	ATP-dependent RNA helicase DDX39A					mRNA export from nucleus [GO:0006406];mRNA splicing, via spliceosome [GO:0000398];RNA export from nucleus [GO:0006405]	cytoplasm [GO:0005737];membrane [GO:0016020];nuclear speck [GO:0016607];nucleoplasm [GO:0005654];nucleus [GO:0005634]	ATP binding [GO:0005524];ATP hydrolysis activity [GO:0016887];identical protein binding [GO:0042802];RNA binding [GO:0003723];RNA helicase activity [GO:0003724]	DDX39	O00148
23.8235	23.9403	23.6895	23.7926	24.0711	24.2866	24.1743	24.0985	24.4133	24.603	24.4044	24.3757	24.5602	24.7486	24.5253	24.5953	24.4211	24.5492	24.3006	24.3642	24.3959	24.4466	24.3876	24.3789	-	-	O00151	PDLIM1	PDLI1_HUMAN	PDZ and LIM domain protein 1					actin cytoskeleton organization [GO:0030036];establishment or maintenance of actin cytoskeleton polarity [GO:0030950];fibroblast migration [GO:0010761];heart development [GO:0007507];maintenance of cell polarity [GO:0030011];muscle structure development [GO:0061061];regulation of transcription by RNA polymerase II [GO:0006357];response to hypoxia [GO:0001666];response to oxidative stress [GO:0006…	adherens junction [GO:0005912];cytoplasm [GO:0005737];cytoskeleton [GO:0005856];filamentous actin [GO:0031941];focal adhesion [GO:0005925];stress fiber [GO:0001725];transcription regulator complex [GO:0005667];Z disc [GO:0030018]	actin binding [GO:0003779];cadherin binding involved in cell-cell adhesion [GO:0098641];metal ion binding [GO:0046872];muscle alpha-actinin binding [GO:0051371];transcription coactivator activity [GO:0003713]	CLIM1 CLP36	O00151
24.8574	24.6827	24.6371	24.7661	24.733	24.6687	24.6297	24.5677	24.6893	24.75	24.7343	24.6994	24.5556	24.652	24.8323	24.7363	24.6221	24.5502	24.5832	24.6261	24.5299	24.5908	24.6731	24.529	-	-	O00154	ACOT7	BACH_HUMAN	Cytosolic acyl coenzyme A thioester hydrolase	MitoCarta3.0	targetP signal+, mito protein domain, induction	Matrix	Metabolism > Lipid metabolism	acyl-CoA metabolic process [GO:0006637];coenzyme A biosynthetic process [GO:0015937];fatty acid metabolic process [GO:0006631];long-chain fatty-acyl-CoA catabolic process [GO:0036116];medium-chain fatty acid biosynthetic process [GO:0051792];medium-chain fatty-acyl-CoA catabolic process [GO:0036114];palmitic acid biosynthetic process [GO:1900535]	cytosol [GO:0005829];extracellular exosome [GO:0070062];mitochondrion [GO:0005739];nucleoplasm [GO:0005654]	acyl-CoA hydrolase activity [GO:0047617];carboxylic ester hydrolase activity [GO:0052689];fatty-acyl-CoA binding [GO:0000062];long-chain fatty acyl-CoA binding [GO:0036042];myristoyl-CoA hydrolase activity [GO:0102991];palmitoyl-CoA hydrolase activity [GO:0016290];protein homodimerization activity [GO:0042803]	BACH	O00154
22.7208	22.9527	22.8958	22.7159	22.8166	23.1014	23.0939	22.9093	22.6826	22.726	22.7146	22.6355	22.199	22.299	22.0836	22.1485	23.0262	23.0891	23.0369	22.9387	23.051	23.1048	23.0726	22.9182	-	-	O00159	MYO1C	MYO1C_HUMAN	Unconventional myosin-Ic					actin filament organization [GO:0007015];cellular response to interferon-gamma [GO:0071346];chromatin remodeling [GO:0006338];mRNA transport [GO:0051028];positive regulation of cell migration [GO:0030335];positive regulation of cell migration by vascular endothelial growth factor signaling pathway [GO:0038089];positive regulation of cellular response to insulin stimulus [GO:1900078];positive regu…	actin cytoskeleton [GO:0015629];basal plasma membrane [GO:0009925];brush border [GO:0005903];B-WICH complex [GO:0110016];cytoplasm [GO:0005737];cytoplasmic vesicle membrane [GO:0030659];cytosol [GO:0005829];extracellular exosome [GO:0070062];filamentous actin [GO:0031941];lateral plasma membrane [GO:0016328];membrane [GO:0016020];membrane raft [GO:0045121];microvillus [GO:0005902];nuclear body [G…	actin filament binding [GO:0051015];ATP binding [GO:0005524];calmodulin binding [GO:0005516];microfilament motor activity [GO:0000146];protein C-terminus binding [GO:0008022];signaling receptor binding [GO:0005102];small GTPase binding [GO:0031267]		O00159
22.0374	22.1849	21.9966	22.0253	22.2407	22.3094	22.1684	21.9481	21.9965	22.107	22.0426	21.964	22.1626	22.3231	21.912	22.1158	22.2135	22.1649	21.8949	22.1043	22.2852	22.2561	22.0637	22.0924	-	-	O00161	SNAP23	SNP23_HUMAN	Synaptosomal-associated protein 23					exocytosis [GO:0006887];histamine secretion by mast cell [GO:0002553];membrane fusion [GO:0061025];post-Golgi vesicle-mediated transport [GO:0006892];protein transport [GO:0015031];synaptic vesicle fusion to presynaptic active zone membrane [GO:0031629];synaptic vesicle priming [GO:0016082];vesicle fusion [GO:0006906];vesicle targeting [GO:0006903]	adherens junction [GO:0005912];azurophil granule [GO:0042582];cytoplasm [GO:0005737];extracellular exosome [GO:0070062];focal adhesion [GO:0005925];mitochondrion [GO:0005739];neuron projection [GO:0043005];nucleoplasm [GO:0005654];phagocytic vesicle membrane [GO:0030670];plasma membrane [GO:0005886];presynapse [GO:0098793];SNARE complex [GO:0031201];specific granule [GO:0042581];specific granule …	SNAP receptor activity [GO:0005484];syntaxin binding [GO:0019905]		O00161
22.4258	22.4607	22.4406	22.3679	22.3608	22.4628	22.4868	22.3984	22.0119	21.9482	22.1546	22.0138	22.2709	22.338	22.2519	22.164	22.402	22.4249	22.5079	22.3788	22.5171	22.3232	22.4166	22.3185	-	-	O00165	HAX1	HAX1_HUMAN	HCLS1-associated protein X-1					cellular response to cytokine stimulus [GO:0071345];negative regulation of apoptotic process [GO:0043066];positive regulation of actin cytoskeleton reorganization [GO:2000251];positive regulation of granulocyte differentiation [GO:0030854];positive regulation of peptidyl-serine phosphorylation [GO:0033138];positive regulation of peptidyl-tyrosine phosphorylation [GO:0050731];positive regulation o…	actin cytoskeleton [GO:0015629];apical plasma membrane [GO:0016324];cell cortex [GO:0005938];clathrin-coated vesicle [GO:0030136];endoplasmic reticulum [GO:0005783];lamellipodium [GO:0030027];mitochondrial intermembrane space [GO:0005758];mitochondrial outer membrane [GO:0005741];mitochondrion [GO:0005739];nuclear envelope [GO:0005635];nuclear membrane [GO:0031965];P-body [GO:0000932];sarcoplasmi…	interleukin-1 binding [GO:0019966];protein N-terminus binding [GO:0047485]	HS1BP1	O00165
22.7803	22.7762	22.6877	22.7972	22.7296	22.7209	22.6976	22.6566	22.8579	22.9719	22.8677	22.8241	22.7036	22.7942	22.8026	22.8115	22.7635	22.7224	22.6864	22.675	22.7108	22.7761	22.6807	22.7345	-	-	O00170	AIP	AIP_HUMAN	AH receptor-interacting protein					negative regulation of cyclic-nucleotide phosphodiesterase activity [GO:0051344];protein maturation by protein folding [GO:0022417];protein targeting to mitochondrion [GO:0006626];regulation of protein kinase A signaling [GO:0010738];xenobiotic metabolic process [GO:0006805]	aryl hydrocarbon receptor complex [GO:0034751];cytoplasm [GO:0005737];cytosol [GO:0005829];membrane [GO:0016020];nucleoplasm [GO:0005654]	aryl hydrocarbon receptor binding [GO:0017162];GAF domain binding [GO:0036004];peptidyl-prolyl cis-trans isomerase activity [GO:0003755];transcription coactivator activity [GO:0003713];unfolded protein binding [GO:0051082]	XAP2	O00170
23.6639	23.7315	23.7562	23.6248	23.5308	23.4409	23.3858	23.6103	23.5698	23.8111	23.6483	23.7659	23.495	23.5745	23.7074	23.7633	23.3785	23.422	23.4513	23.5215	23.3828	23.5026	23.4126	23.5038	-	-	O00178	GTPBP1	GTPB1_HUMAN	GTP-binding protein 1					GTP metabolic process [GO:0046039];immune response [GO:0006955];positive regulation of mRNA catabolic process [GO:0061014];signal transduction [GO:0007165];translational elongation [GO:0006414]	cytoplasmic exosome (RNase complex) [GO:0000177];cytosol [GO:0005829];membrane [GO:0016020]	GTP binding [GO:0005525];GTPase activity [GO:0003924];RNA binding [GO:0003723];translation elongation factor activity [GO:0003746]		O00178
20.6288	20.8306	20.1826	20.2281	20.513		20.6825		20.4354	20.8794	20.6161		20.4961				20.3063				20.2597	20.6905		20.8488	-	-	O00180	KCNK1	KCNK1_HUMAN	Potassium channel subfamily K member 1					potassium ion transmembrane transport [GO:0071805];potassium ion transport [GO:0006813];regulation of resting membrane potential [GO:0060075];response to nicotine [GO:0035094];sodium ion transmembrane transport [GO:0035725];stabilization of membrane potential [GO:0030322]	anchoring junction [GO:0070161];apical plasma membrane [GO:0016324];brush border membrane [GO:0031526];dendrite [GO:0030425];integral component of membrane [GO:0016021];integral component of plasma membrane [GO:0005887];intracellular membrane-bounded organelle [GO:0043231];inward rectifier potassium channel complex [GO:1902937];perikaryon [GO:0043204];plasma membrane [GO:0005886];potassium channe…	identical protein binding [GO:0042802];inward rectifier potassium channel activity [GO:0005242];potassium channel activity [GO:0005267];potassium ion leak channel activity [GO:0022841];sodium channel activity [GO:0005272]	HOHO1 KCNO1 TWIK1	O00180
21.4608	21.5553	21.7061	21.5682	21.4865	21.6187	21.6839	21.6512	21.5462	21.7165	21.6709	21.6454	21.4845	21.4463	21.5322	21.6075	21.5746	21.6369	21.727	21.6287	21.6127	21.6784	21.6542	21.5498	-	-	O00186	STXBP3	STXB3_HUMAN	Syntaxin-binding protein 3					brain development [GO:0007420];cellular glucose homeostasis [GO:0001678];cellular response to interferon-gamma [GO:0071346];insulin secretion [GO:0030073];intracellular protein transport [GO:0006886];negative regulation of calcium ion-dependent exocytosis [GO:0045955];negative regulation of glucose import [GO:0046325];neurotransmitter secretion [GO:0007269];neutrophil degranulation [GO:0043312];p…	apical plasma membrane [GO:0016324];basolateral plasma membrane [GO:0016323];cytosol [GO:0005829];extracellular exosome [GO:0070062];phagocytic vesicle [GO:0045335];plasma membrane [GO:0005886];platelet alpha granule [GO:0031091];presynapse [GO:0098793];secretory granule [GO:0030141];specific granule [GO:0042581];tertiary granule [GO:0070820]	protein-containing complex binding [GO:0044877];syntaxin binding [GO:0019905];syntaxin-1 binding [GO:0017075]		O00186
19.4591	19.344	19.4838	19.7095	19.2226	19.4533	19.3235	19.1882	19.1031	19.1697	19.0745	19.2421	18.9231	19.1375	19.1975	19.2221	19.2387	19.3608	19.4105	19.1428	19.1087	18.8834	19.3057	19.3161	-	-	O00189	AP4M1	AP4M1_HUMAN	AP-4 complex subunit mu-1					autophagosome assembly [GO:0000045];Golgi to endosome transport [GO:0006895];Golgi to lysosome transport [GO:0090160];intracellular protein transport [GO:0006886];post-Golgi vesicle-mediated transport [GO:0006892];protein localization [GO:0008104];protein localization to basolateral plasma membrane [GO:1903361];protein targeting [GO:0006605];protein targeting to lysosome [GO:0006622];vesicle-medi…	AP-4 adaptor complex [GO:0030124];clathrin adaptor complex [GO:0030131];cytoplasmic vesicle [GO:0031410];cytosol [GO:0005829];early endosome [GO:0005769];endosome lumen [GO:0031904];extracellular exosome [GO:0070062];trans-Golgi network [GO:0005802];trans-Golgi network membrane [GO:0032588]	protein domain specific binding [GO:0019904];protein transmembrane transporter activity [GO:0008320]	MUARP2	O00189
19.7354	19.7912	19.7966	19.7782	19.9196	19.9105	20.0224	19.9446	19.8958	20.0219	19.9641	19.8307	19.972	20.0016	19.9549	19.9866	20.036	20.1373	20.1894	19.9591	20.0512	20.0871	19.9285	19.927	-	-	O00192	ARVCF	ARVC_HUMAN	Splicing regulator ARVCF					calcium-dependent cell-cell adhesion via plasma membrane cell adhesion molecules [GO:0016339];cell adhesion [GO:0007155];cell-cell adhesion [GO:0098609];cell-cell junction assembly [GO:0007043];RNA splicing [GO:0008380]	adherens junction [GO:0005912];cytoplasm [GO:0005737];messenger ribonucleoprotein complex [GO:1990124];nucleus [GO:0005634];plasma membrane [GO:0005886]	cadherin binding [GO:0045296]		O00192
22.1234	21.9095	21.9707	21.1072	21.4347	21.7703	21.8429	21.8099	22.0231	21.7264	21.0806	21.9734	21.6575	21.3794	21.9899	21.9647	21.6414	21.5673	21.7317	21.8622	21.0114	21.6631	21.8161	21.8168	-	-	O00193	SMAP	SMAP_HUMAN	Small acidic protein								C11orf58	O00193
23.2834	23.3171	23.1172	23.3497	23.2515	23.3381	23.1968	23.2419	23.2302	23.2393	23.1867	23.2494	23.298	23.3406	23.2524	23.3207	23.2593	23.1723	23.1338	23.2286	23.1411	23.2359	23.047	23.2124	-	-	O00203	AP3B1	AP3B1_HUMAN	AP-3 complex subunit beta-1					anterograde axonal transport [GO:0008089];anterograde synaptic vesicle transport [GO:0048490];antigen processing and presentation, exogenous lipid antigen via MHC class Ib [GO:0048007];blood coagulation [GO:0007596];cell morphogenesis [GO:0000902];cellular zinc ion homeostasis [GO:0006882];clathrin-coated vesicle cargo loading, AP-3-mediated [GO:0035654];establishment of protein localization to m…	AP-3 adaptor complex [GO:0030123];axon cytoplasm [GO:1904115];clathrin adaptor complex [GO:0030131];clathrin-coated vesicle membrane [GO:0030665];early endosome [GO:0005769];Golgi apparatus [GO:0005794];lysosomal membrane [GO:0005765];membrane [GO:0016020];mitochondrion [GO:0005739];synapse [GO:0045202]	GTP-dependent protein binding [GO:0030742];protein phosphatase binding [GO:0019903]	ADTB3A	O00203
20.7638	20.659	20.627	20.5656	20.8849	20.8279	20.8568	20.8581	20.9754	21.1901	21.0713	20.9804	20.7944	20.6957	20.5296	20.8793	21.0751	20.9472	20.8965	20.9844	21.0636	20.9329	21.0733	20.9951	-	-	O00213	APBB1	APBB1_HUMAN	Amyloid beta precursor protein binding family B member 1					apoptotic process [GO:0006915];axonogenesis [GO:0007409];cellular response to DNA damage stimulus [GO:0006974];chromatin organization [GO:0006325];histone H4 acetylation [GO:0043967];negative regulation of cell cycle G1/S phase transition [GO:1902807];negative regulation of transcription by RNA polymerase II [GO:0000122];positive regulation of apoptotic process [GO:0043065];positive regulation of…	cytoplasm [GO:0005737];endoplasmic reticulum [GO:0005783];growth cone [GO:0030426];lamellipodium [GO:0030027];nuclear speck [GO:0016607];nucleoplasm [GO:0005654];nucleus [GO:0005634];plasma membrane [GO:0005886];synapse [GO:0045202]	amyloid-beta binding [GO:0001540];chromatin binding [GO:0003682];histone binding [GO:0042393];low-density lipoprotein particle receptor binding [GO:0050750];proline-rich region binding [GO:0070064];transcription coactivator activity [GO:0003713];ubiquitin protein ligase binding [GO:0031625]	FE65 RIR	O00213
23.3423	23.3327	23.3763	23.3171	23.2774	23.4107	23.3124	23.2886	22.9904	23.0404	22.9107	22.9388	23.2752	23.4169	23.1991	23.2545	23.299	23.4844	23.3837	23.3739	23.4417	23.3307	23.3728	23.2596	-	-	O00217	NDUFS8	NDUS8_HUMAN	NADH dehydrogenase [ubiquinone] iron-sulfur protein 8, mitochondrial	MitoCarta3.0	literature, APEX_matrix, targetP signal, Rickettsial homolog, mito protein domain, induction, coexpression++, MS/MS++	MIM	Metabolism > Metals and cofactors > Fe-S-containing proteins;OXPHOS > Complex I > CI subunits;OXPHOS > OXPHOS subunits	aerobic respiration [GO:0009060];mitochondrial electron transport, NADH to ubiquinone [GO:0006120];mitochondrial respiratory chain complex I assembly [GO:0032981];proton motive force-driven mitochondrial ATP synthesis [GO:0042776];response to oxidative stress [GO:0006979]	mitochondrial inner membrane [GO:0005743];mitochondrial matrix [GO:0005759];mitochondrial respiratory chain complex I [GO:0005747];mitochondrion [GO:0005739]	4 iron, 4 sulfur cluster binding [GO:0051539];metal ion binding [GO:0046872];NADH dehydrogenase (ubiquinone) activity [GO:0008137]		O00217
20.193	20.1958	19.898	19.6906	20.0253	20.1876	19.8138	19.7388	20.0911	20.2399	20.0052	19.8409	19.8644	20.1458	19.9265	19.5902	19.9665	20.1439	20.0307	19.7231	19.9171	20.1251	19.8019	19.7915	-	-	O00221	NFKBIE	IKBE_HUMAN	NF-kappa-B inhibitor epsilon					cytoplasmic sequestering of transcription factor [GO:0042994]	cytoplasm [GO:0005737];cytosol [GO:0005829];fibrillar center [GO:0001650];nucleoplasm [GO:0005654]		IKBE	O00221
24.518	24.3179	24.3664	24.4906	24.5021	24.3209	24.4402	24.4708	24.3073	24.2588	24.2372	24.2416	24.2936	24.1157	24.3447	24.2547	24.3729	24.338	24.3476	24.4553	24.2944	24.2341	24.2983	24.412	-	-	O00231	PSMD11	PSD11_HUMAN	26S proteasome non-ATPase regulatory subunit 11					proteasome assembly [GO:0043248];proteasome-mediated ubiquitin-dependent protein catabolic process [GO:0043161];stem cell differentiation [GO:0048863];ubiquitin-dependent protein catabolic process [GO:0006511]	cytosol [GO:0005829];extracellular region [GO:0005576];ficolin-1-rich granule lumen [GO:1904813];membrane [GO:0016020];nucleoplasm [GO:0005654];nucleus [GO:0005634];proteasome accessory complex [GO:0022624];proteasome complex [GO:0000502];proteasome regulatory particle, lid subcomplex [GO:0008541];secretory granule lumen [GO:0034774]	structural molecule activity [GO:0005198]		O00231
23.5442	23.3541	23.3677	23.4691	23.4726	23.3666	23.3892	23.3964	23.3402	23.3921	23.3572	23.2752	23.3111	23.2037	23.2968	23.3012	23.3637	23.2788	23.2385	23.3518	23.3344	23.2857	23.3615	23.3496	-	-	O00232	PSMD12	PSD12_HUMAN	26S proteasome non-ATPase regulatory subunit 12					proteasome-mediated ubiquitin-dependent protein catabolic process [GO:0043161]	cytoplasm [GO:0005737];cytosol [GO:0005829];extracellular exosome [GO:0070062];extracellular region [GO:0005576];ficolin-1-rich granule lumen [GO:1904813];membrane [GO:0016020];nuclear proteasome complex [GO:0031595];nucleoplasm [GO:0005654];proteasome accessory complex [GO:0022624];proteasome complex [GO:0000502];proteasome regulatory particle [GO:0005838];proteasome regulatory particle, lid sub…			O00232
23.6027	23.5098	23.5506	23.5403	23.5337	23.5623	23.6319	23.5564	23.4817	23.638	23.5263	23.5247	23.5135	23.568	23.6322	23.6401	23.5148	23.5894	23.5587	23.5722	23.4236	23.5271	23.6257	23.6249	-	-	O00233	PSMD9	PSMD9_HUMAN	26S proteasome non-ATPase regulatory subunit 9					negative regulation of insulin secretion [GO:0046676];positive regulation of DNA-templated transcription [GO:0045893];positive regulation of insulin secretion [GO:0032024];proteasome regulatory particle assembly [GO:0070682];ubiquitin-dependent protein catabolic process [GO:0006511]	cytoplasm [GO:0005737];cytosol [GO:0005829];nucleoplasm [GO:0005654];nucleus [GO:0005634];proteasome regulatory particle [GO:0005838]	bHLH transcription factor binding [GO:0043425];transcription coactivator activity [GO:0003713]		O00233
21.7626	21.6653	20.9962	21.391	21.5427	21.6744	21.8623	21.232	21.2603	21.219	21.1665	21.4495	21.631	21.4686	21.8024	22.0864	21.5658	21.4908	21.1241	21.75	21.7174	21.5211	20.8983	21.2476	-	-	O00244	ATOX1	ATOX1_HUMAN	Copper transport protein ATOX1					cellular copper ion homeostasis [GO:0006878];copper ion transport [GO:0006825];response to oxidative stress [GO:0006979]	cytosol [GO:0005829]	copper chaperone activity [GO:0016531];copper ion binding [GO:0005507];copper-dependent protein binding [GO:0032767];cuprous ion binding [GO:1903136];metallochaperone activity [GO:0016530]	HAH1	O00244
21.302	21.4874	21.5721	21.5239	21.2546	21.4644	21.5972	21.6135	21.5655	21.6427	21.7099	21.6381	21.5772	21.5905	21.6787	21.6173	21.4034	21.5499	21.7276	21.5079	21.4172	21.5114	21.6306	21.6062	-	-	O00255	MEN1	MEN1_HUMAN	Menin					brain development [GO:0007420];cellular response to DNA damage stimulus [GO:0006974];cellular response to glucose stimulus [GO:0071333];cellular response to peptide hormone stimulus [GO:0071375];chromatin organization [GO:0006325];decidualization [GO:0046697];DNA repair [GO:0006281];histone H3-K4 methylation [GO:0051568];MAPK cascade [GO:0000165];mitotic cell cycle [GO:0000278];negative regulatio…	chromatin [GO:0000785];chromosome, telomeric region [GO:0000781];cleavage furrow [GO:0032154];cytoplasm [GO:0005737];cytosol [GO:0005829];endoplasmic reticulum lumen [GO:0005788];histone methyltransferase complex [GO:0035097];MLL1 complex [GO:0071339];MLL1/2 complex [GO:0044665];nuclear matrix [GO:0016363];nucleoplasm [GO:0005654];nucleus [GO:0005634];protein-containing complex [GO:0032991];trans…	chromatin binding [GO:0003682];double-stranded DNA binding [GO:0003690];four-way junction DNA binding [GO:0000400];phosphoprotein binding [GO:0051219];protein N-terminus binding [GO:0047485];protein-macromolecule adaptor activity [GO:0030674];R-SMAD binding [GO:0070412];transcription cis-regulatory region binding [GO:0000976];Y-form DNA binding [GO:0000403]	SCG2	O00255
19.1996	19.2341	19.3949	19.1589	18.9877	19.0833	19.2326	19.1675	19.5158	19.588	19.7726	19.4566	19.3269	19.411	19.3206	19.3554	19.308	19.3242	19.5548	19.3579	19.2521	19.0765	19.5137	19.1974	-	-	O00257	CBX4	CBX4_HUMAN	E3 SUMO-protein ligase CBX4					chromatin organization [GO:0006325];negative regulation of apoptotic process [GO:0043066];negative regulation of DNA-templated transcription [GO:0045892];negative regulation of transcription by RNA polymerase II [GO:0000122];protein sumoylation [GO:0016925]	nuclear body [GO:0016604];nuclear speck [GO:0016607];nucleoplasm [GO:0005654];nucleus [GO:0005634];PcG protein complex [GO:0031519];PRC1 complex [GO:0035102]	chromatin binding [GO:0003682];enzyme binding [GO:0019899];methylated histone binding [GO:0035064];phosphoprotein binding [GO:0051219];single-stranded RNA binding [GO:0003727];SUMO binding [GO:0032183];SUMO ligase activity [GO:0061665];SUMO transferase activity [GO:0019789];transcription cis-regulatory region binding [GO:0000976];transcription corepressor activity [GO:0003714]		O00257
24.8412	25.1365	25.0522	24.7984	24.8091	24.9871	24.8873	25.0619	25.087	25.1864	25.2822	25.129	25.3402	25.4257	25.2227	25.3977	25.3229	25.249	25.3917	25.1935	25.3159	25.3162	25.1291	25.1928	-	-	O00264	PGRMC1	PGRC1_HUMAN	Membrane-associated progesterone receptor component 1					heme biosynthetic process [GO:0006783]	cell body [GO:0044297];endomembrane system [GO:0012505];endoplasmic reticulum [GO:0005783];integral component of plasma membrane [GO:0005887];membrane [GO:0016020];mitochondrial outer membrane [GO:0005741];neuron projection [GO:0043005];neuronal cell body [GO:0043025];plasma membrane [GO:0005886];smooth endoplasmic reticulum membrane [GO:0030868];specific granule membrane [GO:0035579];synapse [GO…	amyloid-beta binding [GO:0001540];heme binding [GO:0020037];metal ion binding [GO:0046872];protein homodimerization activity [GO:0042803];steroid binding [GO:0005496]	HPR6.6 PGRMC	O00264
23.855	23.6162	23.9264	23.8212	23.9183	23.681	23.8969	23.8216	23.8806	23.7701	24.0302	23.9418	23.7137	23.7041	23.9453	23.8275	23.7222	23.6915	23.9126	23.8383	23.7519	23.686	24.0271	23.8648	-	-	O00267	SUPT5H	SPT5H_HUMAN	Transcription elongation factor SPT5					negative regulation of DNA-templated transcription, elongation [GO:0032785];negative regulation of transcription by RNA polymerase II [GO:0000122];positive regulation of DNA-templated transcription, elongation [GO:0032786];positive regulation of macroautophagy [GO:0016239];positive regulation of transcription by RNA polymerase II [GO:0045944];regulation of DNA-templated transcription [GO:0006355]…	DSIF complex [GO:0032044];nucleoplasm [GO:0005654];nucleus [GO:0005634]	chromatin binding [GO:0003682];enzyme binding [GO:0019899];mRNA binding [GO:0003729];protein heterodimerization activity [GO:0046982];RNA binding [GO:0003723]	SPT5 SPT5H	O00267
20.0932	20.3206	20.3023	20.1651	20.1342	20.2072	20.3503	20.4052	20.5505	20.5174	20.4715	20.5372	20.3372	20.3845	20.2035	20.3161	20.4118	20.5082	20.3877	20.278	20.2867	20.2938	20.4247	20.2856	-	-	O00268	TAF4	TAF4_HUMAN	Transcription initiation factor TFIID subunit 4					DNA-templated transcription initiation [GO:0006352];histone H3 acetylation [GO:0043966];monoubiquitinated histone deubiquitination [GO:0035521];monoubiquitinated histone H2A deubiquitination [GO:0035522];mRNA transcription by RNA polymerase II [GO:0042789];ovarian follicle development [GO:0001541];positive regulation of DNA-templated transcription [GO:0045893];positive regulation of transcription…	chromatin [GO:0000785];cytosol [GO:0005829];male germ cell nucleus [GO:0001673];MLL1 complex [GO:0071339];nucleoplasm [GO:0005654];nucleus [GO:0005634];protein-containing complex [GO:0032991];transcription factor TFIID complex [GO:0005669];transcription factor TFTC complex [GO:0033276]	aryl hydrocarbon receptor binding [GO:0017162];DNA binding [GO:0003677];protein heterodimerization activity [GO:0046982]	TAF2C TAF2C1 TAF4A TAFII130 TAFII135	O00268
23.1046	22.8937	23.0957	23.0995	23.0896	22.9337	23.1411	23.0515	23.212	23.2572	23.2281	23.1998	22.6318	22.7103	23.065	22.8496	22.8703	22.7789	23.0728	22.9764	22.759	22.7605	23.0519	22.934	-	-	O00273	DFFA	DFFA_HUMAN	DNA fragmentation factor subunit alpha					apoptotic DNA fragmentation [GO:0006309];chaperone-mediated protein folding [GO:0061077];negative regulation of apoptotic DNA fragmentation [GO:1902511];negative regulation of deoxyribonuclease activity [GO:0032076];negative regulation of execution phase of apoptosis [GO:1900118];positive regulation of apoptotic process [GO:0043065];regulation of apoptotic process [GO:0042981];thymocyte apoptotic…	chromatin [GO:0000785];cytosol [GO:0005829];nucleoplasm [GO:0005654];nucleus [GO:0005634];plasma membrane [GO:0005886];protein-containing complex [GO:0032991]	deoxyribonuclease inhibitor activity [GO:0060703];molecular adaptor activity [GO:0060090];protein domain specific binding [GO:0019904];protein folding chaperone [GO:0044183]	DFF1 DFF45	O00273
20.4983	20.5595	20.4471	20.4575	20.4786	20.5878	20.7171	20.5219	20.6455	20.7099	20.6155	20.4807	20.5901	20.6648	20.4855	20.5332	20.5725	20.5009	20.6563	20.5287	20.5883	20.6113	20.6709	20.5421	-	-	O00291	HIP1	HIP1_HUMAN	Huntingtin-interacting protein 1					actin filament organization [GO:0007015];activation of cysteine-type endopeptidase activity involved in apoptotic process [GO:0006919];apoptotic process [GO:0006915];apoptotic signaling pathway [GO:0097190];cell differentiation [GO:0030154];clathrin coat assembly [GO:0048268];clathrin-dependent endocytosis [GO:0072583];endocytosis [GO:0006897];neurotransmitter receptor transport [GO:0099637];posi…	clathrin-coated vesicle [GO:0030136];clathrin-coated vesicle membrane [GO:0030665];cytoplasm [GO:0005737];cytoskeleton [GO:0005856];cytosol [GO:0005829];extrinsic component of cytoplasmic side of plasma membrane [GO:0031234];extrinsic component of postsynaptic membrane [GO:0098890];extrinsic component of presynaptic membrane [GO:0098888];glutamatergic synapse [GO:0098978];Golgi apparatus [GO:0005…	actin filament binding [GO:0051015];AP-2 adaptor complex binding [GO:0035612];clathrin adaptor activity [GO:0035615];clathrin binding [GO:0030276];clathrin light chain binding [GO:0032051];epidermal growth factor receptor binding [GO:0005154];glutamate receptor binding [GO:0035254];phosphatidylinositol binding [GO:0035091];phosphatidylinositol-3,4-bisphosphate binding [GO:0043325];phosphatidylino…		O00291
25.0808	24.9676	25.11	25.1265	25.1026	25.0072	25.1026	25.0355	25.2183	25.316	25.288	25.2317	24.9606	25.0747	25.2837	25.0853	24.9354	24.8725	25.203	25.0444	24.9191	24.9463	25.1489	25.0231	-	-	O00299	CLIC1	CLIC1_HUMAN	Chloride intracellular channel protein 1					chloride transport [GO:0006821];platelet aggregation [GO:0070527];positive regulation of osteoblast differentiation [GO:0045669];regulation of cell cycle [GO:0051726];regulation of ion transmembrane transport [GO:0034765];regulation of mitochondrial membrane potential [GO:0051881];signal transduction [GO:0007165]	blood microparticle [GO:0072562];brush border [GO:0005903];chloride channel complex [GO:0034707];cytoplasm [GO:0005737];extracellular exosome [GO:0070062];extracellular space [GO:0005615];membrane [GO:0016020];mitochondrion [GO:0005739];nuclear envelope [GO:0005635];nuclear membrane [GO:0031965];nucleus [GO:0005634];perinuclear region of cytoplasm [GO:0048471];plasma membrane [GO:0005886];vesicle…	cadherin binding [GO:0045296];chloride channel activity [GO:0005254];voltage-gated ion channel activity [GO:0005244]	G6 NCC27	O00299
24.0353	23.9944	23.9147	24.0225	24.1458	24.0357	24.0236	24.014	24.0385	23.9642	24.0037	23.9625	23.9904	23.9588	24.077	23.9079	24.0685	23.9838	24.1278	24.0307	24.0378	24.036	24.1205	24.0782	-	-	O00303	EIF3F	EIF3F_HUMAN	Eukaryotic translation initiation factor 3 subunit F					formation of cytoplasmic translation initiation complex [GO:0001732];IRES-dependent viral translational initiation [GO:0075522];protein deubiquitination [GO:0016579];translational initiation [GO:0006413]	cytosol [GO:0005829];eukaryotic 43S preinitiation complex [GO:0016282];eukaryotic 48S preinitiation complex [GO:0033290];eukaryotic translation initiation factor 3 complex [GO:0005852];eukaryotic translation initiation factor 3 complex, eIF3m [GO:0071541];membrane [GO:0016020]	cysteine-type deubiquitinase activity [GO:0004843];identical protein binding [GO:0042802];metal-dependent deubiquitinase activity [GO:0140492];translation initiation factor activity [GO:0003743];translation initiation factor binding [GO:0031369]	EIF3S5	O00303
20.1143	19.8084	19.4602	19.6037	19.5825	19.7451	19.8267	19.7246	19.5371	19.4185	19.4161		19.9851	19.707	19.5585	19.9348	20.0236	20.1559	19.8859	19.7654	19.701	19.8501	19.7533	19.3367	-	-	O00308	WWP2	WWP2_HUMAN	NEDD4-like E3 ubiquitin-protein ligase WWP2					extracellular transport [GO:0006858];negative regulation of DNA-binding transcription factor activity [GO:0043433];negative regulation of DNA-templated transcription [GO:0045892];negative regulation of gene expression [GO:0010629];negative regulation of Notch signaling pathway [GO:0045746];negative regulation of protein transport [GO:0051224];negative regulation of transcription by RNA polymerase…	cytoplasm [GO:0005737];cytosol [GO:0005829];extracellular exosome [GO:0070062];membrane [GO:0016020];nucleus [GO:0005634];ubiquitin ligase complex [GO:0000151]	RNA polymerase II-specific DNA-binding transcription factor binding [GO:0061629];transcription factor binding [GO:0008134];ubiquitin protein ligase activity [GO:0061630];ubiquitin-protein transferase activity [GO:0004842]		O00308
19.6165	19.4559	19.4367	19.5099	19.7309	19.8424	19.6238	19.8976	19.8558	19.8068	19.7084	19.8538	19.7161	19.9056	19.8042	19.9748	19.5645	19.498	19.5585	19.961	19.338	19.6715	19.6264	19.5887	-	-	O00311	CDC7	CDC7_HUMAN	Cell division cycle 7-related protein kinase					cell cycle phase transition [GO:0044770];cell division [GO:0051301];double-strand break repair via break-induced replication [GO:0000727];G1/S transition of mitotic cell cycle [GO:0000082];peptidyl-serine phosphorylation [GO:0018105];positive regulation of cell population proliferation [GO:0008284];positive regulation of G2/M transition of mitotic cell cycle [GO:0010971];positive regulation of nu…	cytoplasm [GO:0005737];intercellular bridge [GO:0045171];mitotic spindle [GO:0072686];nucleoplasm [GO:0005654];nucleus [GO:0005634]	ATP binding [GO:0005524];kinase activity [GO:0016301];metal ion binding [GO:0046872];protein kinase activity [GO:0004672];protein serine kinase activity [GO:0106310];protein serine/threonine kinase activity [GO:0004674]	CDC7L1	O00311
22.3947	22.4552	22.5461	22.3445	22.397	22.578	22.4864	22.4625	22.4471	22.4701	22.4973	22.451	22.6397	22.6682	22.6537	22.5249	22.6266	22.6436	22.704	22.449	22.6938	22.6416	22.6431	22.5188	-	-	O00330	PDHX	ODPX_HUMAN	Pyruvate dehydrogenase protein X component, mitochondrial	MitoCarta3.0	literature, APEX_matrix, targetP signal, yeast mito homolog+, Rickettsial homolog, mito protein domain+, induction, coexpression++, MS/MS+	Matrix	Metabolism > Carbohydrate metabolism > Pyruvate metabolism	acetyl-CoA biosynthetic process from pyruvate [GO:0006086];mitochondrial acetyl-CoA biosynthetic process from pyruvate [GO:0061732]	mitochondrial matrix [GO:0005759];mitochondrial pyruvate dehydrogenase complex [GO:0005967];mitochondrion [GO:0005739];pyruvate dehydrogenase complex [GO:0045254]	acyltransferase activity [GO:0016746]	PDX1	O00330
20.4579	20.409	20.3498	20.1652	20.6814	20.4844	20.4734	20.3829	20.5409	20.6679	20.5408	20.3689	20.6717	20.6679	20.5183	20.6122	20.7294	20.4519	20.4619	20.4431	20.4048	20.3994	20.5653	20.3523	-	-	O00399	DCTN6	DCTN6_HUMAN	Dynactin subunit 6					mitotic spindle organization [GO:0007052]	centrosome [GO:0005813];cytosol [GO:0005829];dynactin complex [GO:0005869];kinetochore [GO:0000776]	dynein complex binding [GO:0070840]	WS3	O00399
20.8896	20.7791	21.1295	20.7851	20.9915	20.9723	20.9628	20.8496	20.9868	20.9445	21.1567	21.0411	20.99	21.0247	21.0329	20.774	21.08	21.1405	21.1875	20.7272	20.9688	21.0263	20.9409	21.0034	-	-	O00400	SLC33A1	ACATN_HUMAN	Acetyl-coenzyme A transporter 1					transmembrane transport [GO:0055085]	endoplasmic reticulum membrane [GO:0005789];Golgi membrane [GO:0000139];integral component of plasma membrane [GO:0005887];membrane [GO:0016020]	acetyl-CoA transmembrane transporter activity [GO:0008521];solute:proton symporter activity [GO:0015295]	ACATN AT1	O00400
21.7565	21.5607	21.6701	21.6733	21.6563	21.6887	21.6069	21.6105	21.6217	21.8548	21.704	21.6354	21.1181	21.3462	21.5193	21.117	21.6231	21.5835	21.6677	21.5835	21.318	21.6322	21.5924	21.6179	-	-	O00401	WASL	WASL_HUMAN	Actin nucleation-promoting factor WASL					actin filament polymerization [GO:0030041];actin filament-based movement [GO:0030048];actin polymerization or depolymerization [GO:0008154];cell division [GO:0051301];dendritic spine morphogenesis [GO:0060997];negative regulation of lymphocyte migration [GO:2000402];negative regulation of membrane tubulation [GO:1903526];positive regulation of Arp2/3 complex-mediated actin nucleation [GO:2000601]…	actin cap [GO:0030478];actin cytoskeleton [GO:0015629];actin filament [GO:0005884];cytoplasmic vesicle [GO:0031410];cytosol [GO:0005829];endocytic vesicle membrane [GO:0030666];extracellular exosome [GO:0070062];lamellipodium [GO:0030027];nucleus [GO:0005634];plasma membrane [GO:0005886]	actin binding [GO:0003779];GTPase regulator activity [GO:0030695]		O00401
24.679	24.6807	24.583	24.73	24.6931	24.6727	24.621	24.6094	24.4606	24.4032	24.2906	24.3801	24.6117	24.5523	24.5322	24.6635	24.6271	24.5343	24.4198	24.581	24.5678	24.583	24.4805	24.6297	-	-	O00410	IPO5	IPO5_HUMAN	Importin-5					cellular response to amino acid stimulus [GO:0071230];negative regulation of cyclin-dependent protein serine/threonine kinase activity [GO:0045736];NLS-bearing protein import into nucleus [GO:0006607];positive regulation of protein import into nucleus [GO:0042307];protein import into nucleus [GO:0006606];ribosomal protein import into nucleus [GO:0006610]	cytoplasm [GO:0005737];membrane [GO:0016020];nuclear pore [GO:0005643];nucleolus [GO:0005730];nucleus [GO:0005634]	GTPase inhibitor activity [GO:0005095];nuclear import signal receptor activity [GO:0061608];nuclear localization sequence binding [GO:0008139];RNA binding [GO:0003723];small GTPase binding [GO:0031267]	KPNB3 RANBP5	O00410
21.8237	22.0313	22.0082	21.8832	21.9247	22.0657	22.0299	22.1202	21.5288	21.7061	21.6621	21.6326	22.0578	22.1043	21.9065	22.1789	22.2321	22.1592	22.1949	22.1727	22.0713	22.2061	22.0225	22.1187	-	-	O00411	POLRMT	RPOM_HUMAN	DNA-directed RNA polymerase, mitochondrial	MitoCarta3.0	literature, APEX_matrix, targetP signal, yeast mito homolog++, mito protein domain+, coexpression++, MS/MS	Matrix	Mitochondrial central dogma > mtDNA maintenance > mtDNA nucleoid;Mitochondrial central dogma > mtDNA maintenance > mtDNA replication;Mitochondrial central dogma > mtRNA metabolism > Transcription	mitochondrial transcription [GO:0006390];transcription initiation at mitochondrial promoter [GO:0006391]	mitochondrial DNA-directed RNA polymerase complex [GO:0034245];mitochondrial matrix [GO:0005759];mitochondrial nucleoid [GO:0042645];mitochondrion [GO:0005739];protein-containing complex [GO:0032991]	3'-5'-exoribonuclease activity [GO:0000175];DNA-directed 5'-3' RNA polymerase activity [GO:0003899];mitochondrial promoter sequence-specific DNA binding [GO:0001018];RNA binding [GO:0003723];sequence-specific DNA binding [GO:0043565]		O00411
19.9536	20.2487	19.4178	19.9581	19.6939	20.1026	19.7644	19.4717	20.0826	19.9212	19.6724	19.7365	19.6489	19.7405	19.4147	19.5111	20.0773	20.1278	19.6355	19.6172	20.0071	20.1408	19.5402	20.0179	-	-	O00418	EEF2K	EF2K_HUMAN	Eukaryotic elongation factor 2 kinase					cellular response to anoxia [GO:0071454];cellular response to brain-derived neurotrophic factor stimulus [GO:1990416];cellular response to calcium ion [GO:0071277];cellular response to cAMP [GO:0071320];cellular response to insulin stimulus [GO:0032869];negative regulation of apoptotic process [GO:0043066];positive regulation of dendritic spine morphogenesis [GO:0061003];positive regulation of en…	cytoplasm [GO:0005737];cytosol [GO:0005829];dendritic spine [GO:0043197];postsynaptic density [GO:0014069]	ATP binding [GO:0005524];calcium ion binding [GO:0005509];calmodulin binding [GO:0005516];elongation factor-2 kinase activity [GO:0004686];protein kinase activity [GO:0004672];protein serine/threonine kinase activity [GO:0004674];translation factor activity, RNA binding [GO:0008135]		O00418
25.4678	25.5206	25.5517	25.4809	25.4197	25.5986	25.6431	25.5733	25.7027	25.6204	25.6592	25.7243	25.7377	25.5592	25.4236	25.5023	25.5432	25.7001	25.5968	25.6218	25.6093	25.6852	25.7396	25.6335	-	-	O00422	SAP18	SAP18_HUMAN	Histone deacetylase complex subunit SAP18					mRNA processing [GO:0006397];negative regulation of DNA-templated transcription [GO:0045892];negative regulation of mRNA splicing, via spliceosome [GO:0048025];positive regulation of apoptotic process [GO:0043065];regulation of alternative mRNA splicing, via spliceosome [GO:0000381];regulation of transcription by RNA polymerase II [GO:0006357];RNA splicing [GO:0008380]	ASAP complex [GO:0061574];cytosol [GO:0005829];histone deacetylase complex [GO:0000118];nuclear body [GO:0016604];nuclear speck [GO:0016607];nucleoplasm [GO:0005654];nucleus [GO:0005634]	RNA binding [GO:0003723];transcription corepressor activity [GO:0003714]		O00422
21.1269	21.183	20.9765	20.9454	20.903	21.0825	20.9369	20.9674	21.137	21.2257	21.1525	21.1229	20.9179	21.0643	21.0117	20.9864	21.0011	21.0585	20.9173	21.0325	21.0203	21.0006	20.8644	20.9506	-	-	O00423	EML1	EMAL1_HUMAN	Echinoderm microtubule-associated protein-like 1					brain development [GO:0007420];hematopoietic progenitor cell differentiation [GO:0002244];microtubule cytoskeleton organization [GO:0000226];mitotic spindle organization [GO:0007052];neuroblast proliferation [GO:0007405]	cytosol [GO:0005829];microtubule [GO:0005874];microtubule associated complex [GO:0005875];mitotic spindle midzone [GO:1990023];mitotic spindle pole [GO:0097431];perinuclear region of cytoplasm [GO:0048471]	calcium ion binding [GO:0005509];microtubule binding [GO:0008017];tubulin binding [GO:0015631]	EMAP1 EMAPL EMAPL1	O00423
23.4194	23.475	23.3574	23.321	23.3994	23.5069	23.4137	23.3229	23.4537	23.6048	23.4642	23.4283	23.2765	23.3853	23.2914	23.2633	23.4042	23.3707	23.3919	23.2664	23.3167	23.4405	23.3826	23.272	-	-	O00425	IGF2BP3	IF2B3_HUMAN	Insulin-like growth factor 2 mRNA-binding protein 3					anatomical structure morphogenesis [GO:0009653];CRD-mediated mRNA stabilization [GO:0070934];mRNA transport [GO:0051028];negative regulation of translation [GO:0017148];nervous system development [GO:0007399];regulation of cytokine production [GO:0001817];regulation of gene expression [GO:0010468];regulation of RNA metabolic process [GO:0051252];translation [GO:0006412]	cytoplasm [GO:0005737];cytoplasmic stress granule [GO:0010494];cytosol [GO:0005829];nucleus [GO:0005634];P-body [GO:0000932]	mRNA 3'-UTR binding [GO:0003730];mRNA 5'-UTR binding [GO:0048027];mRNA binding [GO:0003729];N6-methyladenosine-containing RNA binding [GO:1990247];RNA binding [GO:0003723];translation regulator activity [GO:0045182]	IMP3 KOC1 VICKZ3	O00425
23.9018	23.8353	23.7408	23.8747	23.9035	23.8199	23.7693	23.7642	23.9727	24.0521	23.9087	23.9107	23.7363	23.7096	23.7814	23.8064	23.7039	23.6844	23.6542	23.6896	23.6844	23.6429	23.6777	23.7665	-	-	O00429	DNM1L	DNM1L_HUMAN	Dynamin-1-like protein	MitoCarta3.0	literature, yeast mito homolog+, mito protein domain, induction	MOM	Mitochondrial dynamics and surveillance > Fission	calcium ion transport [GO:0006816];dynamin family protein polymerization involved in mitochondrial fission [GO:0003374];endocytosis [GO:0006897];heart contraction [GO:0060047];intracellular distribution of mitochondria [GO:0048312];localization [GO:0051179];membrane fusion [GO:0061025];mitochondrial fission [GO:0000266];mitochondrial fragmentation involved in apoptotic process [GO:0043653];mitoch…	anchoring junction [GO:0070161];brush border [GO:0005903];clathrin-coated pit [GO:0005905];cytoplasm [GO:0005737];cytosol [GO:0005829];endoplasmic reticulum [GO:0005783];endoplasmic reticulum membrane [GO:0005789];Golgi apparatus [GO:0005794];intracellular membrane-bounded organelle [GO:0043231];membrane [GO:0016020];microtubule [GO:0005874];mitochondrial outer membrane [GO:0005741];mitochondrion…	GTP binding [GO:0005525];GTPase activator activity [GO:0005096];GTPase activity [GO:0003924];GTP-dependent protein binding [GO:0030742];identical protein binding [GO:0042802];lipid binding [GO:0008289];microtubule binding [GO:0008017];molecular adaptor activity [GO:0060090];protein homodimerization activity [GO:0042803];small GTPase binding [GO:0031267];ubiquitin protein ligase binding [GO:003162…	DLP1 DRP1	O00429
21.9794	21.8516	21.8127	21.7964	21.9221	21.9041	21.8118	21.8191	21.957	22.0355	21.9705	21.9386	21.6534	21.6664	21.6127	21.5466	21.7603	21.7063	21.7564	21.714	21.8297	21.7706	21.7169	21.7013	-	-	O00442	RTCA	RTCA_HUMAN	RNA 3'-terminal phosphate cyclase					RNA processing [GO:0006396]	nucleoplasm [GO:0005654];nucleus [GO:0005634]	ATP binding [GO:0005524];RNA binding [GO:0003723];RNA-3'-phosphate cyclase activity [GO:0003963]	RPC RPC1 RTC1 RTCD1	O00442
22.382	22.3998	22.3605	22.5623	22.4617	22.5603	22.4726	22.5933	22.3787	22.3688	22.1014	22.3383	22.4653	22.5697	22.3759	22.5195	22.51	22.4437	22.5497	22.4395	22.4733	22.4908	22.4864	22.5271	-	-	O00443	PIK3C2A	P3C2A_HUMAN	Phosphatidylinositol 4-phosphate 3-kinase C2 domain-containing subunit alpha					cell migration [GO:0016477];clathrin coat assembly [GO:0048268];endocytosis [GO:0006897];epidermal growth factor receptor signaling pathway [GO:0007173];exocytosis [GO:0006887];insulin receptor signaling pathway [GO:0008286];membrane organization [GO:0061024];phosphatidylinositol 3-kinase signaling [GO:0014065];phosphatidylinositol biosynthetic process [GO:0006661];phosphatidylinositol phosphate …	clathrin-coated vesicle [GO:0030136];cytoplasm [GO:0005737];cytosol [GO:0005829];extracellular exosome [GO:0070062];intracellular membrane-bounded organelle [GO:0043231];membrane [GO:0016020];nucleoplasm [GO:0005654];phosphatidylinositol 3-kinase complex [GO:0005942];plasma membrane [GO:0005886];trans-Golgi network [GO:0005802];vesicle [GO:0031982]	1-phosphatidylinositol-3-kinase activity [GO:0016303];1-phosphatidylinositol-4-phosphate 3-kinase activity [GO:0035005];ATP binding [GO:0005524];clathrin binding [GO:0030276];phosphatidylinositol 3-kinase activity [GO:0035004];phosphatidylinositol binding [GO:0035091];phosphatidylinositol kinase activity [GO:0052742];phosphatidylinositol-3,4-bisphosphate 5-kinase activity [GO:0052812];phosphatidy…		O00443
18.3199	18.1382	18.6108		18.4101	17.9248	18.0199	18.6266	19.2115	19.4235	18.9972	19.3068					18.384			18.3335	18.0886	18.1669	18.0357	18.104	-	2_2	O00458	IFRD1	IFRD1_HUMAN	Interferon-related developmental regulator 1					muscle cell differentiation [GO:0042692];myoblast fate determination [GO:0007518];negative regulation of axon extension [GO:0030517];negative regulation of collateral sprouting [GO:0048671];skeletal muscle tissue regeneration [GO:0043403];striated muscle tissue development [GO:0014706]	nucleus [GO:0005634];sarcoplasm [GO:0016528]			O00458
20.5296	20.8144	20.2535	20.5806	20.525	20.8951	20.7581	20.6141	20.6669	20.8414	20.4197	20.2941	20.6017	20.5298	20.3754	20.2966	20.7895	20.7714	20.5196	20.5609	20.9604	20.8883	20.6105	20.6571	-	-	O00459	PIK3R2	P85B_HUMAN	Phosphatidylinositol 3-kinase regulatory subunit beta					B cell differentiation [GO:0030183];cellular glucose homeostasis [GO:0001678];cellular response to insulin stimulus [GO:0032869];immune response [GO:0006955];insulin receptor signaling pathway [GO:0008286];negative regulation of MAPK cascade [GO:0043409];phosphatidylinositol 3-kinase signaling [GO:0014065];phosphatidylinositol phosphate biosynthetic process [GO:0046854];positive regulation of cel…	cytosol [GO:0005829];focal adhesion [GO:0005925];nucleus [GO:0005634];phosphatidylinositol 3-kinase complex [GO:0005942];phosphatidylinositol 3-kinase complex, class IA [GO:0005943]	1-phosphatidylinositol-3-kinase regulator activity [GO:0046935];phosphatidylinositol 3-kinase regulatory subunit binding [GO:0036312];phosphotyrosine residue binding [GO:0001784];protein heterodimerization activity [GO:0046982];protein phosphatase binding [GO:0019903];receptor tyrosine kinase binding [GO:0030971]		O00459
21.1115	21.1184	20.9387	20.8632	20.9766	20.9302	20.6525	20.7402	21.0163	21.1204	20.8654	20.8796	20.8304	21.0482	20.6534	20.861	21.051	20.9723	20.877	20.7264	20.9533	20.9844	20.7838	20.8559	-	-	O00461	GOLIM4	GOLI4_HUMAN	Golgi integral membrane protein 4						cis-Golgi network [GO:0005801];endocytic vesicle [GO:0030139];endosome membrane [GO:0010008];Golgi apparatus [GO:0005794];Golgi cisterna membrane [GO:0032580];Golgi lumen [GO:0005796];Golgi membrane [GO:0000139];integral component of membrane [GO:0016021];membrane [GO:0016020];transport vesicle [GO:0030133]		GIMPC GOLPH4 GPP130	O00461
19.9883	20.2582	19.7734	19.6288	19.9697	20.1011	18.9938		20.1511	20.761	20.2341	20.1064	19.5788	18.9389		19.2123	19.6564			19.8827	19.5492	19.5832	20.2272	19.1705	-	-	O00462	MANBA	MANBA_HUMAN	Beta-mannosidase					glycoprotein catabolic process [GO:0006516];oligosaccharide catabolic process [GO:0009313];protein modification process [GO:0036211]	azurophil granule membrane [GO:0035577];lysosomal lumen [GO:0043202];plasma membrane [GO:0005886]	beta-mannosidase activity [GO:0004567];mannose binding [GO:0005537]	MANB1	O00462
21.9093	22.1661	21.6709	21.8193	21.7482	22.1938	21.902	21.8337	21.9988	22.3085	21.6715	21.7545	21.9124	22.0365	21.4349	21.8713	22.0893	22.2542	21.891	21.8953	22.1663	22.2037	21.8264	21.8598	-	-	O00468	AGRN	AGRIN_HUMAN	Agrin					animal organ morphogenesis [GO:0009887];clustering of voltage-gated sodium channels [GO:0045162];G protein-coupled acetylcholine receptor signaling pathway [GO:0007213];neuromuscular junction development [GO:0007528];positive regulation of filopodium assembly [GO:0051491];positive regulation of GTPase activity [GO:0043547];positive regulation of synaptic assembly at neuromuscular junction [GO:004…	anchoring junction [GO:0070161];basement membrane [GO:0005604];collagen-containing extracellular matrix [GO:0062023];extracellular exosome [GO:0070062];extracellular region [GO:0005576];Golgi lumen [GO:0005796];integral component of membrane [GO:0016021];lysosomal lumen [GO:0043202];plasma membrane [GO:0005886];synapse [GO:0045202]	calcium ion binding [GO:0005509];chondroitin sulfate binding [GO:0035374];dystroglycan binding [GO:0002162];heparan sulfate proteoglycan binding [GO:0043395];laminin binding [GO:0043236];sialic acid binding [GO:0033691];structural constituent of cytoskeleton [GO:0005200]	AGRIN	O00468
21.8699	21.85	21.8896	21.7902	21.7081	21.955	21.9602	21.8011	21.7411	21.6367	21.5891	21.5921	21.7978	21.7944	21.5942	21.7052	21.8891	21.847	21.732	21.6945	21.8943	21.8145	21.859	21.7336	-	-	O00469	PLOD2	PLOD2_HUMAN	Procollagen-lysine,2-oxoglutarate 5-dioxygenase 2					hydroxylysine biosynthetic process [GO:0046947];peptidyl-lysine hydroxylation [GO:0017185];protein modification process [GO:0036211];response to hypoxia [GO:0001666]	endoplasmic reticulum [GO:0005783];endoplasmic reticulum membrane [GO:0005789];extracellular exosome [GO:0070062];rough endoplasmic reticulum membrane [GO:0030867]	iron ion binding [GO:0005506];L-ascorbic acid binding [GO:0031418];procollagen-lysine 5-dioxygenase activity [GO:0008475]		O00469
21.1154	21.0815	21.0069	21.0555	21.1178	21.1101	21.0167	21.0806	21.1574	21.2209	21.1664	21.2314	21.0205	21.1309	21.205	21.1644	21.0456	21.0815	21.0596	21.0379	20.9891	21.0023	21.063	21.0266	-	-	O00471	EXOC5	EXOC5_HUMAN	Exocyst complex component 5					epithelial cell apoptotic process [GO:1904019];establishment of planar polarity [GO:0001736];exocytosis [GO:0006887];Golgi to plasma membrane transport [GO:0006893];membrane fission [GO:0090148];mitotic cytokinesis [GO:0000281];non-motile cilium assembly [GO:1905515];post-Golgi vesicle-mediated transport [GO:0006892];protein localization to plasma membrane [GO:0072659];protein transport [GO:00150…	cytoplasm [GO:0005737];cytosol [GO:0005829];exocyst [GO:0000145];midbody [GO:0030496]	protein N-terminus binding [GO:0047485];small GTPase binding [GO:0031267]	SEC10 SEC10L1	O00471
19.0577	19.0071	19.4219			18.4854	19.0308	18.8815	18.7557	18.7982	18.2677	19.5353	18.5925	18.6656	19.1046	19.1406	18.3582	19.2134	19.0769	19.0023		19.2862		19.1294	-	-	O00479	HMGN4	HMGN4_HUMAN	High mobility group nucleosome-binding domain-containing protein 4					chromatin organization [GO:0006325]	chromatin [GO:0000785];nucleus [GO:0005634]	chromatin binding [GO:0003682];nucleosomal DNA binding [GO:0031492]	HMG17L3 NHC	O00479
23.4298	23.6512	23.5398	23.6374	23.538	23.6056	23.4802	23.6104	22.8942	22.8817	22.843	22.8223	23.1679	23.3101	23.0203	23.0895	23.492	23.57	23.6831	23.5017	23.5491	23.5892	23.4922	23.4898	-	-	O00483	NDUFA4	NDUA4_HUMAN	Cytochrome c oxidase subunit NDUFA4	MitoCarta3.0	literature, mito protein domain, coexpression++, MS/MS++	MIM	OXPHOS > Complex IV > CIV subunits;OXPHOS > OXPHOS subunits	cellular respiration [GO:0045333];mitochondrial electron transport, cytochrome c to oxygen [GO:0006123];mitochondrial electron transport, NADH to ubiquinone [GO:0006120];positive regulation of cytochrome-c oxidase activity [GO:1904960]	mitochondrial inner membrane [GO:0005743];mitochondrial membrane [GO:0031966];mitochondrial respiratory chain complex I [GO:0005747];mitochondrial respiratory chain complex IV [GO:0005751];mitochondrion [GO:0005739]	NADH dehydrogenase (ubiquinone) activity [GO:0008137];protein-containing complex binding [GO:0044877]		O00483
24.5718	24.3504	24.3846	24.2924	24.3736	24.3262	24.404	24.3192	24.3639	24.3795	24.3034	24.2509	24.3025	24.2221	24.0692	24.3363	24.3206	24.2956	24.2111	24.2955	24.3822	24.2149	24.2708	24.2732	-	-	O00487	PSMD14	PSDE_HUMAN	26S proteasome non-ATPase regulatory subunit 14					double-strand break repair via homologous recombination [GO:0000724];double-strand break repair via nonhomologous end joining [GO:0006303];proteasome-mediated ubiquitin-dependent protein catabolic process [GO:0043161];protein deubiquitination [GO:0016579];protein K63-linked deubiquitination [GO:0070536];regulation of proteasomal protein catabolic process [GO:0061136];response to ethanol [GO:00454…	cytosol [GO:0005829];cytosolic proteasome complex [GO:0031597];extracellular region [GO:0005576];ficolin-1-rich granule lumen [GO:1904813];nucleoplasm [GO:0005654];nucleus [GO:0005634];proteasome accessory complex [GO:0022624];proteasome complex [GO:0000502];proteasome regulatory particle, lid subcomplex [GO:0008541];secretory granule lumen [GO:0034774]	endopeptidase activator activity [GO:0061133];Lys63-specific deubiquitinase activity [GO:0061578];metal ion binding [GO:0046872];metal-dependent deubiquitinase activity [GO:0140492];metallopeptidase activity [GO:0008237];proteasome binding [GO:0070628]	POH1	O00487
21.6268	21.6331	22.1589	22.0592	21.9406	21.7049	21.9768	22.089	21.507	21.2623	21.7348	21.7678	21.839	21.6771	22.2727	21.8433	21.6334	21.7889	22.1498	22.1487	21.6876	21.7546	22.0757	22.1511	-	-	O00488	ZNF593	ZN593_HUMAN	Zinc finger protein 593					negative regulation of RNA polymerase II regulatory region sequence-specific DNA binding [GO:1903026];positive regulation of transcription by RNA polymerase II [GO:0045944]	nucleolus [GO:0005730];nucleoplasm [GO:0005654]	DNA binding [GO:0003677];preribosome binding [GO:1990275];zinc ion binding [GO:0008270]	ZT86	O00488
23.3538	23.2931	22.8121	23.3429	23.2558	23.1765	23.3101	23.1947	23.0861	23.0283	23.022	23.0027	23.2796	23.03	23.2809	23.1395	23.2781	23.2537	23.2425	23.2594	23.2889	23.1587	23.1341	23.2348	-	-	O00505	KPNA3	IMA4_HUMAN	Importin subunit alpha-4					NLS-bearing protein import into nucleus [GO:0006607];protein-containing complex assembly [GO:0065003];viral entry into host cell [GO:0046718];viral penetration into host nucleus [GO:0075732]	cytosol [GO:0005829];host cell [GO:0043657];NLS-dependent protein nuclear import complex [GO:0042564];nuclear pore [GO:0005643];nucleoplasm [GO:0005654];nucleus [GO:0005634]	nuclear import signal receptor activity [GO:0061608];nuclear localization sequence binding [GO:0008139];protein C-terminus binding [GO:0008022]	QIP2	O00505
23.8065	23.8496	24.0507	23.9548	23.8876	23.7754	23.892	24.0508	23.9378	23.7316	23.8796	23.9974	24.106	23.8734	23.8934	23.9941	23.8563	23.9004	23.9227	24.0356	24.0153	23.877	23.987	24.0022	-	-	O00541	PES1	PESC_HUMAN	Pescadillo homolog					cell population proliferation [GO:0008283];maturation of 5.8S rRNA from tricistronic rRNA transcript (SSU-rRNA, 5.8S rRNA, LSU-rRNA) [GO:0000466];maturation of LSU-rRNA from tricistronic rRNA transcript (SSU-rRNA, 5.8S rRNA, LSU-rRNA) [GO:0000463];regulation of cell cycle [GO:0051726];ribosomal large subunit biogenesis [GO:0042273];rRNA processing [GO:0006364]	chromosome [GO:0005694];cytosol [GO:0005829];membrane [GO:0016020];nucleolus [GO:0005730];nucleoplasm [GO:0005654];PeBoW complex [GO:0070545];preribosome, large subunit precursor [GO:0030687]	ribonucleoprotein complex binding [GO:0043021];RNA binding [GO:0003723]		O00541
21.34	21.1816	21.4071	21.3738	21.4837	21.2242	21.4005	21.2612	21.4675	21.3518	21.6736	21.4737	21.1558	21.3444	21.3904	21.2923	21.239	21.0633	21.2625	21.291	21.1243	21.1802	21.3562	21.2542	-	-	O00560	SDCBP	SDCB1_HUMAN	Syntenin-1					actin cytoskeleton organization [GO:0030036];chemical synaptic transmission [GO:0007268];intracellular signal transduction [GO:0035556];negative regulation of proteasomal ubiquitin-dependent protein catabolic process [GO:0032435];negative regulation of receptor internalization [GO:0002091];negative regulation of transcription by RNA polymerase II [GO:0000122];positive regulation of cell growth [G…	adherens junction [GO:0005912];azurophil granule lumen [GO:0035578];blood microparticle [GO:0072562];cytoplasm [GO:0005737];cytoskeleton [GO:0005856];cytosol [GO:0005829];endoplasmic reticulum membrane [GO:0005789];extracellular exosome [GO:0070062];extracellular region [GO:0005576];extracellular space [GO:0005615];extracellular vesicle [GO:1903561];focal adhesion [GO:0005925];interleukin-5 recep…	cell adhesion molecule binding [GO:0050839];cytoskeletal anchor activity [GO:0008093];ephrin receptor binding [GO:0046875];frizzled binding [GO:0005109];growth factor binding [GO:0019838];identical protein binding [GO:0042802];interleukin-5 receptor binding [GO:0005137];neurexin family protein binding [GO:0042043];phosphatidylinositol-4,5-bisphosphate binding [GO:0005546];protein C-terminus bindi…	MDA9 SYCL	O00560
21.8997	22.0455	22.2037	22.0921	22.0224	22.0122	22.2643	22.107	22.3081	22.053	22.213	22.1658	22.2531	22.092	22.295	22.0308	22.0696	22.1094	22.2451	22.0779	22.0911	22.0737	22.2897	22.1212	-	-	O00566	MPHOSPH10	MPP10_HUMAN	U3 small nucleolar ribonucleoprotein protein MPP10					maturation of SSU-rRNA [GO:0030490];RNA processing [GO:0006396];RNA splicing [GO:0008380];RNA splicing, via transesterification reactions [GO:0000375]	chromosome [GO:0005694];Mpp10 complex [GO:0034457];nucleolus [GO:0005730];nucleoplasm [GO:0005654];small-subunit processome [GO:0032040];sno(s)RNA-containing ribonucleoprotein complex [GO:0005732]	RNA binding [GO:0003723]	MPP10	O00566
23.7852	24.1588	24.4963	24.1772	24.1505	23.8331	23.9673	24.3713	24.1592	24.2093	24.5308	24.6155	24.2283	24.2545	24.0946	24.4067	24.2146	24.1699	24.2757	24.3837	24.1758	24.2417	24.2381	24.1783	-	-	O00567	NOP56	NOP56_HUMAN	Nucleolar protein 56					rRNA processing [GO:0006364]	box C/D RNP complex [GO:0031428];cytoplasm [GO:0005737];fibrillar center [GO:0001650];membrane [GO:0016020];nucleolus [GO:0005730];nucleoplasm [GO:0005654];pre-snoRNP complex [GO:0070761];small-subunit processome [GO:0032040];sno(s)RNA-containing ribonucleoprotein complex [GO:0005732]	cadherin binding [GO:0045296];histone methyltransferase binding [GO:1990226];RNA binding [GO:0003723];snoRNA binding [GO:0030515]	NOL5A	O00567
25.4723	25.4456	25.495	25.4614	25.5504	25.4033	25.4075	25.5208	25.2138	25.0533	25.0977	25.2413	25.3842	25.4153	25.4338	25.4075	25.46	25.314	25.41	25.4871	25.4307	25.3385	25.2801	25.3584	-	-	O00571	DDX3X	DDX3X_HUMAN	ATP-dependent RNA helicase DDX3X					cell differentiation [GO:0030154];cellular response to arsenic-containing substance [GO:0071243];cellular response to osmotic stress [GO:0071470];cellular response to virus [GO:0098586];chromosome segregation [GO:0007059];extrinsic apoptotic signaling pathway via death domain receptors [GO:0008625];gamete generation [GO:0007276];innate immune response [GO:0045087];intracellular signal transductio…	cell leading edge [GO:0031252];centrosome [GO:0005813];cytoplasm [GO:0005737];cytoplasmic stress granule [GO:0010494];cytosol [GO:0005829];extracellular exosome [GO:0070062];extracellular region [GO:0005576];ficolin-1-rich granule lumen [GO:1904813];lamellipodium [GO:0030027];NLRP3 inflammasome complex [GO:0072559];nucleoplasm [GO:0005654];nucleus [GO:0005634];P granule [GO:0043186];plasma membra…	ATP binding [GO:0005524];ATP hydrolysis activity [GO:0016887];cadherin binding [GO:0045296];CTPase activity [GO:0043273];DNA binding [GO:0003677];DNA helicase activity [GO:0003678];eukaryotic initiation factor 4E binding [GO:0008190];gamma-tubulin binding [GO:0043015];GTPase activity [GO:0003924];mRNA 5'-UTR binding [GO:0048027];mRNA binding [GO:0003729];poly(A) binding [GO:0008143];primary miRNA…	DBX DDX3	O00571
20.7975	21.0623	20.6546	20.6664	20.9437	21.0031	20.7599	20.9756	21.29	21.5859	21.2908	21.3292	20.5471	20.7918	20.3795	20.7137	20.9771	21.2178	20.9041	20.9722	21.1095	21.1157	20.9882	20.9302	-	-	O00584	RNASET2	RNT2_HUMAN	Ribonuclease T2					innate immune response [GO:0045087];RNA catabolic process [GO:0006401]	azurophil granule lumen [GO:0035578];endoplasmic reticulum lumen [GO:0005788];extracellular exosome [GO:0070062];extracellular region [GO:0005576];extracellular space [GO:0005615];lysosomal lumen [GO:0043202];lysosome [GO:0005764];mitochondrial intermembrane space [GO:0005758]	endoribonuclease activity [GO:0004521];ribonuclease activity [GO:0004540];ribonuclease T2 activity [GO:0033897];RNA binding [GO:0003723]	RNASE6PL	O00584
23.3386	23.4192	23.3086	23.3488	23.4587	23.6212	23.4809	23.4257	23.5823	23.6954	23.6541	23.538	22.9758	23.0023	22.8529	22.9666	23.517	23.5439	23.5029	23.453	23.4383	23.581	23.5067	23.4479	-	-	O00592	PODXL	PODXL_HUMAN	Podocalyxin					cell adhesion [GO:0007155];cell migration [GO:0016477];epithelial tube formation [GO:0072175];negative regulation of cell adhesion [GO:0007162];negative regulation of cell-cell adhesion [GO:0022408];podocyte development [GO:0072015];positive regulation of cell migration [GO:0030335];positive regulation of cell-cell adhesion mediated by integrin [GO:0033634];regulation of microvillus assembly [GO:…	apical plasma membrane [GO:0016324];centriolar satellite [GO:0034451];cytoplasm [GO:0005737];extracellular exosome [GO:0070062];extracellular space [GO:0005615];filopodium [GO:0030175];integral component of plasma membrane [GO:0005887];intracellular membrane-bounded organelle [GO:0043231];lamellipodium [GO:0030027];membrane raft [GO:0045121];microvillus membrane [GO:0031528];nucleolus [GO:0005730…		PCLP PCLP1	O00592
22.0132	21.8177	21.9615	21.9258	21.9701	21.84	21.8941	21.8732	21.9405	21.8579	21.9526	21.8738	21.7965	21.5744	22.0061	21.6069	21.6929	21.8071	21.8821	21.7195	21.782	21.599	21.7559	21.9116	-	-	O00629	KPNA4	IMA3_HUMAN	Importin subunit alpha-3					NLS-bearing protein import into nucleus [GO:0006607];protein import into nucleus [GO:0006606]	cytosol [GO:0005829];NLS-dependent protein nuclear import complex [GO:0042564];nuclear membrane [GO:0031965];nucleoplasm [GO:0005654];nucleus [GO:0005634]	nuclear import signal receptor activity [GO:0061608];nuclear localization sequence binding [GO:0008139]	QIP1	O00629
20.2542	20.4226	20.4082	20.9258	20.2099	20.6207	20.6299	20.2964		20.4271	20.464	20.2693	20.4943		20.4956	20.6163	20.4054	20.4951	20.3742	20.2597	20.5488	20.5159	20.4292	20.4701	-	-	O00712	NFIB	NFIB_HUMAN	Nuclear factor 1 B-type					anterior commissure morphogenesis [GO:0021960];brain development [GO:0007420];cell differentiation involved in salivary gland development [GO:0060689];chondrocyte differentiation [GO:0002062];club cell differentiation [GO:0060486];commissural neuron axon guidance [GO:0071679];DNA replication [GO:0006260];glandular epithelial cell differentiation [GO:0002067];glial cell differentiation [GO:0010001…	cerebellar mossy fiber [GO:0044300];chromatin [GO:0000785];fibrillar center [GO:0001650];nucleoplasm [GO:0005654];nucleus [GO:0005634]	DNA binding [GO:0003677];DNA-binding transcription activator activity, RNA polymerase II-specific [GO:0001228];DNA-binding transcription factor activity, RNA polymerase II-specific [GO:0000981];RNA polymerase II cis-regulatory region sequence-specific DNA binding [GO:0000978];sequence-specific double-stranded DNA binding [GO:1990837];transcription regulator inhibitor activity [GO:0140416]		O00712
20.3662	20.2319	20.3043	20.5938	20.1757	20.3517		20.2775	20.2478			19.9593	20.248		20.382		20.052	20.0215		20.0625	20.2281	19.99			-	-	O00716	E2F3	E2F3_HUMAN	Transcription factor E2F3					G1/S transition of mitotic cell cycle [GO:0000082];negative regulation of fat cell proliferation [GO:0070345];positive regulation of cell population proliferation [GO:0008284];positive regulation of transcription by RNA polymerase II [GO:0045944];positive regulation of vascular associated smooth muscle cell apoptotic process [GO:1905461];protein import into nucleus [GO:0006606];regulation of tran…	chromatin [GO:0000785];nucleoplasm [GO:0005654];nucleus [GO:0005634];RNA polymerase II transcription regulator complex [GO:0090575]	cis-regulatory region sequence-specific DNA binding [GO:0000987];DNA-binding transcription activator activity [GO:0001216];DNA-binding transcription activator activity, RNA polymerase II-specific [GO:0001228];DNA-binding transcription factor activity [GO:0003700];DNA-binding transcription factor activity, RNA polymerase II-specific [GO:0000981];protein dimerization activity [GO:0046983];RNA polym…	KIAA0075	O00716
23.1288	23.1779	23.0975	23.2039	23.1566	23.1701	23.0968	23.0383	23.1194	23.1745	23.1548	23.103	23.0369	23.0227	23.1266	23.0968	23.088	23.1124	23.0834	23.0397	23.0635	23.0783	23.0273	23.0655	-	-	O00743	PPP6C	PPP6_HUMAN	Serine/threonine-protein phosphatase 6 catalytic subunit					COPII vesicle coating [GO:0048208];G1/S transition of mitotic cell cycle [GO:0000082];innate immune response [GO:0045087];protein dephosphorylation [GO:0006470]	cytoplasm [GO:0005737];cytosol [GO:0005829];mitochondrion [GO:0005739];nucleoplasm [GO:0005654]	metal ion binding [GO:0046872];myosin phosphatase activity [GO:0017018];protein serine/threonine phosphatase activity [GO:0004722]	PPP6	O00743
22.273	22.6609	22.2535	22.4894	22.1752	22.5594	22.125	22.3468	21.5295	21.5402	21.3201	21.4634	22.2301	22.2746	21.8534	22.1119	22.2211	22.423	22.1649	22.2588	22.3765	22.3333	22.0205	22.3117	-	-	O00746	NME4	NDKM_HUMAN	Nucleoside diphosphate kinase, mitochondrial	MitoCarta3.0	APEX_matrix, GFP, targetP signal, Rickettsial homolog, mito protein domain, MS/MS	MIM	Metabolism > Nucleotide metabolism > Nucleotide synthesis and processing	CTP biosynthetic process [GO:0006241];GTP biosynthetic process [GO:0006183];lipid transport [GO:0006869];nucleoside diphosphate phosphorylation [GO:0006165];nucleoside metabolic process [GO:0009116];UTP biosynthetic process [GO:0006228]	mitochondrial inner membrane [GO:0005743];mitochondrial intermembrane space [GO:0005758];mitochondrial matrix [GO:0005759];mitochondrion [GO:0005739]	ATP binding [GO:0005524];cardiolipin binding [GO:1901612];metal ion binding [GO:0046872];nucleoside diphosphate kinase activity [GO:0004550]	NM23D	O00746
21.9202	21.971	22.1518	21.9837	21.976	22.03	22.1058	21.9988	22.0802	21.9661	22.023	22.0307	21.8253	21.8729	21.8019	21.7443	21.9708	22.0428	22.0509	21.9254	22.022	21.9966	22.1186	22.0237	-	-	O00754	MAN2B1	MA2B1_HUMAN	Lysosomal alpha-mannosidase					learning or memory [GO:0007611];mannose metabolic process [GO:0006013];protein deglycosylation [GO:0006517];protein modification process [GO:0036211]	azurophil granule lumen [GO:0035578];extracellular exosome [GO:0070062];extracellular region [GO:0005576];extracellular space [GO:0005615];intracellular membrane-bounded organelle [GO:0043231];lysosomal lumen [GO:0043202];lysosome [GO:0005764];nucleoplasm [GO:0005654]	alpha-mannosidase activity [GO:0004559];carbohydrate binding [GO:0030246];metal ion binding [GO:0046872]	LAMAN MANB	O00754
22.2477	22.1076	22.279	22.3239	22.2581	22.0301	22.0322	22.3005	21.8132	21.7969	21.9331	21.741	21.8465	21.8664	22.2156	21.9211	22.0436	21.935	22.2297	22.2186	22.0959	21.9837	22.1761	22.2312	-	-	O00762	UBE2C	UBE2C_HUMAN	Ubiquitin-conjugating enzyme E2 C					anaphase-promoting complex-dependent catabolic process [GO:0031145];cell division [GO:0051301];exit from mitosis [GO:0010458];free ubiquitin chain polymerization [GO:0010994];positive regulation of exit from mitosis [GO:0031536];positive regulation of ubiquitin protein ligase activity [GO:1904668];protein K11-linked ubiquitination [GO:0070979];protein K48-linked ubiquitination [GO:0070936];protei…	anaphase-promoting complex [GO:0005680];cytosol [GO:0005829];nucleoplasm [GO:0005654];nucleus [GO:0005634];plasma membrane [GO:0005886];ubiquitin ligase complex [GO:0000151]	ATP binding [GO:0005524];ubiquitin conjugating enzyme activity [GO:0061631];ubiquitin protein ligase activity [GO:0061630];ubiquitin-like protein ligase binding [GO:0044389];ubiquitin-protein transferase activity [GO:0004842]	UBCH10	O00762
22.4116	22.2941	22.2451	22.0733	22.3329	22.0641	22.2216	22.0709	22.2947	22.5865	22.5492	22.3469	22.0396	22.1854	22.3002	22.2856	22.2587	22.1596	22.1153	22.011	22.1362	22.0597	22.2005	22.1085	-	-	O00764	PDXK	PDXK_HUMAN	Pyridoxal kinase					phosphorylation [GO:0016310];pyridoxal 5'-phosphate salvage [GO:0009443]	cytosol [GO:0005829];extracellular exosome [GO:0070062];extracellular region [GO:0005576];nucleoplasm [GO:0005654];nucleus [GO:0005634];secretory granule lumen [GO:0034774];specific granule lumen [GO:0035580]	ATP binding [GO:0005524];lithium ion binding [GO:0031403];magnesium ion binding [GO:0000287];potassium ion binding [GO:0030955];protein homodimerization activity [GO:0042803];pyridoxal kinase activity [GO:0008478];pyridoxal phosphate binding [GO:0030170];sodium ion binding [GO:0031402];zinc ion binding [GO:0008270]	C21orf124 C21orf97 PKH PNK	O00764
21.6954	21.5437	21.5763	21.8389	21.8154	21.5003	21.4204	21.6026	20.9487	20.8629	20.6473	21.0514	21.8468	21.6119	21.4192	21.7153	21.7857	21.6411	21.7068	21.9382	21.9526	21.828	21.4854	21.717	-	-	O00767	SCD	SCD_HUMAN	Stearoyl-CoA desaturase					monounsaturated fatty acid biosynthetic process [GO:1903966];positive regulation of cold-induced thermogenesis [GO:0120162];response to fatty acid [GO:0070542];unsaturated fatty acid biosynthetic process [GO:0006636]	endoplasmic reticulum [GO:0005783];endoplasmic reticulum membrane [GO:0005789];integral component of endoplasmic reticulum membrane [GO:0030176];integral component of membrane [GO:0016021];membrane [GO:0016020];nucleolus [GO:0005730]	iron ion binding [GO:0005506];oxidoreductase activity [GO:0016491];palmitoyl-CoA 9-desaturase activity [GO:0032896];stearoyl-CoA 9-desaturase activity [GO:0004768]	FADS5 SCD1 SCDOS	O00767
22.0372	22.1212	22.2059	22.0967	22.081	22.1101	22.2889	22.1666	22.2496	22.2511	22.3811	22.2315	22.2516	22.1802	22.1527	22.2011	22.2011	22.2831	22.2678	22.1918	22.2785	22.1882	22.3687	22.2202	-	-	O14497	ARID1A	ARI1A_HUMAN	AT-rich interactive domain-containing protein 1A					androgen receptor signaling pathway [GO:0030521];chromatin remodeling [GO:0006338];epigenetic maintenance of chromatin in transcription-competent conformation [GO:0045815];glucocorticoid receptor signaling pathway [GO:0042921];intracellular estrogen receptor signaling pathway [GO:0030520];nervous system development [GO:0007399];nucleosome disassembly [GO:0006337];positive regulation of cell diffe…	bBAF complex [GO:0140092];brahma complex [GO:0035060];chromatin [GO:0000785];nBAF complex [GO:0071565];npBAF complex [GO:0071564];nucleoplasm [GO:0005654];nucleus [GO:0005634];SWI/SNF complex [GO:0016514]	DNA binding [GO:0003677];nuclear receptor binding [GO:0016922];transcription coactivator activity [GO:0003713]	BAF250 BAF250A C1orf4 OSA1 SMARCF1	O14497
20.2895	20.6762	20.5409	20.2904	20.4701	20.5911	20.6262	20.433	19.6391	19.9382	20.0616	19.8348	20.3534	20.6601	20.3166	20.535	20.4785	20.5176	20.3057	20.3165	20.4108	20.4241	20.4915	20.3894	-	-	O14521	SDHD	DHSD_HUMAN	Succinate dehydrogenase [ubiquinone] cytochrome b small subunit, mitochondrial	MitoCarta3.0	literature, targetP signal, yeast mito homolog++, Rickettsial homolog, mito protein domain+, induction, coexpression++, MS/MS+	MIM	Metabolism > Carbohydrate metabolism > TCA cycle;Metabolism > Metals and cofactors > Heme-containing proteins;OXPHOS > Complex II > CII subunits;OXPHOS > OXPHOS subunits	cellular response to hypoxia [GO:0071456];mitochondrial electron transport, succinate to ubiquinone [GO:0006121];proton motive force-driven mitochondrial ATP synthesis [GO:0042776];regulation of catecholamine secretion [GO:0050433];tricarboxylic acid cycle [GO:0006099]	integral component of membrane [GO:0016021];mitochondrial envelope [GO:0005740];mitochondrial inner membrane [GO:0005743];mitochondrial respiratory chain complex II, succinate dehydrogenase complex (ubiquinone) [GO:0005749];mitochondrion [GO:0005739]	electron transfer activity [GO:0009055];heme binding [GO:0020037];metal ion binding [GO:0046872];succinate dehydrogenase (ubiquinone) activity [GO:0008177];ubiquinone binding [GO:0048039]	SDH4	O14521
19.2568	18.9556	19.465	19.3067	19.0931	19.1427	19.0157	19.2443	19.4806	19.5105	19.795	19.5094	19.0674	19.2873	19.3668	19.1825	19.4201	19.3144	19.543	19.264	19.381	19.2423	19.4302	19.7055	-	-	O14523	C2CD2L	C2C2L_HUMAN	Phospholipid transfer protein C2CD2L					positive regulation of insulin secretion involved in cellular response to glucose stimulus [GO:0035774]	cortical endoplasmic reticulum [GO:0032541];endoplasmic reticulum membrane [GO:0005789];endoplasmic reticulum-plasma membrane contact site [GO:0140268];integral component of membrane [GO:0016021];plasma membrane [GO:0005886]	insulin binding [GO:0043559];phosphatidylinositol binding [GO:0035091];phosphatidylinositol transfer activity [GO:0008526]	KIAA0285 TMEM24	O14523
21.6942	21.7729	22.1323	21.7189	21.7541	21.6041	21.3518	21.9995	21.8396	21.7889	22.2812	22.1054	21.7674	21.8297	21.7373	21.6418	21.6696	21.7757	21.9892	21.991	21.8679	21.9332	21.7767	21.8962	-	-	O14524	NEMP1	NEMP1_HUMAN	Nuclear envelope integral membrane protein 1					nuclear membrane organization [GO:0071763]	integral component of membrane [GO:0016021];nuclear envelope [GO:0005635];nuclear inner membrane [GO:0005637]		KIAA0286 TMEM194 TMEM194A	O14524
21.1662	21.0428	21.1376	21.3365	21.2536	21.0938	21.1452	21.0511	20.7777	20.4882	20.5202	20.7183	21.2139	21.1013	21.2828	21.0715	20.9739	21.042	21.0619	21.15	21.0983	21.0033	21.1112	21.1467	-	-	O14530	TXNDC9	TXND9_HUMAN	Thioredoxin domain-containing protein 9					microtubule cytoskeleton organization [GO:0000226]	centrosome [GO:0005813];cytoplasm [GO:0005737];cytosol [GO:0005829];midbody [GO:0030496];nucleus [GO:0005634]	cadherin binding [GO:0045296]	APACD	O14530
21.0666	20.8519	20.9937	21.0162	21.0299	20.7154	20.9795	20.9109	21.3915	21.5449	21.5864	21.5226	20.7677	21.1138	21.4226	21.1713	20.6919	20.6655	21.0345	20.8634	20.5744	20.7199	21.0079	20.8878	-	-	O14531	DPYSL4	DPYL4_HUMAN	Dihydropyrimidinase-related protein 4					nervous system development [GO:0007399];neuron death [GO:0070997];neuron projection guidance [GO:0097485]	cytosol [GO:0005829]	filamin binding [GO:0031005];hydrolase activity, acting on carbon-nitrogen (but not peptide) bonds [GO:0016810]	CRMP3 ULIP4	O14531
20.9426	20.8689	20.7645	20.8426	20.8509	20.9001	20.8152	20.7505	20.6688	20.7772	20.5605	20.6832	20.9281	20.8467	20.9453	20.9368	20.7344	20.8391	20.6152	20.8599	20.7059	20.7561	20.7709	20.8573	-	-	O14545	TRAFD1	TRAD1_HUMAN	TRAF-type zinc finger domain-containing protein 1					negative regulation of innate immune response [GO:0045824]		metal ion binding [GO:0046872]	FLN29	O14545
21.03	21.2087	21.1957	21.2342	21.1918	21.2439	21.1315	21.3616	20.8075	20.5214	20.794	20.6897	21.0199	21.0695	21.1016	21.0217	21.1982	21.1962	21.346	21.2068	21.2824	21.2502	21.2655	21.2495	-	-	O14548	COX7A2L	COX7R_HUMAN	Cytochrome c oxidase subunit 7A-related protein, mitochondrial	MitoCarta3.0	literature, APEX_IMS, APEX_matrix, mito protein domain+, MS/MS+	MIM	OXPHOS > Complex IV > CIV subunits;OXPHOS > OXPHOS assembly factors;OXPHOS > OXPHOS subunits;OXPHOS > Respirasome assembly	mitochondrial electron transport, cytochrome c to oxygen [GO:0006123];mitochondrial respirasome assembly [GO:0097250];regulation of oxidative phosphorylation [GO:0002082]	mitochondrial inner membrane [GO:0005743];mitochondrial respirasome [GO:0005746];mitochondrial respiratory chain complex IV [GO:0005751];mitochondrion [GO:0005739];nucleolus [GO:0005730]	cytochrome-c oxidase activity [GO:0004129]	COX7AR COX7RP	O14548
22.8728	22.7812	22.8148	22.8553	22.746	22.9648	22.7661	22.7427	22.5578	22.4226	22.6988	22.6016	23.0174	22.9122	22.8919	23.0158	23.0591	22.9359	22.7522	22.994	23.1143	22.8638	22.793	22.998	-	-	O14561	NDUFAB1	ACPM_HUMAN	Acyl carrier protein, mitochondrial	MitoCarta3.0	literature, APEX_matrix, targetP signal+, yeast mito homolog, Rickettsial homolog, mito protein domain, MS/MS+	MIM	Metabolism > Lipid metabolism > Type II fatty acid synthesis;Metabolism > Metals and cofactors > Fe-S cluster biosynthesis;OXPHOS > Complex I > CI subunits;OXPHOS > OXPHOS subunits	aerobic respiration [GO:0009060];fatty acid biosynthetic process [GO:0006633];iron-sulfur cluster assembly [GO:0016226];mitochondrial electron transport, NADH to ubiquinone [GO:0006120];mitochondrial respiratory chain complex I assembly [GO:0032981];protein lipoylation [GO:0009249];proton motive force-driven mitochondrial ATP synthesis [GO:0042776]	iron-sulfur cluster assembly complex [GO:1990229];mitochondrial inner membrane [GO:0005743];mitochondrial matrix [GO:0005759];mitochondrial membrane [GO:0031966];mitochondrial respiratory chain complex I [GO:0005747];mitochondrion [GO:0005739];nucleoplasm [GO:0005654]	acyl binding [GO:0000035];acyl carrier activity [GO:0000036];calcium ion binding [GO:0005509];fatty acid binding [GO:0005504]		O14561
22.1289	22.0027	22.0806	21.7833	22.0608	21.8408	21.9245	21.8171	21.9047	21.9051	21.9467	22.0318	21.9468	21.8913	21.7446	22.0704	22.0248	21.816	21.6284	21.89	21.9645	21.7778	21.7155	21.7805	-	-	O14562	UBFD1	UBFD1_HUMAN	Ubiquitin domain-containing protein UBFD1							cadherin binding [GO:0045296];RNA binding [GO:0003723]	UBPH	O14562
20.6865	20.5427	20.8054	20.6397	20.7841	20.6988	20.7884	20.6985	20.6913	20.7786	20.7689	20.7672	20.5639	20.6238	20.8691	20.5966	20.6432	20.6303	20.9216	20.7064	20.6146	20.6883	20.8575	20.6875	-	-	O14578	CIT	CTRO_HUMAN	Citron Rho-interacting kinase					actomyosin structure organization [GO:0031032];G2/M transition of mitotic cell cycle [GO:0000086];generation of neurons [GO:0048699];Golgi organization [GO:0007030];liver development [GO:0001889];mitotic cell cycle [GO:0000278];mitotic cytokinesis [GO:0000281];negative regulation of hippo signaling [GO:0035331];neuron apoptotic process [GO:0051402];peptidyl-threonine phosphorylation [GO:0018107];…	cleavage furrow [GO:0032154];cytoplasm [GO:0005737];cytoskeleton [GO:0005856];cytosol [GO:0005829];Golgi cisterna [GO:0031985];membrane [GO:0016020];midbody [GO:0030496];neuronal cell body [GO:0043025];nucleus [GO:0005634]	ATP binding [GO:0005524];metal ion binding [GO:0046872];PDZ domain binding [GO:0030165];protein kinase binding [GO:0019901];protein serine kinase activity [GO:0106310];protein serine/threonine kinase activity [GO:0004674];protein serine/threonine kinase inhibitor activity [GO:0030291];scaffold protein binding [GO:0097110];SH3 domain binding [GO:0017124];transcription coactivator binding [GO:00012…	CRIK KIAA0949 STK21	O14578
23.0702	22.9708	23.078	23.119	23.1676	23.1128	22.9877	23.1774	23.0101	23.0086	23.0471	23.0462	23.0239	23.1214	23.0348	23.2123	23.0236	23.003	23.027	23.1244	23.0395	22.9576	23.0562	23.1111	-	-	O14579	COPE	COPE_HUMAN	Coatomer subunit epsilon					endoplasmic reticulum to Golgi vesicle-mediated transport [GO:0006888];intra-Golgi vesicle-mediated transport [GO:0006891];protein localization to axon [GO:0099612];protein transport [GO:0015031];retrograde vesicle-mediated transport, Golgi to endoplasmic reticulum [GO:0006890]	COPI vesicle coat [GO:0030126];cytosol [GO:0005829];endoplasmic reticulum membrane [GO:0005789];Golgi apparatus [GO:0005794];Golgi membrane [GO:0000139];nucleoplasm [GO:0005654];transport vesicle [GO:0030133]	structural molecule activity [GO:0005198]		O14579
22.5609	22.707	22.4993	22.4271	22.4989	22.585	22.3404	22.4993	22.5693	22.6513	22.5137	22.6562	22.5164	22.6034	22.4107	22.5921	22.559	22.6065	22.3716	22.52	22.5071	22.6556	22.4339	22.478	-	-	O14617	AP3D1	AP3D1_HUMAN	AP-3 complex subunit delta-1					anterograde axonal transport [GO:0008089];anterograde synaptic vesicle transport [GO:0048490];antigen processing and presentation, exogenous lipid antigen via MHC class Ib [GO:0048007];clathrin-coated vesicle cargo loading, AP-3-mediated [GO:0035654];endosome to melanosome transport [GO:0035646];Golgi to vacuole transport [GO:0006896];intracellular protein transport [GO:0006886];intracellular tra…	AP-3 adaptor complex [GO:0030123];axon cytoplasm [GO:1904115];early endosome [GO:0005769];endosome membrane [GO:0010008];glutamatergic synapse [GO:0098978];Golgi apparatus [GO:0005794];Golgi membrane [GO:0000139];lysosomal membrane [GO:0005765];membrane [GO:0016020];postsynapse [GO:0098794];presynaptic endosome [GO:0098830];terminal bouton [GO:0043195]			O14617
21.2928	21.1366	21.139	21.1849	21.1883	21.0815	21.1368	21.075	21.2076	21.4788	21.325	21.1421	20.9169	20.9126	21.1598	21.0052	21.1368	21.089	21.0448	20.9283	20.9887	20.8757	21.1426	21.0366	-	-	O14618	CCS	CCS_HUMAN	Copper chaperone for superoxide dismutase					cellular response to oxidative stress [GO:0034599];positive regulation of oxidoreductase activity [GO:0051353];protein maturation by copper ion transfer [GO:0015680];removal of superoxide radicals [GO:0019430];superoxide metabolic process [GO:0006801]	cytoplasm [GO:0005737];cytosol [GO:0005829];nucleus [GO:0005634]	cadherin binding [GO:0045296];copper ion binding [GO:0005507];protein-disulfide reductase activity [GO:0015035]		O14618
21.5007	21.7052	21.4857	21.6019	21.935	22.0073	21.9856	21.82	22.1668	22.1018	21.9561	21.9937	22.1612	22.0704	22.0312	21.9359	22.1106	22.1863	22.0536	22.0311	22.1195	22.0651	21.902	22.0006	-	-	O14639	ABLIM1	ABLM1_HUMAN	Actin-binding LIM protein 1					animal organ morphogenesis [GO:0009887];cilium assembly [GO:0060271];cytoskeleton organization [GO:0007010];lamellipodium assembly [GO:0030032];visual perception [GO:0007601]	actin cytoskeleton [GO:0015629];cytoplasm [GO:0005737];lamellipodium [GO:0030027];stress fiber [GO:0001725]	actin binding [GO:0003779];actin filament binding [GO:0051015];metal ion binding [GO:0046872]	ABLIM KIAA0059 LIMAB1	O14639
21.2901	21.4181	21.4841	21.2631	21.2484	21.5318	21.6314	21.5179	21.1476	21.4077	21.3831	21.1923	20.2909	20.5555	20.5829	20.5227	21.6362	21.6529	21.6627	21.5912	21.5542	21.5748	21.8366	21.4771	-	-	O14641	DVL2	DVL2_HUMAN	Segment polarity protein dishevelled homolog DVL-2					canonical Wnt signaling pathway [GO:0060070];canonical Wnt signaling pathway involved in regulation of cell proliferation [GO:0044340];cochlea morphogenesis [GO:0090103];convergent extension involved in neural plate elongation [GO:0022007];heart development [GO:0007507];intracellular signal transduction [GO:0035556];neural tube closure [GO:0001843];non-canonical Wnt signaling pathway [GO:0035567]…	aggresome [GO:0016235];apical part of cell [GO:0045177];clathrin-coated endocytic vesicle [GO:0045334];cytoplasm [GO:0005737];cytoplasmic vesicle [GO:0031410];cytosol [GO:0005829];lateral plasma membrane [GO:0016328];nuclear body [GO:0016604];nucleoplasm [GO:0005654];nucleus [GO:0005634]	frizzled binding [GO:0005109];identical protein binding [GO:0042802];protein domain specific binding [GO:0019904];protein kinase binding [GO:0019901];protein self-association [GO:0043621];protein-macromolecule adaptor activity [GO:0030674];small GTPase binding [GO:0031267]		O14641
21.4309	21.4366	21.5716	21.4538	21.4198	21.4448	21.4727	21.5204	21.4478	21.4633	21.4368	21.4956	21.4067	21.4048	21.4169	21.4457	21.4609	21.4056	21.575	21.4499	21.4982	21.4553	21.3359	21.4307	-	-	O14646	CHD1	CHD1_HUMAN	Chromodomain-helicase-DNA-binding protein 1					chromatin remodeling [GO:0006338];nucleosome organization [GO:0034728];positive regulation by host of viral transcription [GO:0043923];regulation of transcription by RNA polymerase II [GO:0006357]	chromatin [GO:0000785];cytoplasm [GO:0005737];nuclear chromosome [GO:0000228];nucleoplasm [GO:0005654];nucleus [GO:0005634]	ATP binding [GO:0005524];ATP hydrolysis activity [GO:0016887];ATP-dependent chromatin remodeler activity [GO:0140658];chromatin binding [GO:0003682];DNA binding [GO:0003677];DNA helicase activity [GO:0003678];histone binding [GO:0042393];methylated histone binding [GO:0035064]		O14646
19.9044	20.1924	20.458	20.3768	20.1792	20.1603	20.0462	20.1483	20.302	20.5913	20.7197	20.3937	20.0545	20.1586	20.302	20.226	20.0399	20.0953	20.3173	20.2432	20.0644	20.1487	20.16	20.104	-	-	O14647	CHD2	CHD2_HUMAN	Chromodomain-helicase-DNA-binding protein 2					cellular response to DNA damage stimulus [GO:0006974];chromatin remodeling [GO:0006338];gene expression [GO:0010467];hematopoietic stem cell differentiation [GO:0060218];muscle organ development [GO:0007517];nucleosome organization [GO:0034728];regulation of transcription by RNA polymerase II [GO:0006357]	chromatin [GO:0000785];nucleus [GO:0005634]	ATP binding [GO:0005524];ATP hydrolysis activity [GO:0016887];ATP-dependent chromatin remodeler activity [GO:0140658];chromatin binding [GO:0003682];DNA binding [GO:0003677];DNA helicase activity [GO:0003678];histone binding [GO:0042393];RNA binding [GO:0003723];RNA polymerase II cis-regulatory region sequence-specific DNA binding [GO:0000978]		O14647
19.4978	19.3246	19.6967	19.5616	19.9208	19.5264	19.3408	19.9217	19.6751	19.3996	19.7171	19.8385	19.483	19.277	19.4532	19.6885	19.5157	19.5589	19.474	19.9385	19.7292	19.6491	19.5717	19.9291	-	-	O14653	GOSR2	GOSR2_HUMAN	Golgi SNAP receptor complex member 2					intra-Golgi vesicle-mediated transport [GO:0006891];protein transport [GO:0015031];vesicle fusion [GO:0006906]	endoplasmic reticulum membrane [GO:0005789];endoplasmic reticulum-Golgi intermediate compartment membrane [GO:0033116];ER to Golgi transport vesicle membrane [GO:0012507];Golgi apparatus [GO:0005794];Golgi membrane [GO:0000139];integral component of membrane [GO:0016021];late endosome membrane [GO:0031902];membrane [GO:0016020];SNARE complex [GO:0031201]	SNAP receptor activity [GO:0005484];SNARE binding [GO:0000149]	GS27	O14653
24.4982	24.8529	24.2337	24.456	24.2587	24.5965	24.2008	24.2645	24.3258	24.5806	24.0281	24.1511	24.5148	24.5267	24.0691	24.3676	24.4505	24.5308	24.005	24.1811	24.4307	24.507	23.9643	24.1813	-	-	O14654	IRS4	IRS4_HUMAN	Insulin receptor substrate 4					insulin receptor signaling pathway [GO:0008286];signal transduction [GO:0007165]	cytosol [GO:0005829];plasma membrane [GO:0005886]	insulin receptor binding [GO:0005158];phosphatidylinositol 3-kinase binding [GO:0043548]		O14654
21.7003	21.6579	21.818	21.7123	21.6652	21.7268	21.7926	21.6977	21.9172	21.8092	22.0028	21.9035	21.5598	21.6864	21.788	21.5777	21.7105	21.7566	21.8707	21.7171	21.7011	21.7299	21.8757	21.7378	-	-	O14656	TOR1A	TOR1A_HUMAN	Torsin-1A					cell adhesion [GO:0007155];chaperone cofactor-dependent protein refolding [GO:0051085];chaperone-mediated protein folding [GO:0061077];ER-associated misfolded protein catabolic process [GO:0071712];intermediate filament cytoskeleton organization [GO:0045104];neuron projection development [GO:0031175];nuclear envelope organization [GO:0006998];nuclear membrane organization [GO:0071763];organelle o…	anchoring junction [GO:0070161];cytoplasmic vesicle membrane [GO:0030659];cytoskeleton [GO:0005856];cytosol [GO:0005829];endoplasmic reticulum [GO:0005783];endoplasmic reticulum lumen [GO:0005788];extracellular exosome [GO:0070062];extrinsic component of endoplasmic reticulum membrane [GO:0042406];growth cone [GO:0030426];intracellular membrane-bounded organelle [GO:0043231];membrane [GO:0016020]…	ATP binding [GO:0005524];ATP hydrolysis activity [GO:0016887];ATP-dependent protein folding chaperone [GO:0140662];cytoskeletal protein binding [GO:0008092];identical protein binding [GO:0042802];kinesin binding [GO:0019894];misfolded protein binding [GO:0051787];unfolded protein binding [GO:0051082]	DQ2 DYT1 TA TORA	O14656
20.9584	20.7874	21.0801	20.7842	20.7602	20.8553	21.2335	20.934	21.0571	20.79	20.9374	20.9185	20.7583	20.9177	20.732	20.6745	20.8449	20.8985	21.1316	20.9328	20.8193	20.8766	20.9529	20.9407	-	-	O14657	TOR1B	TOR1B_HUMAN	Torsin-1B					chaperone cofactor-dependent protein refolding [GO:0051085];endoplasmic reticulum organization [GO:0007029];nuclear membrane organization [GO:0071763];protein localization to nucleus [GO:0034504];response to unfolded protein [GO:0006986]	endoplasmic reticulum [GO:0005783];endoplasmic reticulum lumen [GO:0005788];extracellular exosome [GO:0070062];nuclear envelope [GO:0005635];nuclear membrane [GO:0031965]	ATP binding [GO:0005524];ATP hydrolysis activity [GO:0016887];identical protein binding [GO:0042802];kinesin binding [GO:0019894]	DQ1	O14657
21.1674	21.0239	21.0626	20.8587	21.0947	21.0293	20.8276	20.787	21.1443	21.27	21.1465	21.1053	20.8437	20.8068	20.6429	20.7094	21.0362	20.8844	21.0309	20.8724	21.1538	20.9455	21.1018	20.8502	-	-	O14662	STX16	STX16_HUMAN	Syntaxin-16					endocytic recycling [GO:0032456];intracellular protein transport [GO:0006886];retrograde transport, endosome to Golgi [GO:0042147];vesicle docking [GO:0048278];vesicle fusion [GO:0006906]	cytoplasm [GO:0005737];cytosol [GO:0005829];endomembrane system [GO:0012505];focal adhesion [GO:0005925];Golgi apparatus [GO:0005794];Golgi cisterna [GO:0031985];Golgi membrane [GO:0000139];integral component of membrane [GO:0016021];integral component of synaptic vesicle membrane [GO:0030285];intracellular membrane-bounded organelle [GO:0043231];membrane [GO:0016020];perinuclear region of cytopl…	SNAP receptor activity [GO:0005484];SNARE binding [GO:0000149];syntaxin binding [GO:0019905]		O14662
21.4887	21.577	21.6106	21.5851	21.5869	21.6803	21.5471	21.6333	21.7134	21.6916	21.7242	21.5993	21.5866	21.7344	21.4551	21.514	21.7009	21.7923	21.687	21.5825	21.8451	21.7848	21.6584	21.69	-	-	O14672	ADAM10	ADA10_HUMAN	Disintegrin and metalloproteinase domain-containing protein 10					adherens junction organization [GO:0034332];amyloid precursor protein catabolic process [GO:0042987];cell-cell signaling [GO:0007267];cochlea development [GO:0090102];constitutive protein ectodomain proteolysis [GO:0051089];epidermal growth factor receptor ligand maturation [GO:0038004];extracellular matrix disassembly [GO:0022617];in utero embryonic development [GO:0001701];integrin-mediated sig…	adherens junction [GO:0005912];axon [GO:0030424];cell surface [GO:0009986];clathrin-coated vesicle [GO:0030136];cytoplasm [GO:0005737];dendrite [GO:0030425];endoplasmic reticulum lumen [GO:0005788];extracellular exosome [GO:0070062];focal adhesion [GO:0005925];glutamatergic synapse [GO:0098978];Golgi apparatus [GO:0005794];Golgi membrane [GO:0000139];Golgi-associated vesicle [GO:0005798];integral…	endopeptidase activity [GO:0004175];integrin binding [GO:0005178];metal ion binding [GO:0046872];metallodipeptidase activity [GO:0070573];metalloendopeptidase activity [GO:0004222];metalloendopeptidase activity involved in amyloid precursor protein catabolic process [GO:1902945];metallopeptidase activity [GO:0008237];molecular adaptor activity [GO:0060090];protein homodimerization activity [GO:00…	KUZ MADM	O14672
22.0139	22.2894	22.2101	22.2712	22.0573	22.1728	21.9609	22.1877	22.0619	22.1986	22.1551	22.0408	22.0696	22.2591	21.8143	22.0055	22.0624	22.1047	22.1373	22.1392	21.8066	22.1335	21.9611	22.2581	-	-	O14681	EI24	EI24_HUMAN	Etoposide-induced protein 2.4 homolog					apoptotic process [GO:0006915];macroautophagy [GO:0016236];negative regulation of cell growth [GO:0030308]	cytosol [GO:0005829];endoplasmic reticulum [GO:0005783];endoplasmic reticulum membrane [GO:0005789];Golgi apparatus [GO:0005794];integral component of membrane [GO:0016021];membrane [GO:0016020];nuclear membrane [GO:0031965]	importin-alpha family protein binding [GO:0061676]	PIG8	O14681
20.9309	21.0303	21.0082	21.0277	20.9256	21.0682	21.1459	21.1134	21.1301	21.2413	21.1593	21.057	21.2146	21.1561	21.0468	21.1216	21.1101	21.1568	21.1959	21.0639	21.207	21.0275	21.1843	21.1258	-	-	O14686	KMT2D	KMT2D_HUMAN	Histone-lysine N-methyltransferase 2D					beta-catenin-TCF complex assembly [GO:1904837];heterochromatin assembly [GO:0031507];histone H3-K4 dimethylation [GO:0044648];histone H3-K4 methylation [GO:0051568];histone H3-K4 monomethylation [GO:0097692];histone H3-K4 trimethylation [GO:0080182];oocyte growth [GO:0001555];oogenesis [GO:0048477];positive regulation of cell population proliferation [GO:0008284];positive regulation of intracellu…	histone methyltransferase complex [GO:0035097];MLL3/4 complex [GO:0044666];nucleoplasm [GO:0005654];nucleus [GO:0005634]	DNA binding [GO:0003677];histone binding [GO:0042393];histone methyltransferase activity (H3-K4 specific) [GO:0042800];metal ion binding [GO:0046872];transcription cis-regulatory region binding [GO:0000976];transcription coactivator activity [GO:0003713]	ALR MLL2 MLL4	O14686
21.1796	21.1182	20.8366	20.9004	20.9802	20.9842	20.7083	20.74	21.1193	21.2017	20.8591	21.054	20.0582	20.3479	20.1039	20.1126	20.91	20.9512	20.5168	20.7173	20.8648	20.8912	20.7129	20.6538	-	-	O14727	APAF1	APAF_HUMAN	Apoptotic protease-activating factor 1					activation of cysteine-type endopeptidase activity [GO:0097202];activation of cysteine-type endopeptidase activity involved in apoptotic process [GO:0006919];activation of cysteine-type endopeptidase activity involved in apoptotic process by cytochrome c [GO:0008635];aging [GO:0007568];apoptotic process [GO:0006915];cardiac muscle cell apoptotic process [GO:0010659];cell differentiation [GO:00301…	apoptosome [GO:0043293];cytosol [GO:0005829];extracellular exosome [GO:0070062];extracellular region [GO:0005576];ficolin-1-rich granule lumen [GO:1904813];nucleus [GO:0005634];protein-containing complex [GO:0032991];secretory granule lumen [GO:0034774]	ADP binding [GO:0043531];ATP binding [GO:0005524];cysteine-type endopeptidase activator activity involved in apoptotic process [GO:0008656];heat shock protein binding [GO:0031072];identical protein binding [GO:0042802];nucleotide binding [GO:0000166]	KIAA0413	O14727
19.6393	19.1419	19.8049	19.7975	19.7497	19.1588	19.2996	19.6841	20.0444	19.6631	19.5429	19.6406	19.1644	19.38	19.4541	19.4217	19.0926	19.1241	19.3352	19.1935	19.2153	18.8597	19.3806	19.3301	-	-	O14730	RIOK3	RIOK3_HUMAN	Serine/threonine-protein kinase RIO3					cellular response to dsDNA [GO:1990786];cellular response to dsRNA [GO:0071359];cellular response to virus [GO:0098586];chromosome segregation [GO:0007059];defense response to virus [GO:0051607];innate immune response [GO:0045087];maturation of SSU-rRNA [GO:0030490];negative regulation of I-kappaB kinase/NF-kappaB signaling [GO:0043124];negative regulation of MDA-5 signaling pathway [GO:0039534];…	cytosol [GO:0005829];preribosome, small subunit precursor [GO:0030688]	ATP binding [GO:0005524];caspase binding [GO:0089720];metal ion binding [GO:0046872];protein serine kinase activity [GO:0106310];protein serine/threonine kinase activity [GO:0004674]	SUDD	O14730
19.89	19.6987	19.6414	19.7695	19.8884	19.6054	19.5567	19.4068	19.709	19.8476	19.9778	19.7477	19.3038	19.5603	19.7497	19.6009	19.5755	19.3872	19.6355	19.3495	19.5823	19.9661	19.3466	19.4298	-	-	O14732	IMPA2	IMPA2_HUMAN	Inositol monophosphatase 2					inositol biosynthetic process [GO:0006021];inositol metabolic process [GO:0006020];inositol phosphate dephosphorylation [GO:0046855];phosphate-containing compound metabolic process [GO:0006796];phosphatidylinositol phosphate biosynthetic process [GO:0046854];response to lithium ion [GO:0010226];signal transduction [GO:0007165]	cytoplasm [GO:0005737];cytosol [GO:0005829]	inositol monophosphate 1-phosphatase activity [GO:0008934];inositol monophosphate 3-phosphatase activity [GO:0052832];inositol monophosphate 4-phosphatase activity [GO:0052833];metal ion binding [GO:0046872];protein homodimerization activity [GO:0042803]	IMP.18P	O14732
21.3655	21.2668	21.1191	21.1518	21.2362	21.2445	21.1938	21.1861	21.2089	21.2181	20.9636	21.1877	21.1743	21.0971	21.0361	21.1964	21.3672	21.2334	21.068	21.2574	21.2537	21.2455	21.1295	21.2417	-	-	O14733	MAP2K7	MP2K7_HUMAN	Dual specificity mitogen-activated protein kinase kinase 7					apoptotic process [GO:0006915];cellular response to interleukin-1 [GO:0071347];cellular response to lipopolysaccharide [GO:0071222];cellular response to sorbitol [GO:0072709];cellular senescence [GO:0090398];Fc-epsilon receptor signaling pathway [GO:0038095];JNK cascade [GO:0007254];MAPK cascade [GO:0000165];positive regulation of DNA-templated transcription [GO:0045893];positive regulation of ER…	cytoplasm [GO:0005737];cytosol [GO:0005829];nucleus [GO:0005634]	ATP binding [GO:0005524];enzyme binding [GO:0019899];JUN kinase kinase activity [GO:0008545];magnesium ion binding [GO:0000287];MAP kinase activity [GO:0004707];MAP kinase kinase activity [GO:0004708];mitogen-activated protein kinase kinase kinase binding [GO:0031435];molecular function activator activity [GO:0140677];protein C-terminus binding [GO:0008022];protein kinase binding [GO:0019901];pro…	JNKK2 MEK7 MKK7 PRKMK7 SKK4	O14733
22.2887	22.389	22.257	22.259	22.158	22.3169	22.1676	22.1339	22.3675	22.4853	22.4587	22.4771	21.7679	21.8632	21.8837	21.8448	22.1015	22.2488	22.1123	22.0671	22.2125	22.1119	22.1581	22.1996	-	-	O14734	ACOT8	ACOT8_HUMAN	Acyl-coenzyme A thioesterase 8					acyl-CoA metabolic process [GO:0006637];alpha-linolenic acid metabolic process [GO:0036109];bile acid biosynthetic process [GO:0006699];dicarboxylic acid catabolic process [GO:0043649];fatty acid beta-oxidation using acyl-CoA oxidase [GO:0033540];fatty acid catabolic process [GO:0009062];negative regulation of CD4 production [GO:0045225];peroxisome fission [GO:0016559]	cytosol [GO:0005829];peroxisomal matrix [GO:0005782]	acetoacetyl-CoA hydrolase activity [GO:0047603];acetyl-CoA hydrolase activity [GO:0003986];acyl-CoA hydrolase activity [GO:0047617];carboxylic ester hydrolase activity [GO:0052689];choloyl-CoA hydrolase activity [GO:0033882];CoA hydrolase activity [GO:0016289];glutaryl-CoA hydrolase activity [GO:0044466];hydroxymethylglutaryl-CoA hydrolase activity [GO:0047994];medium-chain acyl-CoA hydrolase act…	ACTEIII PTE1	O14734
22.2365	22.3518	22.7576	22.3634	22.5678	22.7003	22.844	23.0208	22.4947	22.862	23.1914	22.7385	22.3175	22.8044	22.6521	22.8507	22.6616	22.6388	22.4874	22.6424	22.293	22.6996	22.6432	22.6034	-	-	O14735	CDIPT	CDIPT_HUMAN	CDP-diacylglycerol--inositol 3-phosphatidyltransferase					CDP-diacylglycerol metabolic process [GO:0046341];phosphatidylinositol biosynthetic process [GO:0006661]	endoplasmic reticulum membrane [GO:0005789];Golgi apparatus [GO:0005794];integral component of membrane [GO:0016021];membrane [GO:0016020];plasma membrane [GO:0005886]	alcohol binding [GO:0043178];carbohydrate binding [GO:0030246];CDP-diacylglycerol-inositol 3-phosphatidyltransferase activity [GO:0003881];diacylglycerol binding [GO:0019992];manganese ion binding [GO:0030145]	PIS PIS1	O14735
26.2782	26.2102	26.0555	26.1894	26.234	26.2286	26.1903	26.1685	26.1534	26.1728	25.9495	26.1578	26.2322	26.2971	26.0906	26.3341	26.1758	26.1224	25.9511	26.2264	26.0886	26.2134	26.0753	26.2504	-	-	O14737	PDCD5	PDCD5_HUMAN	Programmed cell death protein 5					apoptotic process [GO:0006915];cellular response to transforming growth factor beta stimulus [GO:0071560];negative regulation of cell population proliferation [GO:0008285];negative regulation of chaperone-mediated protein folding [GO:1903645];positive regulation of apoptotic process [GO:0043065];positive regulation of cysteine-type endopeptidase activity involved in apoptotic process [GO:0043280]…	cytoplasm [GO:0005737];cytosol [GO:0005829];extracellular exosome [GO:0070062];nucleus [GO:0005634]	acetyltransferase activator activity [GO:0010698];beta-tubulin binding [GO:0048487];DNA binding [GO:0003677];heparin binding [GO:0008201]	TFAR19	O14737
24.3636	24.3503	24.3451	24.4133	24.3304	24.3098	24.3178	24.3039	24.3463	24.3413	24.2917	24.3401	24.366	24.3589	24.467	24.3384	24.2645	24.2465	24.229	24.2432	24.2053	24.2343	24.2645	24.2478	-	-	O14744	PRMT5	ANM5_HUMAN	Protein arginine N-methyltransferase 5					chromatin organization [GO:0006325];circadian regulation of gene expression [GO:0032922];DNA-templated transcription termination [GO:0006353];endothelial cell activation [GO:0042118];Golgi ribbon formation [GO:0090161];histone arginine methylation [GO:0034969];histone H4-R3 methylation [GO:0043985];liver regeneration [GO:0097421];negative regulation of cell differentiation [GO:0045596];peptidyl-a…	chromatin [GO:0000785];cytoplasm [GO:0005737];cytosol [GO:0005829];Golgi apparatus [GO:0005794];histone methyltransferase complex [GO:0035097];methylosome [GO:0034709];nucleoplasm [GO:0005654];nucleus [GO:0005634]	E-box binding [GO:0070888];histone methyltransferase activity (H4-R3 specific) [GO:0044020];histone-arginine N-methyltransferase activity [GO:0008469];identical protein binding [GO:0042802];methyl-CpG binding [GO:0008327];methyltransferase activity [GO:0008168];p53 binding [GO:0002039];protein heterodimerization activity [GO:0046982];protein-arginine N-methyltransferase activity [GO:0016274];prot…	HRMT1L5 IBP72 JBP1 SKB1	O14744
23.2059	23.0738	23.2062	23.1861	23.2548	23.3193	23.2835	23.2176	23.1935	23.2032	23.1809	23.1868	23.1426	23.2261	23.4147	23.1731	23.1775	23.2715	23.2014	23.1978	23.189	23.1504	23.3099	23.2295	-	-	O14745	NHERF1	NHRF1_HUMAN	Na(+)/H(+) exchange regulatory cofactor NHE-RF1					actin cytoskeleton organization [GO:0030036];adenylate cyclase-activating dopamine receptor signaling pathway [GO:0007191];auditory receptor cell stereocilium organization [GO:0060088];bile acid secretion [GO:0032782];cellular phosphate ion homeostasis [GO:0030643];cerebrospinal fluid circulation [GO:0090660];cilium organization [GO:0044782];establishment of epithelial cell apical/basal polarity …	actin cytoskeleton [GO:0015629];apical plasma membrane [GO:0016324];brush border membrane [GO:0031526];cell periphery [GO:0071944];cytoplasm [GO:0005737];endomembrane system [GO:0012505];extracellular exosome [GO:0070062];filopodium [GO:0030175];membrane [GO:0016020];membrane raft [GO:0045121];microvillus [GO:0005902];microvillus membrane [GO:0031528];perinuclear region of cytoplasm [GO:0048471];…	beta-2 adrenergic receptor binding [GO:0031698];beta-catenin binding [GO:0008013];chloride channel regulator activity [GO:0017081];dopamine receptor binding [GO:0050780];gamma-aminobutyric acid transmembrane transporter activity [GO:0015185];growth factor receptor binding [GO:0070851];identical protein binding [GO:0042802];myosin II binding [GO:0045159];PDZ domain binding [GO:0030165];phosphatase…	NHERF NHERF1	O14745
20.3001	20.0143	20.3234	20.1491	20.1557	20.0223	20.202	20.1649	20.1174	19.8603	19.9192	20.2678	20.1816	20.1408	20.4215	20.2655	20.0322	19.9943	20.2316	20.3197	19.9282	20.0716	20.1236	20.2496	-	-	O14757	CHEK1	CHK1_HUMAN	Serine/threonine-protein kinase Chk1					apoptotic process [GO:0006915];apoptotic process involved in development [GO:1902742];cellular response to caffeine [GO:0071313];cellular response to DNA damage stimulus [GO:0006974];cellular response to mechanical stimulus [GO:0071260];DNA damage checkpoint signaling [GO:0000077];DNA damage induced protein phosphorylation [GO:0006975];DNA repair [GO:0006281];DNA replication [GO:0006260];epigenet…	centrosome [GO:0005813];chromatin [GO:0000785];condensed nuclear chromosome [GO:0000794];cytoplasm [GO:0005737];cytosol [GO:0005829];extracellular space [GO:0005615];intracellular membrane-bounded organelle [GO:0043231];nucleoplasm [GO:0005654];nucleus [GO:0005634];protein-containing complex [GO:0032991];replication fork [GO:0005657]	ATP binding [GO:0005524];histone kinase activity (H3-T11 specific) [GO:0035402];protein domain specific binding [GO:0019904];protein kinase activity [GO:0004672];protein serine kinase activity [GO:0106310];protein serine/threonine kinase activity [GO:0004674]	CHK1	O14757
21.3165	21.2984	21.4917	21.1671	21.2546	21.191	21.3199	21.2229	21.6233	21.9172	21.9336	21.8496	20.9473	21.1314	21.0463	20.8937	21.2824	21.2183	21.4085	21.1603	21.0813	21.1953	21.5219	21.2072	-	-	O14763	TNFRSF10B	TR10B_HUMAN	Tumor necrosis factor receptor superfamily member 10B					activation of NF-kappaB-inducing kinase activity [GO:0007250];apoptotic process [GO:0006915];cell surface receptor signaling pathway [GO:0007166];cellular response to mechanical stimulus [GO:0071260];defense response to tumor cell [GO:0002357];extrinsic apoptotic signaling pathway via death domain receptors [GO:0008625];intrinsic apoptotic signaling pathway in response to endoplasmic reticulum st…	cell surface [GO:0009986];integral component of membrane [GO:0016021];plasma membrane [GO:0005886]	signaling receptor activity [GO:0038023];TRAIL binding [GO:0045569];TRAIL receptor activity [GO:0036463]	DR5 KILLER TRAILR2 TRICK2 ZTNFR9	O14763
22.0288	22.0118	22.2708	21.9282	21.863	21.9555	22.0533	21.9509	22.3305	22.5105	22.4217	22.3027	21.8699	21.9275	21.6415	21.8103	22.1776	22.1713	22.2863	21.9913	22.2052	22.1523	22.2312	22.0034	-	-	O14773	TPP1	TPP1_HUMAN	Tripeptidyl-peptidase 1					bone resorption [GO:0045453];central nervous system development [GO:0007417];epithelial cell differentiation [GO:0030855];lipid metabolic process [GO:0006629];lysosomal protein catabolic process [GO:1905146];lysosome organization [GO:0007040];nervous system development [GO:0007399];neuromuscular process controlling balance [GO:0050885];peptide catabolic process [GO:0043171];protein catabolic proc…	extracellular exosome [GO:0070062];Golgi apparatus [GO:0005794];lysosomal lumen [GO:0043202];lysosome [GO:0005764];melanosome [GO:0042470];membrane raft [GO:0045121];recycling endosome [GO:0055037]	endopeptidase activity [GO:0004175];lysophosphatidic acid binding [GO:0035727];metal ion binding [GO:0046872];peptidase activity [GO:0008233];peptide binding [GO:0042277];serine-type endopeptidase activity [GO:0004252];serine-type peptidase activity [GO:0008236];sulfatide binding [GO:0120146];tripeptidyl-peptidase activity [GO:0008240]	CLN2	O14773
24.0275	23.9883	24.0879	23.9804	24.0023	23.9673	24.1233	24.0379	24.1983	24.139	24.1567	24.1479	24.1426	24.03	24.1416	24.1543	24.1177	24.0563	24.1022	24.055	24.1394	24.0147	24.1194	24.04	-	-	O14776	TCERG1	TCRG1_HUMAN	Transcription elongation regulator 1					mRNA processing [GO:0006397];negative regulation of transcription by RNA polymerase II [GO:0000122];negative regulation of transcription elongation by RNA polymerase II [GO:0034244];positive regulation of transcription by RNA polymerase II [GO:0045944];positive regulation of transcription elongation by RNA polymerase II [GO:0032968];RNA splicing [GO:0008380]	nuclear speck [GO:0016607];nucleoplasm [GO:0005654];nucleus [GO:0005634]	identical protein binding [GO:0042802];RNA binding [GO:0003723];RNA polymerase binding [GO:0070063];RNA polymerase II-specific DNA-binding transcription factor binding [GO:0061629];transcription coactivator activity [GO:0003713];transcription coregulator activity [GO:0003712];transcription corepressor activity [GO:0003714];transcription elongation factor activity [GO:0003711];ubiquitin-like prote…	CA150 TAF2S	O14776
21.1443	20.9444	21.1936	21.1952	21.1687	20.9632	21.0398	21.0036	20.8632	20.9062	21.0097	20.8701	20.8974	20.8854	21.2028	20.8837	20.9539	20.9696	21.1862	21.0076	20.8492	21.0409	21.1202	21.0511	-	-	O14777	NDC80	NDC80_HUMAN	Kinetochore protein NDC80 homolog					attachment of mitotic spindle microtubules to kinetochore [GO:0051315];attachment of spindle microtubules to kinetochore [GO:0008608];cell division [GO:0051301];centrosome duplication [GO:0051298];chromosome segregation [GO:0007059];establishment of mitotic spindle orientation [GO:0000132];G2/MI transition of meiotic cell cycle [GO:0008315];kinetochore organization [GO:0051383];metaphase plate co…	centrosome [GO:0005813];chromosome, centromeric region [GO:0000775];cytosol [GO:0005829];kinetochore [GO:0000776];membrane [GO:0016020];Ndc80 complex [GO:0031262];NMS complex [GO:0031617];nucleoplasm [GO:0005654];nucleus [GO:0005634];outer kinetochore [GO:0000940]	cyclin binding [GO:0030332];identical protein binding [GO:0042802];kinetochore adaptor activity [GO:0140483]	HEC HEC1 KNTC2	O14777
20.1622	20.4045	20.4885	20.3992	20.2917	20.6152	20.5788	20.6791	20.5613	20.5968	20.5888	20.7817	20.8014	20.874	20.6958	20.8007	20.7845	20.7276	20.872	20.7787	20.7341	20.8068	20.7801	20.841	-	-	O14786	NRP1	NRP1_HUMAN	Neuropilin-1					actin cytoskeleton reorganization [GO:0031532];angiogenesis [GO:0001525];angiogenesis involved in coronary vascular morphogenesis [GO:0060978];animal organ morphogenesis [GO:0009887];artery morphogenesis [GO:0048844];axon extension involved in axon guidance [GO:0048846];axon guidance [GO:0007411];axonal fasciculation [GO:0007413];axonogenesis involved in innervation [GO:0060385];basal dendrite ar…	axon [GO:0030424];cytoplasmic vesicle [GO:0031410];cytosol [GO:0005829];early endosome [GO:0005769];extracellular space [GO:0005615];focal adhesion [GO:0005925];glutamatergic synapse [GO:0098978];integral component of plasma membrane [GO:0005887];integral component of postsynaptic membrane [GO:0099055];mitochondrial membrane [GO:0031966];neurofilament [GO:0005883];neuron projection [GO:0043005];p…	coreceptor activity [GO:0015026];cytokine binding [GO:0019955];growth factor binding [GO:0019838];GTPase activator activity [GO:0005096];heparin binding [GO:0008201];metal ion binding [GO:0046872];protein kinase binding [GO:0019901];semaphorin receptor activity [GO:0017154];signaling receptor activity [GO:0038023];vascular endothelial growth factor binding [GO:0038085];vascular endothelial growth…	NRP VEGF165R	O14786
21.612	21.5837	21.8236	21.6746	21.6973	21.6277	21.7335	21.7084	21.7227	21.8009	21.9027	21.7392	21.566	21.5249	21.8409	21.7482	21.6485	21.5141	21.7258	21.5461	21.6679	21.6037	21.8141	21.6655	-	-	O14787	TNPO2	TNPO2_HUMAN	Transportin-2					protein import into nucleus [GO:0006606]	cytoplasm [GO:0005737];nucleus [GO:0005634]	nuclear import signal receptor activity [GO:0061608];nuclear localization sequence binding [GO:0008139];small GTPase binding [GO:0031267]		O14787
21.5426	21.5353	21.3366	21.462	21.6407	21.4478	21.4491	21.515	21.4675	21.503	21.3962	21.4369	21.4585	21.5332	21.4727	21.4538	21.6185	21.3774	21.4236	21.5205	21.4836	21.4348	21.3342	21.4284	-	-	O14802	POLR3A	RPC1_HUMAN	DNA-directed RNA polymerase III subunit RPC1					defense response to virus [GO:0051607];DNA-templated transcription [GO:0006351];innate immune response [GO:0045087];positive regulation of interferon-beta production [GO:0032728]	cytosol [GO:0005829];membrane [GO:0016020];nucleoplasm [GO:0005654];RNA polymerase III complex [GO:0005666]	chromatin binding [GO:0003682];DNA binding [GO:0003677];DNA-directed 5'-3' RNA polymerase activity [GO:0003899];metal ion binding [GO:0046872]		O14802
24.3925	24.1225	24.1053	24.2865	24.1629	24.1237	24.1502	24.0837	24.1166	24.0679	24.038	24.097	24.0909	23.9796	24.021	24.0729	24.1343	24.0383	24.0281	24.0813	24.0744	24.0551	24.0372	24.0743	-	-	O14818	PSMA7	PSA7_HUMAN	Proteasome subunit alpha type-7					proteasomal protein catabolic process [GO:0010498];proteasome-mediated ubiquitin-dependent protein catabolic process [GO:0043161]	cytoplasm [GO:0005737];cytosol [GO:0005829];extracellular exosome [GO:0070062];nucleoplasm [GO:0005654];nucleus [GO:0005634];postsynapse [GO:0098794];proteasome complex [GO:0000502];proteasome core complex [GO:0005839];proteasome core complex, alpha-subunit complex [GO:0019773]	identical protein binding [GO:0042802]	HSPC	O14818
23.4438	23.484	23.5536	23.5248	23.4789	23.5955	23.6366	23.5306	23.4433	23.4341	23.4277	23.4778	23.4575	23.5317	23.5648	23.4641	23.5615	23.5252	23.5893	23.5552	23.4309	23.5442	23.5225	23.5027	-	-	O14828	SCAMP3	SCAM3_HUMAN	Secretory carrier-associated membrane protein 3					post-Golgi vesicle-mediated transport [GO:0006892];protein transport [GO:0015031]	extracellular exosome [GO:0070062];integral component of membrane [GO:0016021];intracellular membrane-bounded organelle [GO:0043231];recycling endosome membrane [GO:0055038];trans-Golgi network membrane [GO:0032588]	ubiquitin protein ligase binding [GO:0031625]	C1orf3 PROPIN1	O14828
20.9073	20.9904	20.8762	21.0289	21.0873	21.2953	21.1809	21.2174	20.9248	20.761	20.8291	20.8631	21.223	21.1417	21.1879	21.1635	21.3172	21.3306	20.9687	21.137	21.3426	21.3239	21.2029	21.1824	-	-	O14874	BCKDK	BCKD_HUMAN	[3-methyl-2-oxobutanoate dehydrogenase [lipoamide]] kinase, mitochondrial	MitoCarta3.0	literature, APEX_matrix, targetP signal, yeast mito homolog+, Rickettsial homolog, mito protein domain+, MS/MS++	Matrix	Metabolism > Amino acid metabolism > Branched-chain amino acid dehydrogenase complex;Metabolism > Amino acid metabolism > Branched-chain amino acid metabolism	branched-chain amino acid catabolic process [GO:0009083];cellular amino acid catabolic process [GO:0009063];negative regulation of cellular amino acid metabolic process [GO:0045763];phosphorylation [GO:0016310];protein phosphorylation [GO:0006468];regulation of glucose metabolic process [GO:0010906]	mitochondrial alpha-ketoglutarate dehydrogenase complex [GO:0005947];mitochondrial matrix [GO:0005759];mitochondrion [GO:0005739]	[3-methyl-2-oxobutanoate dehydrogenase (acetyl-transferring)] kinase activity [GO:0047323];ATP binding [GO:0005524];kinase activity [GO:0016301];protein serine/threonine kinase activity [GO:0004674];pyruvate dehydrogenase (acetyl-transferring) kinase activity [GO:0004740]		O14874
22.0819	22.2041	22.1007	21.7802	22.131	22.0479	22.0345	21.8008	21.9119	21.9836	22.0554	21.898	22.1313	22.2121	22.0056	22.292	22.35	22.2653	22.027	22.0614	22.2385	22.3047	22.0725	22.0266	-	-	O14880	MGST3	MGST3_HUMAN	Glutathione S-transferase 3, mitochondrial	MitoCarta3.0	APEX_IMS, mito protein domain, MS/MS++	MOM	Metabolism > Lipid metabolism > Eicosanoid metabolism	leukotriene biosynthetic process [GO:0019370];lipid metabolic process [GO:0006629]	endoplasmic reticulum [GO:0005783];endoplasmic reticulum membrane [GO:0005789];integral component of membrane [GO:0016021];intracellular membrane-bounded organelle [GO:0043231];membrane [GO:0016020];nuclear envelope [GO:0005635]	glutathione peroxidase activity [GO:0004602];identical protein binding [GO:0042802];leukotriene-C4 synthase activity [GO:0004464];transferase activity [GO:0016740]		O14880
21.5521	21.4792	21.341	21.0369	21.4637	21.4076	21.3003	21.2504	21.5182	21.4072	21.4407	21.2341	21.4801	21.313	21.2612	21.3616	21.584	21.3721	21.2755	21.2123	21.5621	21.5264	21.3436	21.2409	-	-	O14893	GEMIN2	GEMI2_HUMAN	Gem-associated protein 2					mRNA processing [GO:0006397];negative regulation of RNA binding [GO:1905215];RNA splicing [GO:0008380];RNA splicing, via transesterification reactions [GO:0000375];spliceosomal complex assembly [GO:0000245];spliceosomal snRNP assembly [GO:0000387]	cytosol [GO:0005829];Gemini of coiled bodies [GO:0097504];nuclear body [GO:0016604];nucleolus [GO:0005730];nucleoplasm [GO:0005654];nucleus [GO:0005634];SMN complex [GO:0032797];SMN-Sm protein complex [GO:0034719];spliceosomal complex [GO:0005681]		SIP1	O14893
20.5311	20.4102			20.6759	20.9974	20.4354	20.6049	20.4721	20.4174		20.5173			20.2481		20.5539		20.6098		20.4705	20.3528	20.5009		-	-	O14907	TAX1BP3	TX1B3_HUMAN	Tax1-binding protein 3					activation of GTPase activity [GO:0090630];negative regulation of cell population proliferation [GO:0008285];negative regulation of protein localization to cell surface [GO:2000009];negative regulation of Wnt signaling pathway [GO:0030178];Rho protein signal transduction [GO:0007266];Wnt signaling pathway [GO:0016055]	actin cytoskeleton [GO:0015629];cytoplasm [GO:0005737];cytosol [GO:0005829];extracellular exosome [GO:0070062];fibrillar center [GO:0001650];intracellular membrane-bounded organelle [GO:0043231];plasma membrane [GO:0005886]	beta-catenin binding [GO:0008013];protein C-terminus binding [GO:0008022]	TIP1	O14907
22.3975	22.1883	22.3297	22.5099	22.45	22.3662	22.3948	22.4011	22.2744	22.1007	22.2649	22.3036	22.3022	22.2226	22.4442	22.1831	22.3333	22.2887	22.4745	22.4384	22.3654	22.2692	22.3694	22.4565	-	-	O14908	GIPC1	GIPC1_HUMAN	PDZ domain-containing protein GIPC1					cellular response to interleukin-7 [GO:0098761];chemical synaptic transmission [GO:0007268];endothelial cell migration [GO:0043542];G protein-coupled receptor signaling pathway [GO:0007186];glutamate secretion [GO:0014047];negative regulation of proteasomal ubiquitin-dependent protein catabolic process [GO:0032435];positive regulation of cytokinesis [GO:0032467];positive regulation of melanin bio…	cell cortex [GO:0005938];cytoplasm [GO:0005737];cytoplasmic vesicle [GO:0031410];cytosol [GO:0005829];dendritic shaft [GO:0043198];dendritic spine [GO:0043197];extracellular exosome [GO:0070062];glutamatergic synapse [GO:0098978];membrane [GO:0016020];Schaffer collateral - CA1 synapse [GO:0098685];synaptic vesicle [GO:0008021];vesicle membrane [GO:0012506]	actin binding [GO:0003779];cadherin binding [GO:0045296];identical protein binding [GO:0042802];myosin binding [GO:0017022];signaling receptor binding [GO:0005102]	C19orf3 GIPC RGS19IP1	O14908
21.7837	21.9314	21.9065	21.7186	22.0088	22.2964	22.2048	22.0717	22.0629	22.1717	22.2623	22.1012	21.8764	21.9664	21.9233	21.9477	21.5485	21.6457	21.7244	21.4341	21.5095	21.6786	21.6441	21.3698	-	-	O14910	LIN7A	LIN7A_HUMAN	Protein lin-7 homolog A					exocytosis [GO:0006887];inner ear development [GO:0048839];maintenance of epithelial cell apical/basal polarity [GO:0045199];neurotransmitter secretion [GO:0007269];protein localization to basolateral plasma membrane [GO:1903361];protein transport [GO:0015031];protein-containing complex assembly [GO:0065003];synaptic vesicle transport [GO:0048489]	basolateral plasma membrane [GO:0016323];bicellular tight junction [GO:0005923];cell-cell junction [GO:0005911];extracellular exosome [GO:0070062];MPP7-DLG1-LIN7 complex [GO:0097025];plasma membrane [GO:0005886];postsynaptic density membrane [GO:0098839];presynapse [GO:0098793];synapse [GO:0045202]	L27 domain binding [GO:0097016]	MALS1 VELI1	O14910
20.8508	20.7331	20.6901	20.6772	20.6768	20.8007	20.5817	20.6632	20.7182	20.8958	20.5849	20.5835	20.6063	20.6971	20.7347	20.7576	20.8474	20.7504	20.6915	20.5775	20.7708	20.7355	20.5987	20.6117	-	-	O14920	IKBKB	IKKB_HUMAN	Inhibitor of nuclear factor kappa-B kinase subunit beta					antigen processing and presentation of exogenous peptide antigen via MHC class I, TAP-dependent [GO:0002479];cellular response to tumor necrosis factor [GO:0071356];cortical actin cytoskeleton organization [GO:0030866];Fc-epsilon receptor signaling pathway [GO:0038095];I-kappaB kinase/NF-kappaB signaling [GO:0007249];inflammatory response [GO:0006954];innate immune response [GO:0045087];interleuk…	CD40 receptor complex [GO:0035631];cytoplasm [GO:0005737];cytoplasmic side of plasma membrane [GO:0009898];cytosol [GO:0005829];IkappaB kinase complex [GO:0008385];membrane raft [GO:0045121];nucleus [GO:0005634]	ATP binding [GO:0005524];identical protein binding [GO:0042802];IkappaB kinase activity [GO:0008384];protein heterodimerization activity [GO:0046982];protein homodimerization activity [GO:0042803];protein kinase activity [GO:0004672];protein kinase binding [GO:0019901];protein serine kinase activity [GO:0106310];protein serine/threonine kinase activity [GO:0004674];scaffold protein binding [GO:00…	IKKB	O14920
22.822	23.0372	22.938	23.0223	23.0109	23.1009	23.1182	23.1501	22.3076	21.9635	22.3398	22.6355	23.1257	23.1465	22.7957	23.2496	23.1372	23.1994	22.8516	23.3137	23.2149	23.0754	22.9468	23.1941	-	-	O14925	TIMM23	TIM23_HUMAN	Mitochondrial import inner membrane translocase subunit Tim23	MitoCarta3.0	literature, APEX_IMS, yeast mito homolog++, mito protein domain+, MS/MS++	MIM	Protein import, sorting and homeostasis > Protein import and sorting > TIM23 presequence pathway	intracellular protein transport [GO:0006886];protein import into mitochondrial matrix [GO:0030150];protein targeting to mitochondrion [GO:0006626]	integral component of mitochondrial inner membrane [GO:0031305];mitochondrial inner membrane [GO:0005743];mitochondrial intermembrane space [GO:0005758];mitochondrion [GO:0005739];TIM23 mitochondrial import inner membrane translocase complex [GO:0005744]	protein transmembrane transporter activity [GO:0008320]	TIM23	O14925
23.9414	23.903	23.6572	23.93	23.8562	23.6913	23.6901	23.6938	23.7223	23.6473	23.4374	23.8472	23.774	23.7297	23.7288	23.8513	23.8016	23.6954	23.6853	23.8629	23.7937	23.7445	23.7135	23.836	-	-	O14929	HAT1	HAT1_HUMAN	Histone acetyltransferase type B catalytic subunit					chromosome organization [GO:0051276];DNA replication-dependent chromatin assembly [GO:0006335];DNA replication-independent chromatin assembly [GO:0006336];histone H4 acetylation [GO:0043967];internal protein amino acid acetylation [GO:0006475];subtelomeric heterochromatin assembly [GO:0031509]	chromatin [GO:0000785];chromosome, telomeric region [GO:0000781];mitochondrion [GO:0005739];nuclear matrix [GO:0016363];nucleoplasm [GO:0005654];nucleus [GO:0005634];protein-containing complex [GO:0032991]	H4 histone acetyltransferase activity [GO:0010485];histone acetyltransferase activity [GO:0004402];histone binding [GO:0042393]	KAT1	O14929
22.2654	22.3722	22.234	22.2897	22.271	22.4366	22.3681	22.3315	22.2684	22.3937	22.2144	22.254	22.3019	22.3398	22.1358	22.4064	22.3915	22.3993	22.2876	22.3384	22.4608	22.4583	22.2415	22.3069	-	-	O14936	CASK	CSKP_HUMAN	Peripheral plasma membrane protein CASK					calcium ion import [GO:0070509];cell adhesion [GO:0007155];establishment of localization in cell [GO:0051649];negative regulation of cell-matrix adhesion [GO:0001953];negative regulation of cellular response to growth factor stimulus [GO:0090288];negative regulation of keratinocyte proliferation [GO:0010839];negative regulation of wound healing [GO:0061045];positive regulation of calcium ion impo…	actin cytoskeleton [GO:0015629];basement membrane [GO:0005604];basolateral plasma membrane [GO:0016323];cell-cell junction [GO:0005911];ciliary membrane [GO:0060170];cytoplasm [GO:0005737];cytosol [GO:0005829];focal adhesion [GO:0005925];nuclear lamina [GO:0005652];nuclear matrix [GO:0016363];nucleolus [GO:0005730];plasma membrane [GO:0005886];presynaptic membrane [GO:0042734];Schaffer collateral…	ATP binding [GO:0005524];calmodulin binding [GO:0005516];guanylate kinase activity [GO:0004385];neurexin family protein binding [GO:0042043];protein serine kinase activity [GO:0106310];protein serine/threonine kinase activity [GO:0004674];signaling receptor binding [GO:0005102]	LIN2	O14936
23.1549	23.3443	23.0757	23.0914	23.0131	23.1851	23.0301	23.1504	22.5376	22.6472	22.6802	22.6626	23.1763	23.1553	22.9291	23.3013	23.2491	23.0191	23.2208	23.1421	23.1718	23.1435	23.1087	23.0714	-	-	O14949	UQCRQ	QCR8_HUMAN	Cytochrome b-c1 complex subunit 8	MitoCarta3.0	literature, APEX_IMS, targetP signal, yeast mito homolog++, mito protein domain+, induction, coexpression++, MS/MS++	MIM	OXPHOS > Complex III > CIII subunits;OXPHOS > OXPHOS subunits	cellular respiration [GO:0045333];cerebellar Purkinje cell layer development [GO:0021680];hippocampus development [GO:0021766];hypothalamus development [GO:0021854];midbrain development [GO:0030901];mitochondrial electron transport, ubiquinol to cytochrome c [GO:0006122];pons development [GO:0021548];pyramidal neuron development [GO:0021860];subthalamus development [GO:0021539];thalamus developme…	mitochondrial inner membrane [GO:0005743];mitochondrial respiratory chain complex III [GO:0005750];mitochondrion [GO:0005739]			O14949
22.4153	22.4139	22.4542	22.4694	22.5072	22.4694	22.5807	22.5064	22.6723	22.6857	22.7047	22.6207	22.5274	22.5709	22.733	22.5908	22.5468	22.5518	22.5799	22.5241	22.6247	22.4201	22.6713	22.5506	-	-	O14964	HGS	HGS_HUMAN	Hepatocyte growth factor-regulated tyrosine kinase substrate					endocytic recycling [GO:0032456];endosomal transport [GO:0016197];macroautophagy [GO:0016236];membrane fission [GO:0090148];membrane invagination [GO:0010324];multivesicular body assembly [GO:0036258];negative regulation of angiogenesis [GO:0016525];negative regulation of cell population proliferation [GO:0008285];negative regulation of platelet-derived growth factor receptor signaling pathway [G…	cytosol [GO:0005829];early endosome [GO:0005769];early endosome membrane [GO:0031901];endosome [GO:0005768];ESCRT-0 complex [GO:0033565];extracellular exosome [GO:0070062];lysosome [GO:0005764];multivesicular body membrane [GO:0032585];phagocytic vesicle lumen [GO:0097013]	metal ion binding [GO:0046872];phosphatidylinositol binding [GO:0035091];protein domain specific binding [GO:0019904];ubiquitin binding [GO:0043130];ubiquitin-like protein ligase binding [GO:0044389]	HRS	O14964
21.384	21.2697	21.5504	21.4436	21.2857	21.3207	21.2802	21.3641	21.2034	21.2512	21.3887	21.2361	21.1988	21.1844	21.4155	21.3793	21.3932	21.4034	21.6159	21.5572	21.4207	21.2419	21.5318	21.4688	-	-	O14965	AURKA	AURKA_HUMAN	Aurora kinase A					anterior/posterior axis specification [GO:0009948];apoptotic process [GO:0006915];cell division [GO:0051301];centrosome localization [GO:0051642];cilium disassembly [GO:0061523];G2/M transition of mitotic cell cycle [GO:0000086];liver regeneration [GO:0097421];mitotic cell cycle [GO:0000278];mitotic centrosome separation [GO:0007100];mitotic spindle organization [GO:0007052];negative regulation o…	axon hillock [GO:0043203];centriole [GO:0005814];centrosome [GO:0005813];chromosome passenger complex [GO:0032133];ciliary basal body [GO:0036064];cytosol [GO:0005829];germinal vesicle [GO:0042585];meiotic spindle [GO:0072687];microtubule [GO:0005874];microtubule cytoskeleton [GO:0015630];midbody [GO:0030496];mitotic spindle [GO:0072686];mitotic spindle pole [GO:0097431];nucleoplasm [GO:0005654];…	ATP binding [GO:0005524];histone serine kinase activity [GO:0035174];molecular function activator activity [GO:0140677];protein heterodimerization activity [GO:0046982];protein kinase activity [GO:0004672];protein kinase binding [GO:0019901];protein serine kinase activity [GO:0106310];protein serine/threonine kinase activity [GO:0004674];protein serine/threonine/tyrosine kinase activity [GO:00047…	AIK AIRK1 ARK1 AURA AYK1 BTAK IAK1 STK15 STK6	O14965
21.8101	22.0808	22.0376	22.0865	22.0051	22.1153	21.9223	22.1041	22.1098	22.2122	22.3179	22.2209	22.09	22.2148	22.0626	22.0393	22.1041	22.1913	22.2844	22.0199	22.0131	22.2648	22.1823	22.2534	-	-	O14966	RAB29	RAB7L_HUMAN	Ras-related protein Rab-7L1					cell differentiation [GO:0030154];Golgi organization [GO:0007030];intracellular protein transport [GO:0006886];melanosome organization [GO:0032438];mitochondrion organization [GO:0007005];modulation by host of viral process [GO:0044788];negative regulation of neuron projection development [GO:0010977];positive regulation of intracellular protein transport [GO:0090316];positive regulation of recep…	cis-Golgi network [GO:0005801];cytoplasm [GO:0005737];cytoskeleton [GO:0005856];cytosol [GO:0005829];early endosome [GO:0005769];extracellular exosome [GO:0070062];Golgi apparatus [GO:0005794];intracellular membrane-bounded organelle [GO:0043231];intracellular vesicle [GO:0097708];melanosome [GO:0042470];mitochondrion [GO:0005739];perinuclear region of cytoplasm [GO:0048471];plasma membrane [GO:0…	dynein complex binding [GO:0070840];GDP binding [GO:0019003];GTP binding [GO:0005525];GTPase activity [GO:0003924];kinesin binding [GO:0019894];small GTPase binding [GO:0031267]	RAB7L1	O14966
23.1535	23.1105	23.5922	23.2468	23.0087	23.0774	23.0317	23.2208	23.4258	23.4713	23.606	23.6158	23.392	23.4985	23.3999	23.3317	23.0351	23.2192	23.4818	23.3322	23.1012	23.3535	23.2932	23.2332	-	-	O14967	CLGN	CLGN_HUMAN	Calmegin					binding of sperm to zona pellucida [GO:0007339];protein folding [GO:0006457];protein-containing complex assembly [GO:0065003];single fertilization [GO:0007338];ubiquitin-dependent ERAD pathway [GO:0030433]	endoplasmic reticulum [GO:0005783];endoplasmic reticulum membrane [GO:0005789];integral component of membrane [GO:0016021]	calcium ion binding [GO:0005509];protein folding chaperone [GO:0044183];unfolded protein binding [GO:0051082]		O14967
19.5653	19.5351	19.2925	19.5038	19.388	19.4888	19.3271	19.29	19.5928	19.4762	19.3864	19.2313	19.2648	19.3273	19.3302	19.3787	19.423	19.4041	19.4838	19.337	19.4099	19.3775	19.4366	19.2672	-	-	O14972	VPS26C	VP26C_HUMAN	Vacuolar protein sorting-associated protein 26C					endocytic recycling [GO:0032456];intracellular protein transport [GO:0006886]	endosome [GO:0005768];nucleus [GO:0005634]		DCRA DSCR3 DSCRA	O14972
22.268	22.2498	22.3318	22.4625	22.382	22.4074	22.3691	22.3661	22.3494	22.4167	22.4113	22.4059	22.2648	22.3216	22.4193	22.3331	22.2998	22.2433	22.3229	22.2799	22.2822	22.1884	22.3497	22.3407	-	-	O14974	PPP1R12A	MYPT1_HUMAN	Protein phosphatase 1 regulatory subunit 12A					cellular response to xenobiotic stimulus [GO:0071466];centrosome cycle [GO:0007098];mitotic cell cycle [GO:0000278];negative regulation of catalytic activity [GO:0043086];positive regulation of myosin-light-chain-phosphatase activity [GO:0035508];positive regulation of transcription by RNA polymerase II [GO:0045944];protein dephosphorylation [GO:0006470];regulation of cell adhesion [GO:0030155];r…	A band [GO:0031672];actin cytoskeleton [GO:0015629];centrosome [GO:0005813];contractile fiber [GO:0043292];cytoplasm [GO:0005737];cytosol [GO:0005829];focal adhesion [GO:0005925];kinetochore [GO:0000776];nucleolus [GO:0005730];nucleoplasm [GO:0005654];plasma membrane [GO:0005886];PTW/PP1 phosphatase complex [GO:0072357];Z disc [GO:0030018]	14-3-3 protein binding [GO:0071889];enzyme inhibitor activity [GO:0004857];phosphatase regulator activity [GO:0019208];protein kinase binding [GO:0019901]	MBS MYPT1	O14974
21.4526	21.6513	21.7039	21.6679	21.5978	21.6687	21.522	21.8251	21.6481	21.6097	21.6783	21.7229	21.9316	21.9296	21.6623	21.8918	21.7743	21.7261	21.762	21.8116	21.7808	21.7831	21.6904	21.7898	-	-	O14975	SLC27A2	S27A2_HUMAN	Long-chain fatty acid transport protein 2					bile acid biosynthetic process [GO:0006699];fatty acid alpha-oxidation [GO:0001561];fatty acid beta-oxidation [GO:0006635];long-chain fatty acid import into cell [GO:0044539];long-chain fatty acid metabolic process [GO:0001676];methyl-branched fatty acid metabolic process [GO:0097089];very long-chain fatty acid catabolic process [GO:0042760]	cytosol [GO:0005829];endoplasmic reticulum [GO:0005783];endoplasmic reticulum lumen [GO:0005788];endoplasmic reticulum membrane [GO:0005789];extracellular exosome [GO:0070062];integral component of endoplasmic reticulum membrane [GO:0030176];integral component of peroxisomal membrane [GO:0005779];peroxisomal membrane [GO:0005778];plasma membrane [GO:0005886];specific granule membrane [GO:0035579]	arachidonate-CoA ligase activity [GO:0047676];ATP binding [GO:0005524];cholate-CoA ligase activity [GO:0047747];enzyme binding [GO:0019899];fatty acid transmembrane transporter activity [GO:0015245];long-chain fatty acid transporter activity [GO:0005324];long-chain fatty acid-CoA ligase activity [GO:0004467];phytanate-CoA ligase activity [GO:0050197];pristanate-CoA ligase activity [GO:0070251];ve…	ACSVL1 FACVL1 FATP2 VLACS	O14975
21.9016	21.9401	21.8275	22.0203	22.0725	21.9543	21.9111	21.9402	21.9176	21.9464	21.8359	22.0231	21.7171	21.8807	21.9934	21.9438	21.9372	21.986	21.7917	22.0179	21.9793	22.0103	21.8543	22.0225	-	-	O14976	GAK	GAK_HUMAN	Cyclin-G-associated kinase					cell cycle [GO:0007049];chaperone cofactor-dependent protein refolding [GO:0051085];clathrin coat disassembly [GO:0072318];clathrin-coated pit assembly [GO:1905224];clathrin-dependent endocytosis [GO:0072583];endoplasmic reticulum organization [GO:0007029];Golgi organization [GO:0007030];Golgi to lysosome transport [GO:0090160];negative regulation of neuron projection development [GO:0010977];pro…	cytoplasm [GO:0005737];cytosol [GO:0005829];focal adhesion [GO:0005925];Golgi apparatus [GO:0005794];intracellular membrane-bounded organelle [GO:0043231];membrane [GO:0016020];perinuclear region of cytoplasm [GO:0048471];presynapse [GO:0098793];vesicle [GO:0031982]	ATP binding [GO:0005524];chaperone binding [GO:0051087];clathrin binding [GO:0030276];cyclin binding [GO:0030332];protein serine kinase activity [GO:0106310];protein serine/threonine kinase activity [GO:0004674]		O14976
25.5801	25.7037	25.8036	25.755	25.5957	25.731	25.7779	25.7025	25.8199	25.6109	25.6622	25.7969	25.9259	25.8812	25.7735	25.7919	25.7913	25.8909	25.7761	25.8087	25.8659	25.855	25.8134	25.8407	-	-	O14979	HNRNPDL	HNRDL_HUMAN	Heterogeneous nuclear ribonucleoprotein D-like					regulation of gene expression [GO:0010468];RNA processing [GO:0006396]	cytosol [GO:0005829];nucleoplasm [GO:0005654];nucleus [GO:0005634];spliceosomal complex [GO:0005681]	DNA binding [GO:0003677];double-stranded DNA binding [GO:0003690];poly(A) binding [GO:0008143];poly(G) binding [GO:0034046];RNA binding [GO:0003723];single-stranded DNA binding [GO:0003697]	HNRPDL JKTBP	O14979
24.6077	24.4342	24.4015	24.487	24.4581	24.4092	24.4031	24.4041	24.4456	24.366	24.3685	24.32	24.323	24.1872	24.3273	24.3374	24.4523	24.261	24.2679	24.3041	24.4097	24.2459	24.27	24.3303	-	-	O14980	XPO1	XPO1_HUMAN	Exportin-1					mRNA transport [GO:0051028];nucleocytoplasmic transport [GO:0006913];protein export from nucleus [GO:0006611];protein localization to nucleus [GO:0034504];regulation of centrosome duplication [GO:0010824];regulation of proteasomal ubiquitin-dependent protein catabolic process [GO:0032434];regulation of protein export from nucleus [GO:0046825];ribosomal large subunit export from nucleus [GO:000005…	annulate lamellae [GO:0005642];Cajal body [GO:0015030];cytoplasm [GO:0005737];cytosol [GO:0005829];intracellular membrane-bounded organelle [GO:0043231];kinetochore [GO:0000776];membrane [GO:0016020];nuclear envelope [GO:0005635];nuclear membrane [GO:0031965];nucleolus [GO:0005730];nucleoplasm [GO:0005654];nucleus [GO:0005634];protein-containing complex [GO:0032991];ribonucleoprotein complex [GO:…	nuclear export signal receptor activity [GO:0005049];RNA binding [GO:0003723];small GTPase binding [GO:0031267]	CRM1	O14980
21.2953	21.1426	21.0828	21.2999	21.4371	21.3388	21.2723	21.3463	21.4218	21.3752	21.2181	21.4102	21.4292	21.3964	21.3969	21.5539	21.5616	21.2674	21.3442	21.4871	21.4252	21.291	21.2874	21.4633	-	-	O14981	BTAF1	BTAF1_HUMAN	TATA-binding protein-associated factor 172					negative regulation of chromatin binding [GO:0035562];negative regulation of DNA-templated transcription [GO:0045892]	intracellular membrane-bounded organelle [GO:0043231];nucleoplasm [GO:0005654]	ATP binding [GO:0005524];ATP hydrolysis activity [GO:0016887];ATP-dependent activity, acting on DNA [GO:0008094];ATP-dependent chromatin remodeler activity [GO:0140658];DNA binding [GO:0003677];helicase activity [GO:0004386];TBP-class protein binding [GO:0017025];transcription coregulator activity [GO:0003712]	TAF172	O14981
19.4646	19.637	19.6008	19.9045	19.294	19.7923	19.6879	19.7224	19.4792	19.627	19.4969	19.6082	19.6247	19.9733	19.7442	19.9678	19.8225	19.6763	20.0623	19.877	19.6655	19.7381	19.4156	19.9431	-	-	O15013	ARHGEF10	ARHGA_HUMAN	Rho guanine nucleotide exchange factor 10					actin cytoskeleton organization [GO:0030036];activation of GTPase activity [GO:0090630];centrosome duplication [GO:0051298];mitotic spindle assembly [GO:0090307];myelination in peripheral nervous system [GO:0022011];positive regulation of stress fiber assembly [GO:0051496];regulation of Rho protein signal transduction [GO:0035023];regulation of small GTPase mediated signal transduction [GO:005105…	centrosome [GO:0005813];cytosol [GO:0005829]	guanyl-nucleotide exchange factor activity [GO:0005085];kinesin binding [GO:0019894]	KIAA0294	O15013
20.2068	20.014	19.9619	19.7078	19.9723	20.1333	19.9593	19.8084	19.9996	19.8444	19.7687	19.7989	19.9641	19.9937	20.0015	20.009	20.042	19.9992	20.0451	19.9217	19.9037	19.8175	19.9406	19.9121	-	-	O15014	ZNF609	ZN609_HUMAN	Zinc finger protein 609					muscle organ development [GO:0007517];positive regulation of neuron migration [GO:2001224];positive regulation of transcription by RNA polymerase II [GO:0045944];regulation of myoblast proliferation [GO:2000291];regulation of transcription by RNA polymerase II [GO:0006357]	nucleoplasm [GO:0005654];nucleus [GO:0005634]	metal ion binding [GO:0046872];promoter-specific chromatin binding [GO:1990841]	KIAA0295	O15014
	18.3325	18.899	18.3812		18.5743	18.6818	18.6255	18.7643	18.5437	18.9711	18.8665	18.633	18.6442	18.5787	18.5429	18.659	18.4492	18.7882	18.5775	18.6201	18.5486	18.9295	18.722	-	-	O15015	ZNF646	ZN646_HUMAN	Zinc finger protein 646					regulation of DNA-templated transcription [GO:0006355]	nucleus [GO:0005634]	DNA-binding transcription factor activity, RNA polymerase II-specific [GO:0000981];metal ion binding [GO:0046872];RNA polymerase II cis-regulatory region sequence-specific DNA binding [GO:0000978]	KIAA0296	O15015
21.3147	21.5313	21.3738	21.4843	21.4036	21.6473	21.6296	21.5808	21.7182	21.8009	21.6932	21.6822	21.6166	21.6472	21.51	21.5893	21.6132	21.7005	21.5775	21.6216	21.6014	21.676	21.6267	21.6306	-	-	O15020	SPTBN2	SPTN2_HUMAN	Spectrin beta chain, non-erythrocytic 2					actin cytoskeleton organization [GO:0030036];actin filament capping [GO:0051693];adult behavior [GO:0030534];cerebellar Purkinje cell layer morphogenesis [GO:0021692];multicellular organism growth [GO:0035264];postsynapse organization [GO:0099173];synapse assembly [GO:0007416];vesicle-mediated transport [GO:0016192]	apical plasma membrane [GO:0016324];cell junction [GO:0030054];cell projection [GO:0042995];cortical actin cytoskeleton [GO:0030864];cytosol [GO:0005829];extracellular space [GO:0005615];glutamatergic synapse [GO:0098978];intracellular membrane-bounded organelle [GO:0043231];neuronal cell body [GO:0043025];parallel fiber to Purkinje cell synapse [GO:0098688];paranodal junction [GO:0033010];plasma…	actin binding [GO:0003779];actin filament binding [GO:0051015];cadherin binding [GO:0045296];phospholipid binding [GO:0005543];structural constituent of cytoskeleton [GO:0005200];structural constituent of synapse [GO:0098918]	KIAA0302 SCA5	O15020
19.5371	19.2721	19.5532	19.2398	19.4657	19.3129	19.4618	19.3666	19.4724	19.6255	19.3423	19.5101	19.1359	19.2927	19.2403	19.3979	19.5857	19.3979	19.3983	19.2753	19.328	19.45	19.4281	19.1869	-	-	O15021	MAST4	MAST4_HUMAN	Microtubule-associated serine/threonine-protein kinase 4					cytoskeleton organization [GO:0007010];intracellular signal transduction [GO:0035556];peptidyl-serine phosphorylation [GO:0018105]	cytoplasm [GO:0005737]	ATP binding [GO:0005524];magnesium ion binding [GO:0000287];protein serine kinase activity [GO:0106310];protein serine/threonine kinase activity [GO:0004674]	KIAA0303	O15021
22.8585	22.8554	22.8251	22.9291	22.866	22.9251	22.8957	22.8862	22.8279	22.796	22.6594	22.8053	22.8418	22.8443	22.9287	22.8227	22.8578	22.8427	22.777	22.8275	22.7633	22.8152	22.7755	22.8808	-	-	O15027	SEC16A	SC16A_HUMAN	Protein transport protein Sec16A					autophagy [GO:0006914];COPII vesicle coating [GO:0048208];endoplasmic reticulum organization [GO:0007029];endoplasmic reticulum to Golgi vesicle-mediated transport [GO:0006888];Golgi organization [GO:0007030];Golgi to plasma membrane CFTR protein transport [GO:0043000];protein exit from endoplasmic reticulum [GO:0032527];protein localization to endoplasmic reticulum exit site [GO:0070973];protein…	cytosol [GO:0005829];endoplasmic reticulum exit site [GO:0070971];endoplasmic reticulum membrane [GO:0005789];ER to Golgi transport vesicle membrane [GO:0012507];Golgi membrane [GO:0000139];organelle membrane [GO:0031090];perinuclear region of cytoplasm [GO:0048471]		KIAA0310 SEC16 SEC16L	O15027
21.9414	22.0048	21.9071	21.9022	21.8268	21.9206	21.9275	21.9007	22.0198	22.0098	22.0043	21.9147	21.9538	21.9789	21.8443	22.0194	21.918	21.9082	21.9334	21.8156	21.9545	21.9396	21.9029	21.8604	-	-	O15031	PLXNB2	PLXB2_HUMAN	Plexin-B2					brain development [GO:0007420];excitatory synapse assembly [GO:1904861];homophilic cell adhesion via plasma membrane adhesion molecules [GO:0007156];negative regulation of cell adhesion [GO:0007162];neural tube closure [GO:0001843];neuroblast proliferation [GO:0007405];positive regulation of axonogenesis [GO:0050772];positive regulation of neuron projection development [GO:0010976];positive regul…	cell surface [GO:0009986];extracellular exosome [GO:0070062];integral component of plasma membrane [GO:0005887];semaphorin receptor complex [GO:0002116]	semaphorin receptor activity [GO:0017154]	KIAA0315	O15031
23.6315	23.7274	23.7422	23.7328	23.8269	23.8712	23.9299	23.8634	24.0311	23.9779	24.048	23.9627	24.0133	23.9604	23.8827	23.9162	23.9965	24.0484	23.9573	23.9255	24.0465	23.9644	23.9874	23.9024	-	-	O15042	U2SURP	SR140_HUMAN	U2 snRNP-associated SURP motif-containing protein					RNA processing [GO:0006396]	nucleoplasm [GO:0005654];nucleus [GO:0005634]	RNA binding [GO:0003723]	KIAA0332 SR140	O15042
21.6252	21.5735	21.6424	21.6347	21.6485	21.6036	21.7594	21.5416	21.7701	21.6061	21.8162	21.5176	21.6643	21.6301	21.6387	21.541	21.6456	21.5028	21.7543	21.5455	21.6703	21.5813	21.7099	21.5874	-	-	O15047	SETD1A	SET1A_HUMAN	Histone-lysine N-methyltransferase SETD1A					brain development [GO:0007420];cellular response to DNA damage stimulus [GO:0006974];chromatin organization [GO:0006325];histone H3-K4 dimethylation [GO:0044648];histone H3-K4 methylation [GO:0051568];histone H3-K4 monomethylation [GO:0097692];histone H3-K4 trimethylation [GO:0080182];regulation of chromatin organization [GO:1902275];regulation of hematopoietic stem cell differentiation [GO:19020…	chromatin [GO:0000785];histone methyltransferase complex [GO:0035097];nuclear speck [GO:0016607];nucleoplasm [GO:0005654];nucleus [GO:0005634];Set1C/COMPASS complex [GO:0048188]	beta-catenin binding [GO:0008013];histone methyltransferase activity (H3-K4 specific) [GO:0042800];RNA binding [GO:0003723];RNA polymerase II-specific DNA-binding transcription factor binding [GO:0061629]	KIAA0339 KMT2F SET1 SET1A	O15047
20.1752	19.8985	20.114	20.0953	20.0819	20.1005	20.0903	20.0914	20.1328	20.2056	20.2533	20.175	19.9473	19.8804	20.1162	19.9985	19.9715	19.9968	19.9291	19.9706	19.9697	19.9734	20.0707	20.0548	-	-	O15063	GARRE1	GRRE1_HUMAN	Granule associated Rac and RHOG effector protein 1					Rac protein signal transduction [GO:0016601]	cytosol [GO:0005829];P-body [GO:0000932]	CCR4-NOT complex binding [GO:1905762];small GTPase binding [GO:0031267]	KIAA0355	O15063
19.6369	19.4896	19.5299	19.5803	19.6106	19.6247	19.5724	19.3606	19.4932	19.4683	19.3796	19.524	19.2443	19.4567	19.5518	19.1612	19.6141	19.5241	19.5841	19.422	19.4895	19.4024	19.471	19.5017	-	-	O15066	KIF3B	KIF3B_HUMAN	Kinesin-like protein KIF3B					anterograde axonal transport [GO:0008089];anterograde dendritic transport of neurotransmitter receptor complex [GO:0098971];cilium assembly [GO:0060271];determination of left/right symmetry [GO:0007368];intraciliary transport [GO:0042073];microtubule-based movement [GO:0007018];mitotic centrosome separation [GO:0007100];mitotic spindle assembly [GO:0090307];mitotic spindle organization [GO:000705…	anchoring junction [GO:0070161];axon cytoplasm [GO:1904115];centrosome [GO:0005813];ciliary tip [GO:0097542];cilium [GO:0005929];cytosol [GO:0005829];dendrite [GO:0030425];dendrite cytoplasm [GO:0032839];dendritic spine [GO:0043197];extracellular exosome [GO:0070062];kinesin complex [GO:0005871];kinesin II complex [GO:0016939];membrane [GO:0016020];microtubule [GO:0005874];microtubule cytoskeleto…	ATP binding [GO:0005524];ATP hydrolysis activity [GO:0016887];intraciliary transport particle B binding [GO:0120170];microtubule binding [GO:0008017];microtubule motor activity [GO:0003777];plus-end-directed microtubule motor activity [GO:0008574];small GTPase binding [GO:0031267]	KIAA0359	O15066
24.1853	24.2125	24.0326	24.2581	24.1298	24.226	24.1114	24.1092	23.7339	23.7264	23.5282	23.6903	23.6213	23.6286	23.6334	23.5692	24.2388	24.1642	24.0289	24.191	24.1476	24.1409	24.0211	24.1903	-	-	O15067	PFAS	PUR4_HUMAN	Phosphoribosylformylglycinamidine synthase					anterior head development [GO:0097065];'de novo' AMP biosynthetic process [GO:0044208];'de novo' IMP biosynthetic process [GO:0006189];'de novo' XMP biosynthetic process [GO:0097294];glutamine metabolic process [GO:0006541];GMP biosynthetic process [GO:0006177];purine ribonucleoside monophosphate biosynthetic process [GO:0009168];response to xenobiotic stimulus [GO:0009410]	cytosol [GO:0005829];extracellular exosome [GO:0070062]	ATP binding [GO:0005524];metal ion binding [GO:0046872];phosphoribosylformylglycinamidine synthase activity [GO:0004642]	KIAA0361	O15067
21.0763	21.3519	20.8307	20.9579	21.2991	21.079	21.1617	21.1214	21.0427	21.6982	21.1422	21.4437	20.415	20.9798	20.8342	21.146	20.8231	20.9453	20.8783	20.9588	20.6214	20.8832	20.9433	20.9348	-	-	O15075	DCLK1	DCLK1_HUMAN	Serine/threonine-protein kinase DCLK1					axon extension [GO:0048675];central nervous system development [GO:0007417];central nervous system projection neuron axonogenesis [GO:0021952];dendrite morphogenesis [GO:0048813];endosomal transport [GO:0016197];forebrain development [GO:0030900];intracellular signal transduction [GO:0035556];negative regulation of protein localization to nucleus [GO:1900181];nervous system development [GO:000739…	integral component of plasma membrane [GO:0005887];postsynaptic density [GO:0014069]	ATP binding [GO:0005524];protein kinase activity [GO:0004672];protein serine kinase activity [GO:0106310];protein serine/threonine kinase activity [GO:0004674]	DCAMKL1 DCDC3A KIAA0369	O15075
19.4383	18.993	19.0459	18.9355	19.4147	19.3932	19.6088	19.427	19.4718	19.6434	19.1617	19.7602	19.5653	19.5671	19.5403	19.6919	19.6515	19.766	19.6957	19.4218	19.6252	19.502	19.5633	19.4102	-	-	O15078	CEP290	CE290_HUMAN	Centrosomal protein of 290 kDa					camera-type eye development [GO:0043010];ciliary basal body-plasma membrane docking [GO:0097711];ciliary transition zone assembly [GO:1905349];cilium assembly [GO:0060271];eye photoreceptor cell development [GO:0042462];hindbrain development [GO:0030902];kidney development [GO:0001822];non-motile cilium assembly [GO:1905515];otic vesicle formation [GO:0030916];positive regulation of DNA-templated…	centriolar satellite [GO:0034451];centriole [GO:0005814];centrosome [GO:0005813];ciliary basal body [GO:0036064];ciliary transition zone [GO:0035869];cytoplasm [GO:0005737];cytosol [GO:0005829];extracellular region [GO:0005576];membrane [GO:0016020];MKS complex [GO:0036038];nucleus [GO:0005634];photoreceptor connecting cilium [GO:0032391];protein-containing complex [GO:0032991];specific granule l…	identical protein binding [GO:0042802]	BBS14 KIAA0373 NPHP6	O15078
21.0929	21.1508	20.9661	20.8704	21.0609	21.0152	21.0689	20.9425	21.0726	21.1493	21.036	21.1361	20.9765	20.9242	21.0845	21.0469	21.1399	21.069	21.0241	21.0457	21.0361	21.1206	21.0264	21.091	-	-	O15084	ANKRD28	ANR28_HUMAN	Serine/threonine-protein phosphatase 6 regulatory ankyrin repeat subunit A						cytosol [GO:0005829];nucleoplasm [GO:0005654]		KIAA0379	O15084
19.8963	20.0274	19.9388	19.7996	19.7476	19.9985	19.9449	19.9686	20.0863	20.0293	20.0671	20.1449	19.8891	19.6853	20.0189	20.1268	19.9398	19.8277	19.9372	19.9449	19.7928	19.9141	19.7746	19.8182	-	-	O15085	ARHGEF11	ARHGB_HUMAN	Rho guanine nucleotide exchange factor 11					actin cytoskeleton organization [GO:0030036];establishment of cell polarity [GO:0030010];G protein-coupled receptor signaling pathway [GO:0007186];positive regulation of DNA-templated transcription [GO:0045893];regulation of cell growth [GO:0001558];regulation of small GTPase mediated signal transduction [GO:0051056];Rho protein signal transduction [GO:0007266];striated muscle contraction [GO:000…	cytoplasm [GO:0005737];cytosol [GO:0005829];nucleoplasm [GO:0005654];plasma membrane [GO:0005886]	G protein-coupled receptor binding [GO:0001664];GTPase activator activity [GO:0005096];guanyl-nucleotide exchange factor activity [GO:0005085]	KIAA0380	O15085
19.5324	19.5604	18.8414		19.8935	19.4396	19.473	19.3001	19.5901	20.0935	19.9646	19.6469	20.105	19.8827	19.3998	19.5528	19.8374	19.7358	19.4502	19.4929	19.9684	19.8582	19.2967	19.5501	-	-	O15090	ZNF536	ZN536_HUMAN	Zinc finger protein 536					negative regulation of neuron differentiation [GO:0045665];negative regulation of retinoic acid receptor signaling pathway [GO:0048387];negative regulation of transcription by RNA polymerase II [GO:0000122];regulation of DNA-templated transcription [GO:0006355]	nucleus [GO:0005634]	DNA-binding transcription factor activity, RNA polymerase II-specific [GO:0000981];DNA-binding transcription repressor activity, RNA polymerase II-specific [GO:0001227];metal ion binding [GO:0046872];retinoic acid-responsive element binding [GO:0044323];RNA polymerase II cis-regulatory region sequence-specific DNA binding [GO:0000978]	KIAA0390	O15090
19.7716	19.9368	19.6589	19.8664	19.8293	20.1252	19.9451	20.0589	19.7093	19.5953	19.3082	19.4087	19.9228	19.9254	19.7911	19.9801	20.2511	20.1706	20.1915	20.0511	20.2341	20.0771	19.9363	19.9483	-	-	O15091	PRORP	MRPP3_HUMAN	Mitochondrial ribonuclease P catalytic subunit	MitoCarta3.0	APEX_matrix	Matrix	Mitochondrial central dogma > mtRNA metabolism > mtRNA granules;Mitochondrial central dogma > mtRNA metabolism > Polycistronic mtRNA processing	mitochondrial tRNA 5'-end processing [GO:0097745];tRNA 5'-leader removal [GO:0001682]	mitochondrial matrix [GO:0005759];mitochondrial nucleoid [GO:0042645];mitochondrial ribonuclease P complex [GO:0030678];mitochondrion [GO:0005739];nucleoplasm [GO:0005654]	metal ion binding [GO:0046872];ribonuclease P activity [GO:0004526]	KIAA0391 MRPP3	O15091
20.8468	20.8274	20.8166	20.883	20.9383	21.0756	21.0497	20.9284	21.0466	21.0678	20.9349	20.9996	20.9869	21.0149	21.0692	21.1563	21.1872	21.1247	21.0618	21.0033	21.1014	21.1347	20.9953	21.0877	-	-	O15111	CHUK	IKKA_HUMAN	Inhibitor of nuclear factor kappa-B kinase subunit alpha					anatomical structure morphogenesis [GO:0009653];cellular response to cadmium ion [GO:0071276];cellular response to reactive oxygen species [GO:0034614];cellular response to tumor necrosis factor [GO:0071356];cellular response to virus [GO:0098586];I-kappaB kinase/NF-kappaB signaling [GO:0007249];I-kappaB phosphorylation [GO:0007252];immune response [GO:0006955];inflammatory response [GO:0006954];…	CD40 receptor complex [GO:0035631];cytoplasm [GO:0005737];cytoplasmic side of plasma membrane [GO:0009898];cytosol [GO:0005829];IkappaB kinase complex [GO:0008385];nucleoplasm [GO:0005654]	ATP binding [GO:0005524];IkappaB kinase activity [GO:0008384];protein heterodimerization activity [GO:0046982];protein homodimerization activity [GO:0042803];protein kinase activity [GO:0004672];protein serine/threonine kinase activity [GO:0004674];scaffold protein binding [GO:0097110];transferrin receptor binding [GO:1990459]	IKKA TCF16	O15111
22.37	22.1635	22.3406	22.4452	22.3949	22.1369	21.7985	22.1313	22.4836	22.3355	22.2103	22.1015	22.6366	22.7458	22.6568	22.94	22.3365	22.216	22.5059	22.4607	22.2643	22.2399	22.4911	22.0519	-	-	O15116	LSM1	LSM1_HUMAN	U6 snRNA-associated Sm-like protein LSm1					deadenylation-dependent decapping of nuclear-transcribed mRNA [GO:0000290];histone mRNA catabolic process [GO:0071044];mRNA processing [GO:0006397];negative regulation of neuron differentiation [GO:0045665];neuron differentiation [GO:0030182];RNA metabolic process [GO:0016070];RNA splicing [GO:0008380];RNA splicing, via transesterification reactions [GO:0000375];stem cell population maintenance […	cytoplasm [GO:0005737];cytosol [GO:0005829];Lsm1-7-Pat1 complex [GO:1990726];nucleus [GO:0005634];P-body [GO:0000932];ribonucleoprotein complex [GO:1990904]	RNA binding [GO:0003723];RNA cap binding [GO:0000339]	CASM	O15116
21.3064	21.312	21.5855	21.4668	21.4135	21.2858	21.397	21.3482	21.4806	21.3956	21.6623	21.5099	21.1016	21.1509	21.2192	21.247	21.3449	21.3162	21.452	21.3923	21.3326	21.4069	21.4884	21.3829	-	-	O15118	NPC1	NPC1_HUMAN	NPC intracellular cholesterol transporter 1					adult walking behavior [GO:0007628];autophagy [GO:0006914];bile acid metabolic process [GO:0008206];cellular response to low-density lipoprotein particle stimulus [GO:0071404];cellular response to steroid hormone stimulus [GO:0071383];cholesterol efflux [GO:0033344];cholesterol homeostasis [GO:0042632];cholesterol metabolic process [GO:0008203];cholesterol transport [GO:0030301];endocytosis [GO:0…	endoplasmic reticulum [GO:0005783];extracellular exosome [GO:0070062];extracellular region [GO:0005576];Golgi apparatus [GO:0005794];integral component of lysosomal membrane [GO:1905103];integral component of membrane [GO:0016021];integral component of plasma membrane [GO:0005887];late endosome membrane [GO:0031902];lysosomal membrane [GO:0005765];lysosome [GO:0005764];membrane [GO:0016020];membr…	cholesterol binding [GO:0015485];signaling receptor activity [GO:0038023];sterol binding [GO:0032934];sterol transporter activity [GO:0015248];transmembrane signaling receptor activity [GO:0004888];virus receptor activity [GO:0001618]		O15118
20.8856	20.9845	20.8129	20.8822	21.0911	20.8271	20.7465	20.9111	20.9285	21.1932	21.3523	21.1051	20.9416	21.0163		21.1761	21.1296	21.1432	20.7201	21.1284	20.9502	21.179	21.0086	21.1312	-	-	O15120	AGPAT2	PLCB_HUMAN	1-acyl-sn-glycerol-3-phosphate acyltransferase beta					CDP-diacylglycerol biosynthetic process [GO:0016024];epidermis development [GO:0008544];phosphatidic acid biosynthetic process [GO:0006654];phospholipid metabolic process [GO:0006644];positive regulation of cytokine production [GO:0001819];positive regulation of cytokine-mediated signaling pathway [GO:0001961];response to xenobiotic stimulus [GO:0009410]	endoplasmic reticulum [GO:0005783];endoplasmic reticulum membrane [GO:0005789];integral component of membrane [GO:0016021];plasma membrane [GO:0005886];specific granule membrane [GO:0035579]	1-acylglycerol-3-phosphate O-acyltransferase activity [GO:0003841]		O15120
21.7925	21.6796	22.0992	21.9055	21.8787	21.6628	21.6881	21.8816	21.3715	21.5595	21.7633	21.816	21.814	22.0059	21.7059	21.9683	21.7457	21.8432	21.9512	21.9872	21.8569	21.9108	21.9138	22.0592	-	-	O15121	DEGS1	DEGS1_HUMAN	Sphingolipid delta(4)-desaturase DES1					ceramide biosynthetic process [GO:0046513];myelin maintenance [GO:0043217];sphingolipid biosynthetic process [GO:0030148];unsaturated fatty acid biosynthetic process [GO:0006636]	endoplasmic reticulum [GO:0005783];endoplasmic reticulum membrane [GO:0005789];integral component of plasma membrane [GO:0005887];membrane [GO:0016020];mitochondrial membrane [GO:0031966];mitochondrion [GO:0005739];plasma membrane [GO:0005886];specific granule membrane [GO:0035579]	electron transfer activity [GO:0009055];retinol isomerase activity [GO:0050251];sphingolipid delta-4 desaturase activity [GO:0042284]	DES1 MLD	O15121
21.7575	21.9874	21.9421	21.8068	21.6933	21.9376	21.8497	21.8562	22.021	22.0605	22.0674	22.0118	21.8711	21.9581	21.8601	21.9883	21.8792	21.9671	21.9488	21.8838	21.8909	21.9551	21.9633	21.9177	-	-	O15126	SCAMP1	SCAM1_HUMAN	Secretory carrier-associated membrane protein 1					endocytosis [GO:0006897];establishment of localization in cell [GO:0051649];exocytosis [GO:0006887];post-Golgi vesicle-mediated transport [GO:0006892];protein transport [GO:0015031]	clathrin-coated vesicle [GO:0030136];integral component of membrane [GO:0016021];integral component of synaptic vesicle membrane [GO:0030285];plasma membrane [GO:0005886];recycling endosome membrane [GO:0055038];specific granule membrane [GO:0035579];trans-Golgi network [GO:0005802];trans-Golgi network membrane [GO:0032588];zymogen granule membrane [GO:0042589]	protein domain specific binding [GO:0019904]	SCAMP	O15126
23.1762	23.1948	23.4085	23.3295	23.2511	23.3985	23.3653	23.3778	23.3177	23.1513	23.4219	23.3271	23.3419	23.4208	23.5865	23.4046	23.2754	23.2241	23.5714	23.303	23.202	23.3471	23.4792	23.4368	-	-	O15127	SCAMP2	SCAM2_HUMAN	Secretory carrier-associated membrane protein 2					post-Golgi vesicle-mediated transport [GO:0006892];protein transport [GO:0015031]	extracellular exosome [GO:0070062];Golgi apparatus [GO:0005794];integral component of membrane [GO:0016021];intracellular membrane-bounded organelle [GO:0043231];recycling endosome membrane [GO:0055038];trans-Golgi network membrane [GO:0032588]			O15127
20.3626	20.7055	20.2342	20.4662	20.2414	20.3621	20.2049	20.5011	19.9257	20.1547	20.123	19.7269	20.099	20.3281		20.295	20.2637	20.2137	20.1933	20.1483	20.2122	20.2993	20.0141	20.1667	-	-	O15131	KPNA5	IMA6_HUMAN	Importin subunit alpha-6					NLS-bearing protein import into nucleus [GO:0006607]	cytosol [GO:0005829];nucleoplasm [GO:0005654];nucleus [GO:0005634]	nuclear import signal receptor activity [GO:0061608];nuclear localization sequence binding [GO:0008139]		O15131
21.9749	21.9945	22.0266	21.9157	21.9881	22.0479	21.9887	21.9543	22.2588	22.2753	22.2036	22.1567	21.8959	22.0753	21.9854	21.9144	22.0307	22.0987	22.0683	21.9494	22.0553	22.0946	22.0738	21.9834	-	-	O15143	ARPC1B	ARC1B_HUMAN	Actin-related protein 2/3 complex subunit 1B					Arp2/3 complex-mediated actin nucleation [GO:0034314];regulation of actin filament polymerization [GO:0030833];response to estradiol [GO:0032355];response to estrogen [GO:0043627]	actin cytoskeleton [GO:0015629];Arp2/3 protein complex [GO:0005885];cytosol [GO:0005829];extracellular exosome [GO:0070062];focal adhesion [GO:0005925];nucleus [GO:0005634];tubulobulbar complex [GO:0036284]	actin binding [GO:0003779];protein-containing complex binding [GO:0044877];structural constituent of cytoskeleton [GO:0005200]	ARC41	O15143
23.655	23.691	23.5641	23.5689	23.6312	23.5925	23.5406	23.516	23.656	23.5672	23.6452	23.6171	23.6669	23.5637	23.5013	23.5326	23.5894	23.6004	23.4728	23.5723	23.6671	23.5976	23.5195	23.4878	-	-	O15144	ARPC2	ARPC2_HUMAN	Actin-related protein 2/3 complex subunit 2					actin filament polymerization [GO:0030041];actin polymerization-dependent cell motility [GO:0070358];Arp2/3 complex-mediated actin nucleation [GO:0034314];positive regulation of actin filament polymerization [GO:0030838];positive regulation of lamellipodium assembly [GO:0010592];positive regulation of substrate adhesion-dependent cell spreading [GO:1900026]	actin cytoskeleton [GO:0015629];Arp2/3 protein complex [GO:0005885];cytosol [GO:0005829];endosome [GO:0005768];extracellular exosome [GO:0070062];focal adhesion [GO:0005925];glutamatergic synapse [GO:0098978];lamellipodium [GO:0030027];muscle cell projection membrane [GO:0036195];neuron projection [GO:0043005];nucleoplasm [GO:0005654];nucleus [GO:0005634];site of double-strand break [GO:0035861]	actin binding [GO:0003779];structural constituent of cytoskeleton [GO:0005200]	ARC34	O15144
24.6137	24.6126	24.4669	24.5031	24.4901	24.5104	24.509	24.4758	24.6568	24.4693	24.4955	24.6052	24.5945	24.3923	24.3368	24.4258	24.4639	24.4924	24.367	24.4819	24.5529	24.4813	24.4136	24.5624	-	-	O15145	ARPC3	ARPC3_HUMAN	Actin-related protein 2/3 complex subunit 3					actin polymerization-dependent cell motility [GO:0070358];Arp2/3 complex-mediated actin nucleation [GO:0034314];regulation of actin filament polymerization [GO:0030833]	actin cytoskeleton [GO:0015629];Arp2/3 protein complex [GO:0005885];cytosol [GO:0005829];extracellular exosome [GO:0070062];focal adhesion [GO:0005925];lamellipodium [GO:0030027];membrane [GO:0016020];nucleus [GO:0005634];site of double-strand break [GO:0035861]	actin binding [GO:0003779];structural constituent of cytoskeleton [GO:0005200]	ARC21	O15145
	21.3778	21.2491	21.1659	21.2867	21.1299	21.0711	21.0767	21.2678	21.2598	21.4739	21.5125	21.1803	21.4457	21.311	21.4707	21.2603	21.3433	21.3944	21.2222	21.283	21.4793	21.2279	21.1353	-	-	O15155	BET1	BET1_HUMAN	BET1 homolog					endoplasmic reticulum to Golgi vesicle-mediated transport [GO:0006888];protein transport [GO:0015031];vesicle fusion with Golgi apparatus [GO:0048280]	endoplasmic reticulum membrane [GO:0005789];endoplasmic reticulum-Golgi intermediate compartment membrane [GO:0033116];Golgi membrane [GO:0000139];Golgi trans cisterna [GO:0000138];integral component of Golgi membrane [GO:0030173];membrane [GO:0016020];SNARE complex [GO:0031201];transport vesicle [GO:0030133]	SNAP receptor activity [GO:0005484]		O15155
23.3222	23.2064	23.2577	23.2653	23.3944	23.2787	23.3537	23.2946	23.358	23.2193	23.2767	23.267	23.3025	23.2884	23.2808	23.214	23.3232	23.3679	23.3162	23.2802	23.3378	23.2675	23.4122	23.3407	-	-	O15160	POLR1C	RPAC1_HUMAN	DNA-directed RNA polymerases I and III subunit RPAC1					transcription by RNA polymerase I [GO:0006360]	cytosol [GO:0005829];fibrillar center [GO:0001650];nucleoplasm [GO:0005654];RNA polymerase I complex [GO:0005736];RNA polymerase III complex [GO:0005666]	DNA binding [GO:0003677];DNA-directed 5'-3' RNA polymerase activity [GO:0003899];protein dimerization activity [GO:0046983];RNA polymerase I activity [GO:0001054];RNA polymerase III activity [GO:0001056]	POLR1E	O15160
18.7141	18.7625	19.2031	19.3838	19.3967	19.1683	19.0271		19.4682	19.7281	19.5086	19.6782	18.8986	19.2957	19.1298	19.3308	18.5793	19.1263	18.7998	19.0554	18.3152	18.8703	18.9354	19.1021	-	-	O15162	PLSCR1	PLS1_HUMAN	Phospholipid scramblase 1					acute-phase response [GO:0006953];apoptotic process [GO:0006915];defense response to virus [GO:0051607];negative regulation of phagocytosis [GO:0050765];negative regulation of viral genome replication [GO:0045071];phosphatidylserine biosynthetic process [GO:0006659];phosphatidylserine exposure on apoptotic cell surface [GO:0070782];plasma membrane phospholipid scrambling [GO:0017121];platelet act…	collagen-containing extracellular matrix [GO:0062023];cytoplasm [GO:0005737];cytosol [GO:0005829];extracellular exosome [GO:0070062];Golgi apparatus [GO:0005794];integral component of plasma membrane [GO:0005887];membrane [GO:0016020];membrane raft [GO:0045121];nucleolus [GO:0005730];nucleoplasm [GO:0005654];nucleus [GO:0005634];perinuclear region of cytoplasm [GO:0048471];plasma membrane [GO:000…	calcium ion binding [GO:0005509];CD4 receptor binding [GO:0042609];DNA binding [GO:0003677];DNA-binding transcription activator activity, RNA polymerase II-specific [GO:0001228];enzyme binding [GO:0019899];epidermal growth factor receptor binding [GO:0005154];lead ion binding [GO:0032791];magnesium ion binding [GO:0000287];mercury ion binding [GO:0045340];nuclease activity [GO:0004518];phospholip…		O15162
23.8888	24.0457	23.9481	23.9061	23.8792	23.9701	24.0283	23.9422	24.0505	23.9987	23.9103	23.8364	23.6946	23.569	23.3762	23.4294	23.938	23.9868	23.8431	23.8575	24.0294	23.957	23.9544	23.8707	-	-	O15164	TRIM24	TIF1A_HUMAN	Transcription intermediary factor 1-alpha					calcium ion homeostasis [GO:0055074];cellular response to estrogen stimulus [GO:0071391];epithelial cell proliferation [GO:0050673];negative regulation of DNA-templated transcription [GO:0045892];negative regulation of epithelial cell proliferation [GO:0050680];positive regulation of gene expression [GO:0010628];protein autophosphorylation [GO:0046777];protein catabolic process [GO:0030163];prote…	cytosol [GO:0005829];euchromatin [GO:0000791];male germ cell nucleus [GO:0001673];mitochondrion [GO:0005739];nucleoplasm [GO:0005654];nucleus [GO:0005634];perichromatin fibrils [GO:0005726]	chromatin binding [GO:0003682];estrogen response element binding [GO:0034056];lysine-acetylated histone binding [GO:0070577];nuclear receptor binding [GO:0016922];p53 binding [GO:0002039];protein kinase activity [GO:0004672];signaling receptor binding [GO:0005102];transcription coactivator activity [GO:0003713];ubiquitin protein ligase activity [GO:0061630];zinc ion binding [GO:0008270]	RNF82 TIF1 TIF1A	O15164
23.3647	23.5757	23.6433	23.5587	23.4208	23.4624	23.419	23.6289	23.6339	23.6711	23.9314	23.8429	23.5703	23.7357	23.6582	23.6637	23.5103	23.5658	23.7486	23.639	23.4587	23.5277	23.5127	23.6314	-	-	O15173	PGRMC2	PGRC2_HUMAN	Membrane-associated progesterone receptor component 2					adipose tissue development [GO:0060612]	endomembrane system [GO:0012505];endoplasmic reticulum [GO:0005783];integral component of membrane [GO:0016021];membrane [GO:0016020];nuclear envelope [GO:0005635]	heme binding [GO:0020037];heme transmembrane transporter activity [GO:0015232];nuclear steroid receptor activity [GO:0003707];steroid binding [GO:0005496]	DG6 PMBP	O15173
23.8753	23.8509	23.7733	23.9672	23.8145	23.8893	23.883	23.7645	23.9431	23.9889	23.8399	23.8762	23.7932	23.9754	24.0053	23.8886	23.8277	23.8278	23.851	23.8868	23.7561	23.8034	23.8505	23.9034	-	-	O15212	PFDN6	PFD6_HUMAN	Prefoldin subunit 6					chaperone-mediated protein complex assembly [GO:0051131];negative regulation of amyloid fibril formation [GO:1905907];protein folding [GO:0006457];protein stabilization [GO:0050821]	chaperone complex [GO:0101031];cytoplasm [GO:0005737];prefoldin complex [GO:0016272];RPAP3/R2TP/prefoldin-like complex [GO:1990062]	amyloid-beta binding [GO:0001540];chaperone binding [GO:0051087];unfolded protein binding [GO:0051082]	HKE2 PFD6	O15212
21.7989	22.0159	22.2422	22.042	22.0735	21.9158	21.9398	22.2861	22.0093	21.8622	21.9869	22.2269	22.3372	22.137	22.1008	22.5902	22.2074	22.0267	22.0918	22.1777	22.056	22.1498	21.9418	22.1266	-	-	O15213	WDR46	WDR46_HUMAN	WD repeat-containing protein 46					maturation of SSU-rRNA from tricistronic rRNA transcript (SSU-rRNA, 5.8S rRNA, LSU-rRNA) [GO:0000462]	nucleolus [GO:0005730];nucleoplasm [GO:0005654];small-subunit processome [GO:0032040]	RNA binding [GO:0003723]	BING4 C6orf11	O15213
23.3064	23.388	23.5921	23.3911	23.3769	23.4187	23.6564	23.5944	23.4664	23.3194	23.5268	23.496	23.5409	23.416	23.4978	23.4672	23.5349	23.5524	23.6118	23.5786	23.5164	23.5159	23.6587	23.5505	-	-	O15226	NKRF	NKRF_HUMAN	NF-kappa-B-repressing factor					negative regulation of DNA-templated transcription [GO:0045892];positive regulation of transcription by RNA polymerase II [GO:0045944]	nucleolus [GO:0005730];nucleoplasm [GO:0005654];nucleus [GO:0005634]	ATPase activator activity [GO:0001671];DNA-binding transcription activator activity, RNA polymerase II-specific [GO:0001228];RNA binding [GO:0003723];RNA polymerase II cis-regulatory region sequence-specific DNA binding [GO:0000978]	ITBA4 NRF	O15226
22.1045	22.3106	22.0152	22.1838	22.0561	22.3727	22.105	22.1318	22.1978	22.1112	22.0221	22.0628	22.1558	22.3267	21.9333	22.1434	22.2812	22.3002	22.0921	22.1549	22.2524	22.3286	22.1044	22.1258	-	-	O15228	GNPAT	GNPAT_HUMAN	Dihydroxyacetone phosphate acyltransferase					cerebellum morphogenesis [GO:0021587];ether lipid biosynthetic process [GO:0008611];fatty acid metabolic process [GO:0006631];membrane organization [GO:0061024];paranodal junction assembly [GO:0030913];phosphatidic acid biosynthetic process [GO:0006654];phospholipid biosynthetic process [GO:0008654];response to fatty acid [GO:0070542];response to nutrient [GO:0007584];response to starvation [GO:0…	cytosol [GO:0005829];membrane [GO:0016020];mitochondrial membrane [GO:0031966];peroxisomal matrix [GO:0005782];peroxisomal membrane [GO:0005778];peroxisome [GO:0005777]	glycerone-phosphate O-acyltransferase activity [GO:0016287]	DAPAT DHAPAT	O15228
20.4027	20.7344	20.4116	20.3546	20.3803	20.8796	20.552	20.4571	20.5803	20.7959	20.386	20.3474	20.599	20.8021	20.2223	20.5109	20.8247	21.001	20.6458	20.5458	20.7714	20.9188	20.6072	20.6171	-	-	O15230	LAMA5	LAMA5_HUMAN	Laminin subunit alpha-5					animal organ morphogenesis [GO:0009887];axon guidance [GO:0007411];branching involved in salivary gland morphogenesis [GO:0060445];branching involved in ureteric bud morphogenesis [GO:0001658];cell migration [GO:0016477];cell-cell adhesion [GO:0098609];cilium assembly [GO:0060271];hair follicle development [GO:0001942];integrin-mediated signaling pathway [GO:0007229];lung development [GO:0030324]…	basement membrane [GO:0005604];collagen-containing extracellular matrix [GO:0062023];extracellular exosome [GO:0070062];extracellular region [GO:0005576];extracellular space [GO:0005615];laminin-10 complex [GO:0043259];laminin-11 complex [GO:0043260];laminin-5 complex [GO:0005610];neuromuscular junction [GO:0031594];nucleus [GO:0005634];synaptic cleft [GO:0043083]	extracellular matrix structural constituent [GO:0005201];integrin binding [GO:0005178]	KIAA0533 KIAA1907	O15230
20.7439	20.5571	20.493	20.4298	20.4313	20.2377	20.4058	20.1703	20.3747	20.2825	20.1357	20.2309	20.2724	20.3295	20.4324	20.3421	20.4465	20.5194	20.5808	20.4625	20.3387	20.3961	20.2319	20.3912	-	-	O15234	CASC3	CASC3_HUMAN	Protein CASC3					intracellular mRNA localization [GO:0008298];mRNA export from nucleus [GO:0006406];mRNA splicing, via spliceosome [GO:0000398];nuclear-transcribed mRNA catabolic process, nonsense-mediated decay [GO:0000184];regulation of nuclear-transcribed mRNA catabolic process, nonsense-mediated decay [GO:2000622];regulation of translation [GO:0006417]	cytoplasmic stress granule [GO:0010494];cytosol [GO:0005829];dendrite [GO:0030425];exon-exon junction complex [GO:0035145];nuclear membrane [GO:0031965];nuclear speck [GO:0016607];nucleoplasm [GO:0005654];nucleus [GO:0005634];perinuclear region of cytoplasm [GO:0048471];U2-type catalytic step 1 spliceosome [GO:0071006]	enzyme binding [GO:0019899];identical protein binding [GO:0042802];mRNA binding [GO:0003729];RNA binding [GO:0003723];ubiquitin protein ligase binding [GO:0031625]	MLN51	O15234
22.7937	22.915	22.9582	22.6627	22.846	22.835	23.0379	22.753	22.2059	22.4697	22.3929	22.4807	23.1344	23.1591	23.0862	23.2755	23.2806	23.1087	23.0947	22.784	23.2656	23.1205	23.204	23.1487	-	-	O15235	MRPS12	RT12_HUMAN	Small ribosomal subunit protein uS12m	MitoCarta3.0	literature, yeast mito homolog++, Rickettsial homolog, mito protein domain, induction, coexpression+, MS/MS+	Matrix	Mitochondrial central dogma > Translation > Mitochondrial ribosome	mitochondrial translation [GO:0032543];translation [GO:0006412]	mitochondrial inner membrane [GO:0005743];mitochondrial ribosome [GO:0005761];mitochondrial small ribosomal subunit [GO:0005763];ribosome [GO:0005840]	RNA binding [GO:0003723];structural constituent of ribosome [GO:0003735]	RPMS12 RPSM12	O15235
22.666	22.5004	22.5701	22.4399	22.739	22.5546	22.3771	22.5498	22.4026	22.216	22.4524	22.3922	22.6674	22.5718	22.5132	22.6372	22.642	22.529	22.4398	22.5738	22.6498	22.4099	22.4037	22.6031	-	-	O15258	RER1	RER1_HUMAN	Protein RER1					positive regulation of protein localization to plasma membrane [GO:1903078];protein retention in ER lumen [GO:0006621];retrograde vesicle-mediated transport, Golgi to endoplasmic reticulum [GO:0006890];skeletal muscle acetylcholine-gated channel clustering [GO:0071340]	cell surface [GO:0009986];endoplasmic reticulum [GO:0005783];endoplasmic reticulum-Golgi intermediate compartment [GO:0005793];Golgi apparatus [GO:0005794];integral component of Golgi membrane [GO:0030173];plasma membrane [GO:0005886]	acetylcholine receptor binding [GO:0033130]		O15258
23.5517	23.7348	23.9126	23.6256	23.7348	23.8022	23.6603	23.7559	23.6696	23.7294	23.9105	23.9027	23.7813	23.945	23.5239	23.8939	23.8376	23.9225	23.7977	23.8325		23.8597	23.7459	23.8124	-	-	O15260	SURF4	SURF4_HUMAN	Surfeit locus protein 4					Golgi organization [GO:0007030];lipid homeostasis [GO:0055088];lipoprotein transport [GO:0042953];positive regulation of organelle organization [GO:0010638];regulation of lipid transport [GO:0032368]	azurophil granule membrane [GO:0035577];cytosol [GO:0005829];endoplasmic reticulum [GO:0005783];endoplasmic reticulum membrane [GO:0005789];endoplasmic reticulum-Golgi intermediate compartment [GO:0005793];endoplasmic reticulum-Golgi intermediate compartment membrane [GO:0033116];Golgi apparatus [GO:0005794];Golgi membrane [GO:0000139];integral component of membrane [GO:0016021];nuclear membrane …	cargo receptor activity [GO:0038024]	SURF-4	O15260
20.827	20.5306	20.5956	20.7191	20.6452	20.5885	20.6232	20.5903	20.6441	20.4965	20.5558	20.6359	20.3416	20.5077	20.6051	20.8142	20.5764	20.5921	20.5433	20.5231	20.472	20.5763	20.3882	20.4782	-	-	O15264	MAPK13	MK13_HUMAN	Mitogen-activated protein kinase 13					cell cycle [GO:0007049];cellular response to anisomycin [GO:0072740];cellular response to hydrogen peroxide [GO:0070301];cellular response to interleukin-1 [GO:0071347];cellular response to sodium arsenite [GO:1903936];cellular response to sorbitol [GO:0072709];cellular response to UV [GO:0034644];intracellular signal transduction [GO:0035556];peptidyl-serine phosphorylation [GO:0018105];positive…	cytoplasm [GO:0005737];cytosol [GO:0005829];nucleus [GO:0005634]	ATP binding [GO:0005524];MAP kinase activity [GO:0004707];protein serine kinase activity [GO:0106310];protein serine/threonine kinase activity [GO:0004674]	PRKM13 SAPK4	O15264
21.6643	21.7336	21.8582	21.7874	21.6973	21.6419	21.4978	21.8228	21.8251	21.6792	21.8545	21.8524	21.7306	21.8481	21.5116	21.71	21.7113	21.7463	21.8067	21.7909	21.7546	21.8103	21.6345	21.7982	-	-	O15269	SPTLC1	SPTC1_HUMAN	Serine palmitoyltransferase 1					ceramide biosynthetic process [GO:0046513];positive regulation of lipophagy [GO:1904504];regulation of fat cell apoptotic process [GO:1904649];sphinganine biosynthetic process [GO:0046511];sphingolipid biosynthetic process [GO:0030148];sphingolipid metabolic process [GO:0006665];sphingomyelin biosynthetic process [GO:0006686];sphingosine biosynthetic process [GO:0046512]	endoplasmic reticulum [GO:0005783];endoplasmic reticulum membrane [GO:0005789];integral component of membrane [GO:0016021];serine C-palmitoyltransferase complex [GO:0017059];SPOTS complex [GO:0035339]	pyridoxal phosphate binding [GO:0030170];serine C-palmitoyltransferase activity [GO:0004758]	LCB1	O15269
21.055	21.216	21.311	21.2989	21.1662	21.1573	21.0495	21.2953	21.222	21.164	21.1146	21.2906	21.2304	21.3271	21.2032	21.1659	21.2282	21.275	21.3241	21.2725	21.353	21.4138	21.2037	21.3338	-	-	O15270	SPTLC2	SPTC2_HUMAN	Serine palmitoyltransferase 2	MitoCarta3.0	GFP, Rickettsial homolog, mito protein domain	Membrane	Metabolism > Lipid metabolism > Phospholipid metabolism	adipose tissue development [GO:0060612];ceramide biosynthetic process [GO:0046513];positive regulation of lipophagy [GO:1904504];sphinganine biosynthetic process [GO:0046511];sphingolipid biosynthetic process [GO:0030148];sphingomyelin biosynthetic process [GO:0006686];sphingosine biosynthetic process [GO:0046512]	endoplasmic reticulum membrane [GO:0005789];integral component of membrane [GO:0016021];serine C-palmitoyltransferase complex [GO:0017059]	pyridoxal phosphate binding [GO:0030170];serine C-palmitoyltransferase activity [GO:0004758]	KIAA0526 LCB2	O15270
18.7961	18.4802	18.6145	18.3126	18.4188		18.2384	18.3998	18.4918	17.9168	17.5213	17.9772	17.6982			17.3574	18.5946	18.3295	18.1792	18.3272	18.2018	17.913	18.3376	18.2141	-	-	O15287	FANCG	FANCG_HUMAN	Fanconi anemia group G protein					cellular response to DNA damage stimulus [GO:0006974];DNA repair [GO:0006281];interstrand cross-link repair [GO:0036297];mitochondrion organization [GO:0007005];ovarian follicle development [GO:0001541];protein monoubiquitination [GO:0006513];response to radiation [GO:0009314];spermatid development [GO:0007286]	chromatin [GO:0000785];cytosol [GO:0005829];Fanconi anaemia nuclear complex [GO:0043240];mitochondrion [GO:0005739];nucleolus [GO:0005730];nucleoplasm [GO:0005654];plasma membrane [GO:0005886]	damaged DNA binding [GO:0003684]	XRCC9	O15287
22.3836	22.2436	22.4289	22.3905	22.4131	22.3395	22.4879	22.4696	22.3444	21.9819	22.2228	22.3734	22.5303	22.4019	22.5566	22.4427	22.4134	22.3952	22.4485	22.5896	22.4639	22.3839	22.5266	22.5456	-	-	O15294	OGT	OGT1_HUMAN	UDP-N-acetylglucosamine--peptide N-acetylglucosaminyltransferase 110 kDa subunit					apoptotic process [GO:0006915];chromatin organization [GO:0006325];circadian regulation of gene expression [GO:0032922];hemopoiesis [GO:0030097];histone H3-K4 trimethylation [GO:0080182];histone H4-K16 acetylation [GO:0043984];histone H4-K5 acetylation [GO:0043981];histone H4-K8 acetylation [GO:0043982];mitophagy [GO:0000423];negative regulation of cell migration [GO:0030336];negative regulation …	cell projection [GO:0042995];cytosol [GO:0005829];histone acetyltransferase complex [GO:0000123];mitochondrial membrane [GO:0031966];NSL complex [GO:0044545];nucleoplasm [GO:0005654];nucleus [GO:0005634];plasma membrane [GO:0005886];protein N-acetylglucosaminyltransferase complex [GO:0017122];protein-containing complex [GO:0032991];Sin3 complex [GO:0016580]	acetylglucosaminyltransferase activity [GO:0008375];chromatin DNA binding [GO:0031490];phosphatidylinositol-3,4,5-trisphosphate binding [GO:0005547];protein N-acetylglucosaminyltransferase activity [GO:0016262];protein O-GlcNAc transferase activity [GO:0097363]		O15294
19.653	19.2219	18.8167	19.88	19.5981	19.712	18.9881	18.9719	19.01			18.0436	19.1645		18.7341		19.2207	18.8183		18.818	19.1176				-	-	O15304	SIVA1	SIVA_HUMAN	Apoptosis regulatory protein Siva					activation-induced cell death of T cells [GO:0006924];extrinsic apoptotic signaling pathway [GO:0097191];intrinsic apoptotic signaling pathway [GO:0097193];negative regulation of NF-kappaB transcription factor activity [GO:0032088];positive regulation of mitochondrial outer membrane permeabilization involved in apoptotic signaling pathway [GO:1901030]	cytoplasm [GO:0005737];mitochondrion [GO:0005739];nucleoplasm [GO:0005654]	CD27 receptor binding [GO:0005175];metal ion binding [GO:0046872];tumor necrosis factor receptor binding [GO:0005164];virus receptor activity [GO:0001618];zinc ion binding [GO:0008270]	SIVA	O15304
21.9613	21.818	21.8993	21.9595	21.992	21.8406	21.8544	21.9216	21.9046	21.8334	21.7888	21.8062	21.6619	21.7509	21.8655	21.8095	21.7483	21.7187	21.6682	21.8404	21.8094	21.8314	21.8116	21.7652	-	-	O15305	PMM2	PMM2_HUMAN	Phosphomannomutase 2					GDP-mannose biosynthetic process [GO:0009298];mannose metabolic process [GO:0006013];protein glycosylation [GO:0006486];protein N-linked glycosylation [GO:0006487]	cytosol [GO:0005829];neuronal cell body [GO:0043025];nucleoplasm [GO:0005654]	metal ion binding [GO:0046872];phosphomannomutase activity [GO:0004615]		O15305
20.5412	20.6427	20.751	20.5052	20.7845	20.6088	20.6625	20.6655	20.4728	20.5343	20.4796	20.5629	20.7081	20.8855	20.7686	20.7328	20.913	20.6216		20.846	20.6842	20.8273	20.6764	20.8794	-	-	O15318	POLR3G	RPC7_HUMAN	DNA-directed RNA polymerase III subunit RPC7					cell population proliferation [GO:0008283];defense response to virus [GO:0051607];innate immune response [GO:0045087];positive regulation of innate immune response [GO:0045089];positive regulation of interferon-beta production [GO:0032728];regulation of transcription by RNA polymerase III [GO:0006359];transcription by RNA polymerase III [GO:0006383]	cytosol [GO:0005829];nuclear body [GO:0016604];nucleoplasm [GO:0005654];nucleus [GO:0005634];RNA polymerase III complex [GO:0005666]	chromatin binding [GO:0003682];DNA-directed 5'-3' RNA polymerase activity [GO:0003899]		O15318
20.2971	20.3609	20.2977	20.2502	20.4133	20.3212	20.2043	20.2964	20.3099	20.5262	20.4832	20.3917	20.1997	20.4486	20.3591	20.2469	20.1864	20.2528	20.2536	20.1908	20.2821	20.369	20.234	20.1461	-	-	O15321	TM9SF1	TM9S1_HUMAN	Transmembrane 9 superfamily member 1					autophagy [GO:0006914];protein localization to membrane [GO:0072657]	autophagosome membrane [GO:0000421];cytoplasmic vesicle [GO:0031410];integral component of membrane [GO:0016021];lysosomal membrane [GO:0005765];membrane [GO:0016020]			O15321
21.2264	21.2459	21.1225	21.1538	21.2421	21.2646	21.2527	21.2669	21.1845	21.4772	21.2488	21.2994	20.741	20.9039	20.8755	20.7511	20.9206	21.0627	20.914	21.0119	20.9579	21.0191	21.0561	20.9122	-	-	O15344	MID1	TRI18_HUMAN	E3 ubiquitin-protein ligase Midline-1					microtubule cytoskeleton organization [GO:0000226];negative regulation of microtubule depolymerization [GO:0007026];pattern specification process [GO:0007389];positive regulation of stress-activated MAPK cascade [GO:0032874];protein localization to microtubule [GO:0035372];regulation of microtubule cytoskeleton organization [GO:0070507]	centriolar satellite [GO:0034451];cytoplasm [GO:0005737];cytosol [GO:0005829];Golgi apparatus [GO:0005794];microtubule [GO:0005874];microtubule associated complex [GO:0005875];spindle [GO:0005819]	enzyme binding [GO:0019899];identical protein binding [GO:0042802];microtubule binding [GO:0008017];phosphoprotein binding [GO:0051219];protein homodimerization activity [GO:0042803];transferase activity [GO:0016740];ubiquitin protein ligase binding [GO:0031625];zinc ion binding [GO:0008270]	FXY RNF59 TRIM18 XPRF	O15344
23.6309	23.4688	23.598	23.6493	23.6017	23.3529	23.241	23.4967	23.5419	23.6191	23.7491	23.7578	23.4422	23.565	23.6295	23.7005	23.4247	23.319	23.4287	23.4551	23.3953	23.3388	23.384	23.4754	-	-	O15347	HMGB3	HMGB3_HUMAN	High mobility group protein B3					DNA geometric change [GO:0032392];DNA recombination [GO:0006310];innate immune response [GO:0045087];negative regulation of B cell differentiation [GO:0045578];negative regulation of myeloid cell differentiation [GO:0045638];regulation of transcription by RNA polymerase II [GO:0006357]	chromosome [GO:0005694];cytoplasm [GO:0005737];nucleus [GO:0005634]	DNA binding, bending [GO:0008301];double-stranded DNA binding [GO:0003690];four-way junction DNA binding [GO:0000400];RNA binding [GO:0003723]	HMG2A HMG4	O15347
19.8766	19.8134	19.9435	19.6351	20.0683	19.7776	19.7567	19.8687	19.9368	19.9914	19.9787	19.7255	19.7872	19.9238	20.2119	19.8958		19.4536	19.8896	19.791	19.1677	19.6568	20.2622	19.8126	-	-	O15350	TP73	P73_HUMAN	Tumor protein p73					cell cycle [GO:0007049];cellular response to DNA damage stimulus [GO:0006974];intrinsic apoptotic signaling pathway in response to DNA damage [GO:0008630];intrinsic apoptotic signaling pathway in response to DNA damage by p53 class mediator [GO:0042771];kidney development [GO:0001822];mismatch repair [GO:0006298];negative regulation of cardiac muscle cell proliferation [GO:0060044];negative regul…	cell junction [GO:0030054];chromatin [GO:0000785];cytosol [GO:0005829];Golgi apparatus [GO:0005794];intracellular membrane-bounded organelle [GO:0043231];nucleoplasm [GO:0005654];nucleus [GO:0005634]	DNA-binding transcription activator activity, RNA polymerase II-specific [GO:0001228];DNA-binding transcription factor activity [GO:0003700];DNA-binding transcription factor activity, RNA polymerase II-specific [GO:0000981];DNA-binding transcription factor binding [GO:0140297];identical protein binding [GO:0042802];MDM2/MDM4 family protein binding [GO:0097371];metal ion binding [GO:0046872];p53 b…	P73	O15350
23.7	23.4357	23.4169	23.6314	23.6961	23.6067	23.4932	23.5506	23.5693	23.607	23.468	23.4763	23.5025	23.5837	23.6071	23.5744	23.5535	23.373	23.4184	23.5116	23.3856	23.4059	23.4476	23.5437	-	-	O15355	PPM1G	PPM1G_HUMAN	Protein phosphatase 1G					peptidyl-threonine dephosphorylation [GO:0035970];protein dephosphorylation [GO:0006470];regulation of cell cycle [GO:0051726]	cytoplasm [GO:0005737];membrane [GO:0016020];nucleoplasm [GO:0005654];nucleus [GO:0005634]	metal ion binding [GO:0046872];myosin phosphatase activity [GO:0017018];protein serine/threonine phosphatase activity [GO:0004722]	PPM1C	O15355
21.1273	21.1849	20.8964	20.9566	21.058	21.0297	21.0509	20.8552	21.1856	21.3694	21.0843	20.9882	20.8648	21.1895	21.1289	20.8081	21.0717	21.0529	20.7768	20.8598	20.953	21.1244	20.8641	20.7041	-	-	O15357	INPPL1	SHIP2_HUMAN	Phosphatidylinositol 3,4,5-trisphosphate 5-phosphatase 2					actin filament organization [GO:0007015];cell adhesion [GO:0007155];endochondral ossification [GO:0001958];endocytosis [GO:0006897];glucose metabolic process [GO:0006006];immune system process [GO:0002376];negative regulation of cell population proliferation [GO:0008285];negative regulation of gene expression [GO:0010629];negative regulation of insulin-like growth factor receptor signaling pathwa…	cytoskeleton [GO:0005856];cytosol [GO:0005829];filopodium [GO:0030175];Golgi apparatus [GO:0005794];lamellipodium [GO:0030027];nuclear speck [GO:0016607];nucleus [GO:0005634];plasma membrane [GO:0005886]	actin binding [GO:0003779];inositol-polyphosphate 5-phosphatase activity [GO:0004445];phosphatidylinositol-3,4,5-trisphosphate 5-phosphatase activity [GO:0034485];SH2 domain binding [GO:0042169];SH3 domain binding [GO:0017124]	SHIP2	O15357
18.0584	17.6066	18.0106	17.9025	17.2981	18.2772	18.2443	17.2748	17.2209	16.7803		18.1106		17.4362			17.6521		17.6626	18.1786	17.8393	17.8934	18.0667	18.1875	-	-	O15360	FANCA	FANCA_HUMAN	Fanconi anemia group A protein					DNA repair [GO:0006281];female gonad development [GO:0008585];interstrand cross-link repair [GO:0036297];male gonad development [GO:0008584];male meiotic nuclear division [GO:0007140];protein monoubiquitination [GO:0006513];protein-containing complex assembly [GO:0065003];regulation of CD40 signaling pathway [GO:2000348];regulation of DNA-binding transcription factor activity [GO:0051090];regulat…	chromatin [GO:0000785];cytoplasm [GO:0005737];Fanconi anaemia nuclear complex [GO:0043240];nucleoplasm [GO:0005654];nucleus [GO:0005634]		FAA FACA FANCH	O15360
24.2692	24.2658	24.2452	24.293	24.3797	24.2395	24.1931	24.367	24.1776	24.2059	24.144	24.2776	24.332	24.3158	24.3023	24.4088	24.3743	24.2786	24.2111	24.4	24.3446	24.322	24.286	24.3762	-	-	O15371	EIF3D	EIF3D_HUMAN	Eukaryotic translation initiation factor 3 subunit D					cap-dependent translational initiation [GO:0002191];formation of cytoplasmic translation initiation complex [GO:0001732];IRES-dependent viral translational initiation [GO:0075522];positive regulation of mRNA binding [GO:1902416];positive regulation of translation [GO:0045727];translational initiation [GO:0006413];viral translational termination-reinitiation [GO:0075525]	cytosol [GO:0005829];eukaryotic 43S preinitiation complex [GO:0016282];eukaryotic 48S preinitiation complex [GO:0033290];eukaryotic translation initiation factor 3 complex [GO:0005852];eukaryotic translation initiation factor 3 complex, eIF3m [GO:0071541];membrane [GO:0016020]	mRNA cap binding [GO:0098808];RNA binding [GO:0003723];translation initiation factor activity [GO:0003743]	EIF3S7	O15371
23.3568	23.2521	23.2357	23.3121	23.3467	23.3454	23.3409	23.3498	23.2431	23.3013	23.2566	23.3619	23.3243	23.2506	23.3225	23.4202	23.4131	23.377	23.2751	23.405	23.232	23.3292	23.3982	23.3659	-	-	O15372	EIF3H	EIF3H_HUMAN	Eukaryotic translation initiation factor 3 subunit H					formation of cytoplasmic translation initiation complex [GO:0001732];negative regulation of proteasomal ubiquitin-dependent protein catabolic process [GO:0032435];regulation of translational initiation [GO:0006446];translational initiation [GO:0006413]	cytosol [GO:0005829];eukaryotic 43S preinitiation complex [GO:0016282];eukaryotic 48S preinitiation complex [GO:0033290];eukaryotic translation initiation factor 3 complex [GO:0005852];eukaryotic translation initiation factor 3 complex, eIF3m [GO:0071541];extracellular exosome [GO:0070062];membrane [GO:0016020];polysomal ribosome [GO:0042788]	metal-dependent deubiquitinase activity [GO:0140492];metallopeptidase activity [GO:0008237];RNA binding [GO:0003723];translation initiation factor activity [GO:0003743]	EIF3S3	O15372
20.7997	20.7147	20.6953	20.6989	20.6927	20.7322	20.6466	20.7295	20.7528	20.6445	20.6112	20.6435	20.5866	20.5821	20.4793	20.5205	20.5307	20.602	20.613	20.629	20.7782	20.6054	20.8074	20.6879	-	-	O15379	HDAC3	HDAC3_HUMAN	Histone deacetylase 3					cellular response to fluid shear stress [GO:0071498];chromatin organization [GO:0006325];circadian regulation of gene expression [GO:0032922];histone deacetylation [GO:0016575];negative regulation of apoptotic process [GO:0043066];negative regulation of DNA-templated transcription [GO:0045892];negative regulation of JNK cascade [GO:0046329];negative regulation of transcription by RNA polymerase I…	cytoplasm [GO:0005737];cytosol [GO:0005829];Golgi apparatus [GO:0005794];histone deacetylase complex [GO:0000118];mitotic spindle [GO:0072686];nucleoplasm [GO:0005654];nucleus [GO:0005634];plasma membrane [GO:0005886];transcription repressor complex [GO:0017053]	chromatin binding [GO:0003682];cyclin binding [GO:0030332];DNA-binding transcription factor binding [GO:0140297];enzyme binding [GO:0019899];histone deacetylase activity [GO:0004407];histone deacetylase binding [GO:0042826];histone decrotonylase activity [GO:0160009];NF-kappaB binding [GO:0051059];protein de-2-hydroxyisobutyrylase activity [GO:0160010];protein decrotonylase activity [GO:0160008];…		O15379
22.8456	23.0831	23.1003	23.1172	22.9502	23.179	23.2504	23.2167	23.0628	22.906	23.0744	23.0467	23.2508	23.1957	23.1165	23.2005	23.1623	23.2332	23.1131	23.3039	23.1515	23.2011	23.2469	23.2054	-	-	O15381	NVL	NVL_HUMAN	Nuclear valosin-containing protein-like					positive regulation of protein binding [GO:0032092];positive regulation of telomerase activity [GO:0051973];regulation of protein localization to nucleolus [GO:1904749];ribosomal large subunit biogenesis [GO:0042273];ribosome biogenesis [GO:0042254];rRNA processing [GO:0006364]	membrane [GO:0016020];nucleolus [GO:0005730];nucleoplasm [GO:0005654];nucleus [GO:0005634];telomerase holoenzyme complex [GO:0005697]	ATP binding [GO:0005524];ATP hydrolysis activity [GO:0016887];preribosome binding [GO:1990275];RNA binding [GO:0003723]	NVL2	O15381
22.8738	23.1716	23.1312	22.9119	22.9479	23.2862	23.4012	23.0086	22.9226	23.1116	23.0127	22.806	22.9594	23.1795	23.1228	23.1036	23.3099	23.4196	23.273	23.0086	23.4273	23.2816	23.301	23.1273	-	-	O15382	BCAT2	BCAT2_HUMAN	Branched-chain-amino-acid aminotransferase, mitochondrial	MitoCarta3.0	literature, APEX_matrix, targetP signal, Rickettsial homolog, mito protein domain, coexpression, MS/MS++	Matrix	Metabolism > Amino acid metabolism > Branched-chain amino acid metabolism	branched-chain amino acid biosynthetic process [GO:0009082];cellular response to leukemia inhibitory factor [GO:1990830];isoleucine catabolic process [GO:0006550];leucine biosynthetic process [GO:0009098];lipid metabolic process [GO:0006629];regulation of hormone levels [GO:0010817];valine biosynthetic process [GO:0009099]	mitochondrial matrix [GO:0005759];mitochondrion [GO:0005739];nucleoplasm [GO:0005654]	branched-chain-amino-acid transaminase activity [GO:0004084];L-isoleucine transaminase activity [GO:0052656];L-leucine transaminase activity [GO:0052654];L-leucine:2-oxoglutarate aminotransferase activity [GO:0050048];L-valine transaminase activity [GO:0052655]	BCATM BCT2 ECA40	O15382
21.0362	20.9402	21.4125	20.9366	21.1698	21.0907	21.1212	20.9642	21.3605	21.1885	21.5595	21.1589	20.9602	20.9807	21.1543	20.8298	21.0088	21.1166	21.3289	21.1221	21.1003	21.056	21.4343	21.0457	-	-	O15392	BIRC5	BIRC5_HUMAN	Baculoviral IAP repeat-containing protein 5					cell division [GO:0051301];establishment of chromosome localization [GO:0051303];G2/M transition of mitotic cell cycle [GO:0000086];mitotic cell cycle [GO:0000278];mitotic cytokinesis [GO:0000281];mitotic spindle assembly checkpoint signaling [GO:0007094];mitotic spindle midzone assembly [GO:0051256];mitotic spindle organization [GO:0007052];negative regulation of apoptotic process [GO:0043066];n…	centriole [GO:0005814];chromosome passenger complex [GO:0032133];chromosome, centromeric region [GO:0000775];cytoplasm [GO:0005737];cytoplasmic microtubule [GO:0005881];cytosol [GO:0005829];interphase microtubule organizing center [GO:0031021];kinetochore [GO:0000776];microtubule cytoskeleton [GO:0015630];midbody [GO:0030496];nuclear chromosome [GO:0000228];nucleoplasm [GO:0005654];nucleus [GO:00…	chaperone binding [GO:0051087];cobalt ion binding [GO:0050897];cysteine-type endopeptidase inhibitor activity involved in apoptotic process [GO:0043027];enzyme binding [GO:0019899];identical protein binding [GO:0042802];metal ion binding [GO:0046872];microtubule binding [GO:0008017];protein heterodimerization activity [GO:0046982];protein homodimerization activity [GO:0042803];small GTPase bindin…	API4 IAP4	O15392
22.4317	22.3744	22.2312	22.3682	22.4528	22.3428	22.2339	22.2223	22.393	22.2821	22.1489	22.2689	22.2492	22.2424	22.2934	22.2805	22.3966	22.2933	22.1403	22.2833	22.2557	22.3019	22.1296	22.3092	-	-	O15397	IPO8	IPO8_HUMAN	Importin-8					protein import into nucleus [GO:0006606];signal transduction [GO:0007165]	cytosol [GO:0005829];nuclear envelope [GO:0005635];nucleoplasm [GO:0005654]	small GTPase binding [GO:0031267]	RANBP8	O15397
23.485	23.3843	23.5275	23.3999	23.4676	23.4827	23.4381	23.4406	23.7	23.6392	23.6975	23.6148	23.3762	23.4107	23.4526	23.46	23.5485	23.5335	23.6294	23.4015	23.4887	23.6013	23.5702	23.4652	-	-	O15400	STX7	STX7_HUMAN	Syntaxin-7					intracellular protein transport [GO:0006886];organelle assembly [GO:0070925];organelle localization [GO:0051640];positive regulation of receptor localization to synapse [GO:1902685];positive regulation of T cell mediated cytotoxicity [GO:0001916];regulation of protein localization to plasma membrane [GO:1903076];vesicle docking [GO:0048278];vesicle fusion [GO:0006906]	azurophil granule [GO:0042582];early endosome [GO:0005769];early endosome membrane [GO:0031901];endocytic vesicle [GO:0030139];endomembrane system [GO:0012505];endosome [GO:0005768];extracellular exosome [GO:0070062];immunological synapse [GO:0001772];integral component of membrane [GO:0016021];late endosome [GO:0005770];lysosomal membrane [GO:0005765];lysosome [GO:0005764];perinuclear region of …	chloride channel inhibitor activity [GO:0019869];SNAP receptor activity [GO:0005484];SNARE binding [GO:0000149];syntaxin binding [GO:0019905]		O15400
19.6115	19.4122	19.5417		19.7218	19.7306	19.7401	19.7688	19.5476	19.6562	19.696	19.5413	19.755	19.4409	19.4383		19.7432	19.7053	19.745	19.6756	19.5943	19.6733	19.6225	19.6621	-	-	O15417	TNRC18	TNC18_HUMAN	Trinucleotide repeat-containing gene 18 protein						cytosol [GO:0005829];mitochondrion [GO:0005739];nuclear membrane [GO:0031965];nucleoplasm [GO:0005654]	chromatin binding [GO:0003682]	CAGL79 KIAA1856	O15417
21.1811	21.515	21.24	21.3092	21.282	21.6065	21.5202	21.5213	21.4235	21.4254	21.3649	21.3152	21.5522	21.5076	21.2426	21.5074	21.6754	21.6777	21.4515	21.5075	21.6604	21.6676	21.4127	21.4898	-	-	O15439	ABCC4	MRP4_HUMAN	ATP-binding cassette sub-family C member 4					bile acid and bile salt transport [GO:0015721];cAMP transport [GO:0070730];cilium assembly [GO:0060271];export across plasma membrane [GO:0140115];leukotriene transport [GO:0071716];platelet degranulation [GO:0002576];prostaglandin secretion [GO:0032310];prostaglandin transport [GO:0015732];transmembrane transport [GO:0055085];transport across blood-brain barrier [GO:0150104];urate transport [GO:…	apical plasma membrane [GO:0016324];basolateral plasma membrane [GO:0016323];external side of apical plasma membrane [GO:0098591];Golgi apparatus [GO:0005794];integral component of membrane [GO:0016021];membrane [GO:0016020];nucleolus [GO:0005730];plasma membrane [GO:0005886];platelet dense granule membrane [GO:0031088]	15-hydroxyprostaglandin dehydrogenase (NAD+) activity [GO:0016404];ABC-type bile acid transporter activity [GO:0015432];ABC-type glutathione S-conjugate transporter activity [GO:0015431];ABC-type transporter activity [GO:0140359];ABC-type xenobiotic transporter activity [GO:0008559];ATP binding [GO:0005524];ATPase-coupled inorganic anion transmembrane transporter activity [GO:0043225];ATPase-coup…	MOATB MRP4	O15439
20.2395	20.4028	20.0795	20.3826			19.9742		20.1682	19.9807		19.8741	20.3297	19.78	20.0877		20.096	20.0765	20.2085	20.1068	20.3382		20.6889	20.2061	-	-	O15440	ABCC5	MRP5_HUMAN	ATP-binding cassette sub-family C member 5					cAMP transport [GO:0070730];cGMP transport [GO:0070731];export across plasma membrane [GO:0140115];folate transmembrane transport [GO:0098838];glutathione transmembrane transport [GO:0034775];heme transmembrane transport [GO:0035351];hyaluronan biosynthetic process [GO:0030213];purine nucleotide transport [GO:0015865];transmembrane transport [GO:0055085];transport across blood-brain barrier [GO:0…	apical plasma membrane [GO:0016324];basolateral plasma membrane [GO:0016323];endosome membrane [GO:0010008];Golgi lumen [GO:0005796];integral component of plasma membrane [GO:0005887];membrane [GO:0016020];plasma membrane [GO:0005886]	ABC-type xenobiotic transporter activity [GO:0008559];ATP binding [GO:0005524];ATPase-coupled inorganic anion transmembrane transporter activity [GO:0043225];ATPase-coupled transmembrane transporter activity [GO:0042626];carbohydrate derivative transmembrane transporter activity [GO:1901505];efflux transmembrane transporter activity [GO:0015562];glutathione transmembrane transporter activity [GO:…	MRP5	O15440
22.7541	22.8938	23.1446	22.8505	22.7202	22.8511	22.9661	23.0562	22.9347	22.7786	23.1162	23.091	23.1609	23.1203	23.0063	23.0521	22.8969	23.0557	23.0088	23.0037	22.9303	23.0984	23.0692	22.9842	-	-	O15446	POLR1G	RPA34_HUMAN	DNA-directed RNA polymerase I subunit RPA34					rRNA transcription [GO:0009303];transcription by RNA polymerase I [GO:0006360];transmembrane receptor protein tyrosine kinase signaling pathway [GO:0007169]	chromosome [GO:0005694];cytosol [GO:0005829];fibrillar center [GO:0001650];mitochondrion [GO:0005739];nucleolus [GO:0005730];nucleoplasm [GO:0005654];RNA polymerase I complex [GO:0005736];RNA polymerase I transcription regulator complex [GO:0000120]	RNA binding [GO:0003723]	ASE1 CAST CD3EAP PAF49	O15446
21.5525	21.4363	21.6651	21.4741	21.5082	21.6818	21.6649	21.5416	21.6685	21.5932	21.5929	21.5144	21.5596	21.6285	21.473	21.3809	21.6737	21.7376	21.6926	21.5028	21.8028	21.6968	21.736	21.6094	-	-	O15460	P4HA2	P4HA2_HUMAN	Prolyl 4-hydroxylase subunit alpha-2					peptidyl-proline hydroxylation to 4-hydroxy-L-proline [GO:0018401]	cytosol [GO:0005829];endoplasmic reticulum [GO:0005783];endoplasmic reticulum lumen [GO:0005788];intracellular membrane-bounded organelle [GO:0043231];nucleoplasm [GO:0005654]	electron transfer activity [GO:0009055];iron ion binding [GO:0005506];L-ascorbic acid binding [GO:0031418];procollagen-proline 4-dioxygenase activity [GO:0004656]		O15460
22.2474	22.0233	22.0991	22.1904	22.2609	22.0794	21.9805	22.1242	21.9844	22.0138	22.1067	22.041	22.0258	22.0115	22.2566	22.0612	22.0121	21.9143	22.1094	21.9926	21.9352	21.907	21.9551	22.0804	-	-	O15498	YKT6	YKT6_HUMAN	Synaptobrevin homolog YKT6					endoplasmic reticulum to Golgi vesicle-mediated transport [GO:0006888];protein transport [GO:0015031];retrograde transport, endosome to Golgi [GO:0042147];vesicle docking involved in exocytosis [GO:0006904];vesicle targeting [GO:0006903]	apical dendrite [GO:0097440];basal dendrite [GO:0097441];cytoplasm [GO:0005737];cytoplasmic vesicle membrane [GO:0030659];cytosol [GO:0005829];endoplasmic reticulum [GO:0005783];endoplasmic reticulum-Golgi intermediate compartment membrane [GO:0033116];endosome [GO:0005768];Golgi apparatus [GO:0005794];Golgi membrane [GO:0000139];integral component of plasma membrane [GO:0005887];mitochondrion [G…	cadherin binding [GO:0045296];protein-cysteine S-palmitoyltransferase activity [GO:0019706];SNAP receptor activity [GO:0005484]		O15498
21.9057	21.8688	22.1613	22.0645	22.0995	22.0884	22.0571	22.1099	22.0122	21.8385	22.1459	21.8597	21.9006	21.8853	22.1665	21.9547	22.0291	22.058	22.2305	22.0312	22.0483	21.9033	22.2086	22.1723	-	-	O15504	NUP42	NUP42_HUMAN	Nucleoporin NUP42					mRNA transport [GO:0051028];nucleocytoplasmic transport [GO:0006913];protein export from nucleus [GO:0006611]	cytosol [GO:0005829];nuclear envelope [GO:0005635];nuclear membrane [GO:0031965];nuclear pore [GO:0005643];nucleoplasm [GO:0005654];nucleus [GO:0005634]	metal ion binding [GO:0046872];nuclear export signal receptor activity [GO:0005049];RNA binding [GO:0003723]	CG1 NUPL2	O15504
24.4257	24.3724	24.4557	24.3378	24.3849	24.5137	24.4565	24.2783	24.5357	24.5029	24.4159	24.4458	24.3834	24.3299	24.1557	24.3125	24.2837	24.3092	24.0482	24.4095	24.3574	24.3891	24.4186	24.2894	-	-	O15511	ARPC5	ARPC5_HUMAN	Actin-related protein 2/3 complex subunit 5					actin cytoskeleton organization [GO:0030036];actin filament network formation [GO:0051639];Arp2/3 complex-mediated actin nucleation [GO:0034314];cell migration [GO:0016477];lamellipodium organization [GO:0097581];maintenance of cell polarity [GO:0030011];microtubule organizing center localization [GO:0061842];orbitofrontal cortex development [GO:0021769];regulation of actin filament polymerizatio…	actin cytoskeleton [GO:0015629];Arp2/3 protein complex [GO:0005885];cytoplasm [GO:0005737];cytosol [GO:0005829];endosome [GO:0005768];extracellular exosome [GO:0070062];extracellular region [GO:0005576];ficolin-1-rich granule lumen [GO:1904813];focal adhesion [GO:0005925];growth cone [GO:0030426];lamellipodium [GO:0030027];nucleus [GO:0005634];secretory granule lumen [GO:0034774];site of double-s…	actin binding [GO:0003779];structural constituent of cytoskeleton [GO:0005200]	ARC16	O15511
21.7103	21.9394	21.9633	22.1496	21.6952	21.9224	21.9149	21.9803	21.6556	21.7075	21.8	21.8389	21.8773	21.9597	21.7889	21.6157	21.687	21.9048	21.9305	22.0996	21.817	21.7459	21.9059	21.9801	-	-	O15514	POLR2D	RPB4_HUMAN	DNA-directed RNA polymerase II subunit RPB4					mRNA export from nucleus in response to heat stress [GO:0031990];nuclear-transcribed mRNA catabolic process, deadenylation-dependent decay [GO:0000288];positive regulation of translational initiation [GO:0045948];recruitment of 3'-end processing factors to RNA polymerase II holoenzyme complex [GO:0034402];transcription by RNA polymerase II [GO:0006366];transcription initiation at RNA polymerase I…	cytosol [GO:0005829];nuclear speck [GO:0016607];nucleoplasm [GO:0005654];nucleus [GO:0005634];P-body [GO:0000932];RNA polymerase II, core complex [GO:0005665]	nucleotide binding [GO:0000166];translation initiation factor binding [GO:0031369]		O15514
18.8325	18.4231	18.5427	18.842	18.5512	18.6842	18.5051	18.3984	18.4585	18.4234	18.292	18.2258	18.3272	18.6982	18.7098	18.5249	18.5673	18.4712	18.3743	18.2954		18.8051	18.3306	18.5002	-	-	O15530	PDPK1	PDPK1_HUMAN	3-phosphoinositide-dependent protein kinase 1					actin cytoskeleton organization [GO:0030036];activation of protein kinase B activity [GO:0032148];calcium-mediated signaling [GO:0019722];cell migration [GO:0016477];cellular response to epidermal growth factor stimulus [GO:0071364];cellular response to insulin stimulus [GO:0032869];epidermal growth factor receptor signaling pathway [GO:0007173];extrinsic apoptotic signaling pathway [GO:0097191];…	cell projection [GO:0042995];cytoplasm [GO:0005737];cytoplasmic vesicle [GO:0031410];cytosol [GO:0005829];focal adhesion [GO:0005925];nucleus [GO:0005634];plasma membrane [GO:0005886];postsynaptic density [GO:0014069]	3-phosphoinositide-dependent protein kinase activity [GO:0004676];ATP binding [GO:0005524];phospholipase activator activity [GO:0016004];phospholipase binding [GO:0043274];protein serine kinase activity [GO:0106310];protein serine/threonine kinase activity [GO:0004674]	PDK1	O15530
21.5549	21.6761	21.2472	21.2564	21.2452	21.6037	20.9537	20.9546	21.9202	21.9083	21.758	21.5391	21.4979	21.705		21.653	21.7461	21.8676	21.4745	21.4872	21.8941	21.9098	21.385	21.2251	-	-	O15533	TAPBP	TPSN_HUMAN	Tapasin					antigen processing and presentation of endogenous peptide antigen via MHC class I [GO:0019885];immune response [GO:0006955];MHC class I protein complex assembly [GO:0002397];MHC class Ib protein complex assembly [GO:0002398];peptide antigen assembly with MHC class I protein complex [GO:0002502];peptide antigen stabilization [GO:0050823];protein-containing complex assembly [GO:0065003];regulation …	endoplasmic reticulum [GO:0005783];endoplasmic reticulum membrane [GO:0005789];endoplasmic reticulum-Golgi intermediate compartment membrane [GO:0033116];Golgi membrane [GO:0000139];integral component of lumenal side of endoplasmic reticulum membrane [GO:0071556];integral component of membrane [GO:0016021];MHC class I peptide loading complex [GO:0042824];phagocytic vesicle membrane [GO:0030670];T…	ABC-type peptide antigen transporter activity [GO:0015433];antigen binding [GO:0003823];MHC class I protein binding [GO:0042288];peptide antigen binding [GO:0042605];TAP complex binding [GO:0062061];TAP1 binding [GO:0046978];TAP2 binding [GO:0046979];unfolded protein binding [GO:0051082]	NGS17 TAPA	O15533
21.3418	21.1558	21.3974	21.0628	21.35	21.1162	21.3805	21.3333	21.2621	21.33	21.4673	21.4473	21.3382	21.492	21.7086	21.6237	21.2711	21.1489	21.3226	21.2875	21.3514	21.1473	21.5786	21.3334	-	-	O15541	RNF113A	R113A_HUMAN	E3 ubiquitin-protein ligase RNF113A					DNA repair [GO:0006281];isopeptide cross-linking via N6-glycyl-L-lysine [GO:0018276];mRNA splicing, via spliceosome [GO:0000398];negative regulation of chemokine-mediated signaling pathway [GO:0070100];protein ubiquitination [GO:0016567];snoRNA splicing [GO:0034247]	nuclear speck [GO:0016607];nucleoplasm [GO:0005654];nucleus [GO:0005634];U2-type precatalytic spliceosome [GO:0071005];U2-type spliceosomal complex [GO:0005684]	metal ion binding [GO:0046872];ubiquitin protein ligase activity [GO:0061630]	RNF113 ZNF183	O15541
19.1407	19.4086	19.3199	19.0386	19.1216	19.2719	19.4421	19.3806	19.2851	19.5485	19.4856	19.2909	19.4077	19.37	19.2348	19.2275	19.4233	19.4865	19.3306	19.3855	19.5023	19.4808	19.5586	19.4271	-	-	O15550	KDM6A	KDM6A_HUMAN	Lysine-specific demethylase 6A					chromatin remodeling [GO:0006338];heart development [GO:0007507];histone H3-K27 demethylation [GO:0071557];histone H3-K4 methylation [GO:0051568];regulation of gene expression [GO:0010468]	histone methyltransferase complex [GO:0035097];MLL3/4 complex [GO:0044666];nucleoplasm [GO:0005654];nucleus [GO:0005634]	chromatin DNA binding [GO:0031490];histone demethylase activity [GO:0032452];histone H3-tri/di-methyl-lysine-27 demethylase activity [GO:0071558];metal ion binding [GO:0046872];RNA polymerase II cis-regulatory region sequence-specific DNA binding [GO:0000978]	UTX	O15550
24.7882	24.8296	24.9523	24.8463	24.7214	24.6642	24.8726	24.882	24.7636	24.794	24.8716	24.9349	24.8346	24.7989	24.7897	24.9121	24.7657	24.7955	24.813	24.9225	24.7978	24.7812	24.8765	24.8421	-	-	O43143	DHX15	DHX15_HUMAN	ATP-dependent RNA helicase DHX15					antiviral innate immune response [GO:0140374];defense response to bacterium [GO:0042742];defense response to virus [GO:0051607];mRNA processing [GO:0006397];positive regulation of I-kappaB kinase/NF-kappaB signaling [GO:0043123];response to alkaloid [GO:0043279];response to toxic substance [GO:0009636];RNA splicing [GO:0008380]	nuclear speck [GO:0016607];nucleolus [GO:0005730];nucleoplasm [GO:0005654];nucleus [GO:0005634];spliceosomal complex [GO:0005681];U12-type spliceosomal complex [GO:0005689]	ATP binding [GO:0005524];ATP hydrolysis activity [GO:0016887];double-stranded RNA binding [GO:0003725];RNA binding [GO:0003723];RNA helicase activity [GO:0003724]	DBP1 DDX15	O43143
22.1144	21.9374	22.0482	21.9596	22.0273	21.9893	22.1312	21.9976	22.1894	22.0643	22.0093	22.0122	22.0167	22.0004	21.9486	21.9207	22.104	22.0466	22.15	21.96	22.1684	22.0603	22.1673	22.0003	-	-	O43148	RNMT	MCES_HUMAN	mRNA cap guanine-N7 methyltransferase					7-methylguanosine mRNA capping [GO:0006370];cellular response to leukemia inhibitory factor [GO:1990830]	fibrillar center [GO:0001650];mRNA cap binding complex [GO:0005845];mRNA cap methyltransferase complex [GO:0031533];nucleoplasm [GO:0005654];nucleus [GO:0005634];receptor complex [GO:0043235]	mRNA (guanine-N7-)-methyltransferase activity [GO:0004482];RNA binding [GO:0003723]	KIAA0398	O43148
20.5157	20.4905	20.496	20.4951	20.5124	20.5973	20.5705	20.4385	20.2926	20.4544	20.1718	20.3304	20.0912	20.1335	20.3021	20.2802	20.5782	20.4705	20.4939	20.5128	20.429	20.5167	20.4596	20.4773	-	-	O43149	ZZEF1	ZZEF1_HUMAN	Zinc finger ZZ-type and EF-hand domain-containing protein 1							calcium ion binding [GO:0005509];histone reader activity [GO:0140566];lysine-acetylated histone binding [GO:0070577];methylated histone binding [GO:0035064];zinc ion binding [GO:0008270]	KIAA0399	O43149
21.0953	21.1713	21.0394	21.1285	21.0559	21.0615	20.945	21.0317	20.8674	21.0142	20.8169	20.9031	20.7862	21.0195	21.0408	20.9434	20.932	21.0046	20.9819	21.0348	20.8333	21.0169	20.969	21.0912	-	-	O43156	TTI1	TTI1_HUMAN	TELO2-interacting protein 1 homolog					chromatin remodeling [GO:0006338];positive regulation of DNA damage checkpoint [GO:2000003];protein stabilization [GO:0050821];regulation of TOR signaling [GO:0032006]	ASTRA complex [GO:0070209];cytoplasm [GO:0005737];nucleus [GO:0005634];TORC1 complex [GO:0031931];TORC2 complex [GO:0031932];TTT complex [GO:0110078]		KIAA0406 SMG10	O43156
21.1806	21.1907	21.5153	21.3192	21.1941	21.1296	21.5296	21.4873	21.6552	21.4449	21.6172	21.6012	21.4781	21.2376	21.489	21.3622	21.4302	21.535	21.5948	21.5236	21.4653	21.4056	21.6036	21.3979	-	-	O43159	RRP8	RRP8_HUMAN	Ribosomal RNA-processing protein 8					cellular response to glucose starvation [GO:0042149];energy homeostasis [GO:0097009];intrinsic apoptotic signaling pathway by p53 class mediator [GO:0072332];methylation [GO:0032259];negative regulation of cell cycle [GO:0045786];negative regulation of DNA-templated transcription [GO:0045892];positive regulation of histone deacetylation [GO:0031065];positive regulation of histone methylation [GO:…	chromatin silencing complex [GO:0005677];cytosol [GO:0005829];eNoSc complex [GO:0061773];nucleolus [GO:0005730];nucleoplasm [GO:0005654];plasma membrane [GO:0005886];rDNA heterochromatin [GO:0033553]	methylated histone binding [GO:0035064];RNA binding [GO:0003723];S-adenosylmethionine-dependent methyltransferase activity [GO:0008757]	KIAA0409 NML	O43159
19.5371	19.0327	18.792	18.719		18.8834	18.3238	18.0517	19.0796	19.0982	18.6174	18.5636	18.9201	18.8345	18.5526	18.6186	19.3087	19.3266	18.9662	19.1012	19.331	18.9131	18.9712	19.3137	-	-	O43164	PJA2	PJA2_HUMAN	E3 ubiquitin-protein ligase Praja-2					hippo signaling [GO:0035329];inflammatory response [GO:0006954];innate immune response [GO:0045087];long-term memory [GO:0007616];positive regulation of JNK cascade [GO:0046330];positive regulation of p38MAPK cascade [GO:1900745];positive regulation of toll-like receptor 2 signaling pathway [GO:0034137];protein ubiquitination [GO:0016567];regulation of macrophage activation [GO:0043030];regulatio…	anchoring junction [GO:0070161];cytoplasm [GO:0005737];endoplasmic reticulum membrane [GO:0005789];Golgi membrane [GO:0000139];intermediate filament cytoskeleton [GO:0045111];plasma membrane [GO:0005886];postsynaptic density [GO:0014069]	metal ion binding [GO:0046872];protein kinase A catalytic subunit binding [GO:0034236];protein kinase A regulatory subunit binding [GO:0034237];ubiquitin-protein transferase activity [GO:0004842]	KIAA0438 RNF131	O43164
19.9141	19.8224	19.7076	19.7851	19.7796	19.9349	19.9575	19.7985	19.8411	19.9158	19.591	19.7667	19.813	19.9349	19.5599	19.7747	19.9292	19.7965	19.7146	19.7771	19.9912	19.7349	19.9005	19.8405	-	-	O43166	SIPA1L1	SI1L1_HUMAN	Signal-induced proliferation-associated 1-like protein 1					actin cytoskeleton reorganization [GO:0031532];activation of GTPase activity [GO:0090630];ephrin receptor signaling pathway [GO:0048013];regulation of axonogenesis [GO:0050770];regulation of dendrite morphogenesis [GO:0048814];regulation of dendritic spine morphogenesis [GO:0061001];regulation of GTPase activity [GO:0043087];regulation of small GTPase mediated signal transduction [GO:0051056];reg…	actin cytoskeleton [GO:0015629];anchoring junction [GO:0070161];cytoplasm [GO:0005737];dendritic spine [GO:0043197];plasma membrane [GO:0005886];postsynaptic density [GO:0014069]	ephrin receptor binding [GO:0046875];GTPase activator activity [GO:0005096]	E6TP1 KIAA0440	O43166
23.3774	23.4318	23.4637	23.1708	23.9531	23.9891	23.8439	24.0245	23.2053	23.2201	23.5738	23.4187	23.3906	23.2458	23.2672	23.5917	23.5135	23.4246	23.6718	23.4685	23.5269	23.4729	23.1694	23.5525	-	-	O43169	CYB5B	CYB5B_HUMAN	Cytochrome b5 type B	MitoCarta3.0	literature, mito protein domain, coexpression, MS/MS++	MOM	Metabolism > Detoxification > Amidoxime reducing complex;Metabolism > Detoxification > Xenobiotic metabolism;Metabolism > Electron carriers > Cytochromes;Metabolism > Metals and cofactors > Heme-containing proteins	nitric oxide biosynthetic process [GO:0006809];response to oxidative stress [GO:0006979];xenobiotic metabolic process [GO:0006805]	integral component of membrane [GO:0016021];intracellular membrane-bounded organelle [GO:0043231];membrane [GO:0016020];mitochondrial outer membrane [GO:0005741];nitric-oxide synthase complex [GO:1903958]	enzyme activator activity [GO:0008047];heme binding [GO:0020037];metal ion binding [GO:0046872]	CYB5M OMB5	O43169
23.1676	23.1874	23.3045	23.2372	23.1542	23.2407	23.2405	23.2582	23.3336	23.2448	23.3192	23.2908	23.3419	23.2085	23.1614	23.1571	23.2386	23.2924	23.3284	23.3026	23.3423	23.2116	23.4273	23.2728	-	-	O43172	PRPF4	PRP4_HUMAN	U4/U6 small nuclear ribonucleoprotein Prp4					mRNA splicing, via spliceosome [GO:0000398];RNA processing [GO:0006396];RNA splicing [GO:0008380];RNA splicing, via transesterification reactions [GO:0000375]	Cajal body [GO:0015030];nuclear speck [GO:0016607];nucleoplasm [GO:0005654];nucleus [GO:0005634];spliceosomal complex [GO:0005681];spliceosomal snRNP complex [GO:0097525];U2-type precatalytic spliceosome [GO:0071005];U4/U6 snRNP [GO:0071001];U4/U6 x U5 tri-snRNP complex [GO:0046540]	U4 snRNA binding [GO:0030621];U6 snRNA binding [GO:0017070]	PRP4	O43172
26.1623	26.1433	25.9941	26.069	26.0932	26.067	26.0031	25.9906	26.4642	26.6994	26.593	26.4932	25.8713	26.089	26.1453	26.0052	25.882	25.9106	25.9907	25.895	25.8346	25.9451	26.0267	25.926	-	-	O43175	PHGDH	SERA_HUMAN	D-3-phosphoglycerate dehydrogenase					brain development [GO:0007420];G1 to G0 transition [GO:0070314];gamma-aminobutyric acid metabolic process [GO:0009448];glial cell development [GO:0021782];glutamine metabolic process [GO:0006541];glycine metabolic process [GO:0006544];L-serine biosynthetic process [GO:0006564];neural tube development [GO:0021915];neuron projection development [GO:0031175];regulation of gene expression [GO:0010468…	cytosol [GO:0005829];extracellular exosome [GO:0070062]	electron transfer activity [GO:0009055];L-malate dehydrogenase activity [GO:0030060];NAD binding [GO:0051287];phosphoglycerate dehydrogenase activity [GO:0004617]	PGDH3	O43175
21.747	21.6649	21.8656	21.8569	21.5584	21.7429	21.6528	21.766	21.1419	21.1687	21.1274	20.9441	21.5265	21.621	21.4141	21.7297	21.6908	21.7805	21.7578	21.6887	21.8413	21.7871	21.6663	21.5791	-	-	O43181	NDUFS4	NDUS4_HUMAN	NADH dehydrogenase [ubiquinone] iron-sulfur protein 4, mitochondrial	MitoCarta3.0	literature, APEX_matrix, targetP signal+, mito protein domain+, coexpression++, MS/MS++	MIM	OXPHOS > Complex I > CI subunits;OXPHOS > OXPHOS subunits	aerobic respiration [GO:0009060];brain development [GO:0007420];cellular respiration [GO:0045333];mitochondrial electron transport, NADH to ubiquinone [GO:0006120];mitochondrial respiratory chain complex I assembly [GO:0032981];positive regulation of fibroblast proliferation [GO:0048146];proton motive force-driven mitochondrial ATP synthesis [GO:0042776];reactive oxygen species metabolic process …	mitochondrial inner membrane [GO:0005743];mitochondrial respiratory chain complex I [GO:0005747];mitochondrion [GO:0005739]	NADH dehydrogenase (ubiquinone) activity [GO:0008137]		O43181
21.9668	21.9194	21.8629	21.8057	22.0345	21.9913	21.9589	21.9125	21.8956	22.0729	21.893	21.9424	21.7852	21.8277	21.9472	21.8499	21.8938	21.8917	21.8318	21.9234	21.7353	21.9028	21.917	21.9375	-	-	O43237	DYNC1LI2	DC1L2_HUMAN	Cytoplasmic dynein 1 light intermediate chain 2					cellular response to nerve growth factor stimulus [GO:1990090];centrosome localization [GO:0051642];microtubule cytoskeleton organization [GO:0000226];microtubule-based movement [GO:0007018]	centrosome [GO:0005813];cytoplasmic dynein complex [GO:0005868];cytosol [GO:0005829];dynein complex [GO:0030286];kinetochore [GO:0000776];late endosome [GO:0005770];lysosome [GO:0005764];membrane [GO:0016020];microtubule [GO:0005874]	ATP binding [GO:0005524];dynein heavy chain binding [GO:0045504];identical protein binding [GO:0042802]	DNCLI2 LIC2	O43237
23.7598	23.584	23.5856	23.6884	23.6828	23.5262	23.6126	23.666	23.5536	23.5111	23.4417	23.587	23.5734	23.5065	23.6468	23.7542	23.666	23.4747	23.549	23.6878	23.586	23.4748	23.5062	23.6265	-	-	O43242	PSMD3	PSMD3_HUMAN	26S proteasome non-ATPase regulatory subunit 3					proteasome-mediated ubiquitin-dependent protein catabolic process [GO:0043161];regulation of protein catabolic process [GO:0042176];ubiquitin-dependent protein catabolic process [GO:0006511]	cytosol [GO:0005829];extracellular exosome [GO:0070062];extracellular region [GO:0005576];ficolin-1-rich granule lumen [GO:1904813];membrane [GO:0016020];nucleoplasm [GO:0005654];nucleus [GO:0005634];proteasome accessory complex [GO:0022624];proteasome complex [GO:0000502];proteasome regulatory particle, lid subcomplex [GO:0008541];secretory granule lumen [GO:0034774]	enzyme regulator activity [GO:0030234]		O43242
				18.7254				19.6091	19.94	20.3241	20.0236	19.8624	19.7698	20.0422	19.8694	19.7121	19.3815	20.0472	19.7264	19.6455	19.5559	19.8366	19.5322	-	1KO	O43248	HOXC11	HXC11_HUMAN	Homeobox protein Hox-C11					anatomical structure development [GO:0048856];anterior/posterior pattern specification [GO:0009952];embryonic digit morphogenesis [GO:0042733];embryonic skeletal joint morphogenesis [GO:0060272];endoderm development [GO:0007492];metanephros development [GO:0001656];organ induction [GO:0001759];positive regulation of transcription by RNA polymerase II [GO:0045944];proximal/distal pattern formation…	chromatin [GO:0000785];cytosol [GO:0005829];nucleoplasm [GO:0005654];nucleus [GO:0005634]	DNA-binding transcription activator activity, RNA polymerase II-specific [GO:0001228];DNA-binding transcription factor activity, RNA polymerase II-specific [GO:0000981];RNA polymerase II cis-regulatory region sequence-specific DNA binding [GO:0000978];sequence-specific double-stranded DNA binding [GO:1990837]	HOX3H	O43248
20.6423	20.947	20.6204	20.798	20.8064	21.2039	20.9215	20.8346	21.0708	21.2241	21.1061	20.91	21.1178	21.1619	21.0028	20.2894	20.8259	20.9819	20.9572	20.9045	21.1006	21.0008	21.1169	20.8138	-	-	O43251	RBFOX2	RFOX2_HUMAN	RNA binding protein fox-1 homolog 2					intracellular estrogen receptor signaling pathway [GO:0030520];mRNA processing [GO:0006397];negative regulation of DNA-templated transcription [GO:0045892];nervous system development [GO:0007399];regulation of alternative mRNA splicing, via spliceosome [GO:0000381];regulation of cell population proliferation [GO:0042127];RNA metabolic process [GO:0016070];RNA splicing [GO:0008380]	cytoplasm [GO:0005737];nucleoplasm [GO:0005654];nucleus [GO:0005634]	DNA-binding transcription factor binding [GO:0140297];mRNA binding [GO:0003729];RNA binding [GO:0003723];transcription corepressor activity [GO:0003714]	FOX2 HRNBP2 RBM9 RTA	O43251
21.5446	21.4545	21.2027	21.3714	21.3601	21.348	21.259	21.3227	21.3387	21.4697	21.2691	21.4003	21.3095	21.3127	21.3888	21.4412	21.4019	21.2093	21.2385	21.3533	21.2499	21.2764	21.1375	21.3628	-	-	O43252	PAPSS1	PAPS1_HUMAN	Bifunctional 3'-phosphoadenosine 5'-phosphosulfate synthase 1					3'-phosphoadenosine 5'-phosphosulfate biosynthetic process [GO:0050428];phosphorylation [GO:0016310];skeletal system development [GO:0001501];sulfate assimilation [GO:0000103]	cytosol [GO:0005829]	adenylylsulfate kinase activity [GO:0004020];ATP binding [GO:0005524];nucleotidyltransferase activity [GO:0016779];protein homodimerization activity [GO:0042803];sulfate adenylyltransferase (ATP) activity [GO:0004781]	ATPSK1 PAPSS	O43252
	18.7044	19.1907	18.9876	18.7715	18.6011	18.7703	18.8827	18.5133	18.3938	18.7586	18.7505		18.699		18.9005			18.9665	19.0666	18.7505		18.8891		-	-	O43257	ZNHIT1	ZNHI1_HUMAN	Zinc finger HIT domain-containing protein 1					calcium ion homeostasis [GO:0055074];heart development [GO:0007507];histone exchange [GO:0043486];intestinal stem cell homeostasis [GO:0036335];muscle cell differentiation [GO:0042692];positive regulation of DNA damage response, signal transduction by p53 class mediator resulting in transcription of p21 class mediator [GO:1902164];positive regulation of lymphoid progenitor cell differentiation [G…	nucleoplasm [GO:0005654];nucleosome [GO:0000786];nucleus [GO:0005634];Swr1 complex [GO:0000812]	histone binding [GO:0042393];metal ion binding [GO:0046872];nucleosome binding [GO:0031491]	CGBP1 ZNFN4A1	O43257
21.916	21.9138	21.9544	21.9204	21.8349	21.9523	21.9175	21.9272	21.8768	21.8657	21.7472	21.8868	21.9424	21.9123	21.8689	21.9135	21.7897	21.8742	21.7556	21.8988	21.7865	21.8704	21.9363	21.881	-	-	O43264	ZW10	ZW10_HUMAN	Centromere/kinetochore protein zw10 homolog					cell division [GO:0051301];endoplasmic reticulum to Golgi vesicle-mediated transport [GO:0006888];establishment of mitotic spindle orientation [GO:0000132];Golgi organization [GO:0007030];meiotic cell cycle [GO:0051321];mitotic metaphase plate congression [GO:0007080];mitotic sister chromatid segregation [GO:0000070];mitotic spindle assembly checkpoint signaling [GO:0007094];protein localization …	cytosol [GO:0005829];Dsl1/NZR complex [GO:0070939];endoplasmic reticulum [GO:0005783];endoplasmic reticulum membrane [GO:0005789];kinetochore [GO:0000776];kinetochore microtubule [GO:0005828];lipid droplet [GO:0005811];membrane [GO:0016020];nucleus [GO:0005634];RZZ complex [GO:1990423];spindle pole [GO:0000922]	centromeric DNA binding [GO:0019237]		O43264
22.5715	22.6551	22.7883	22.6392	22.6134	22.5958	22.6886	22.752	22.7854	22.6655	22.9283	22.8014	22.7241	22.644	22.6984	22.6917	22.6878	22.7472	22.8228	22.775	22.7449	22.7177	22.7701	22.7767	-	-	O43290	SART1	SNUT1_HUMAN	U4/U6.U5 tri-snRNP-associated protein 1					maturation of 5S rRNA [GO:0000481];mRNA cis splicing, via spliceosome [GO:0045292];mRNA splicing, via spliceosome [GO:0000398];positive regulation of cytotoxic T cell differentiation [GO:0045585];spliceosomal snRNP assembly [GO:0000387]	Cajal body [GO:0015030];catalytic step 2 spliceosome [GO:0071013];cytoplasm [GO:0005737];cytosol [GO:0005829];Golgi apparatus [GO:0005794];nuclear speck [GO:0016607];nucleoplasm [GO:0005654];nucleus [GO:0005634];U2-type precatalytic spliceosome [GO:0071005];U4/U6 x U5 tri-snRNP complex [GO:0046540]	RNA binding [GO:0003723]		O43290
20.6483	20.5255	20.8316	20.5069	20.3444	20.2577	20.3821	20.3547	19.9049	20.0935	20.1262	19.9902	19.5916	19.7065	19.7529	19.5224	19.9969	19.9549	20.3357	19.8935	20.0495	20.0913	20.1742	19.8803	-	-	O43291	SPINT2	SPIT2_HUMAN	Kunitz-type protease inhibitor 2					basement membrane organization [GO:0071711];cellular response to BMP stimulus [GO:0071773];epithelial cell morphogenesis involved in placental branching [GO:0060672];establishment or maintenance of cell polarity [GO:0007163];negative regulation of cell motility [GO:2000146];negative regulation of cell-cell adhesion [GO:0022408];negative regulation of neural precursor cell proliferation [GO:200017…	cytoplasm [GO:0005737];extracellular region [GO:0005576];integral component of membrane [GO:0016021];plasma membrane [GO:0005886]	endopeptidase inhibitor activity [GO:0004866];serine-type endopeptidase inhibitor activity [GO:0004867]	HAI2 KOP	O43291
21.5416	21.6326	21.7867	21.8047	21.6676	21.633	21.4973	21.8511	21.7477	21.6059	21.8672	21.7701	21.6244	21.7476	21.6003	21.6641	21.6566	21.7302	21.8315	21.738	21.7312	21.713	21.6834	21.7512	-	-	O43292	GPAA1	GPAA1_HUMAN	Glycosylphosphatidylinositol anchor attachment 1 protein					attachment of GPI anchor to protein [GO:0016255];protein retention in ER lumen [GO:0006621];protein-containing complex assembly [GO:0065003]	centrosome [GO:0005813];cytosol [GO:0005829];endoplasmic reticulum [GO:0005783];endoplasmic reticulum membrane [GO:0005789];GPI-anchor transamidase complex [GO:0042765];membrane [GO:0016020];mitochondrion [GO:0005739]	tubulin binding [GO:0015631]	GAA1	O43292
19.7208	19.6812	19.7316	19.695	19.8519	19.3674	19.5685	19.9555	19.6653		19.8982	19.6159	19.9143	19.6411	20.0172		19.8012	19.7903	19.8015	19.4438	19.7763	19.8376		19.8011	-	-	O43293	DAPK3	DAPK3_HUMAN	Death-associated protein kinase 3					apoptotic process [GO:0006915];apoptotic signaling pathway [GO:0097190];cellular response to interferon-gamma [GO:0071346];chromatin organization [GO:0006325];intracellular signal transduction [GO:0035556];negative regulation of translation [GO:0017148];positive regulation of apoptotic process [GO:0043065];positive regulation of canonical Wnt signaling pathway [GO:0090263];positive regulation of …	cytoplasm [GO:0005737];cytosol [GO:0005829];nucleoplasm [GO:0005654];nucleus [GO:0005634];PML body [GO:0016605]	ATP binding [GO:0005524];cAMP response element binding protein binding [GO:0008140];identical protein binding [GO:0042802];leucine zipper domain binding [GO:0043522];protein homodimerization activity [GO:0042803];protein serine kinase activity [GO:0106310];protein serine/threonine kinase activity [GO:0004674];small GTPase binding [GO:0031267]	ZIPK	O43293
22.5466	22.6835	22.5602	22.6727	22.8046	23.0747	23.0278	22.9972	23.3749	23.3732	23.3614	23.1933	22.9152	23.1453	23.132	23.0771	23.279	23.2851	23.3238	23.1785	23.2786	23.2512	23.1901	23.2287	-	-	O43301	HSPA12A	HS12A_HUMAN	Heat shock 70 kDa protein 12A						cytoplasm [GO:0005737];extracellular exosome [GO:0070062];nucleus [GO:0005634]	ATP binding [GO:0005524]	KIAA0417	O43301
19.3955	19.5816	19.6263	19.4886	19.5676	19.6733	19.6282	19.5141	19.7924	19.997	19.9047	19.7495	19.7156	19.6881	19.7034	19.9589	19.7873	19.66	19.8172	19.5439	19.6614	19.7022	19.6563	19.8161	-	-	O43303	CCP110	CP110_HUMAN	Centriolar coiled-coil protein of 110 kDa					centriole replication [GO:0007099];centrosome duplication [GO:0051298];ciliary basal body organization [GO:0032053];negative regulation of centriole elongation [GO:1903723];negative regulation of cilium assembly [GO:1902018];positive regulation of cilium assembly [GO:0045724];regulation of cytokinesis [GO:0032465]	centriole [GO:0005814];centrosome [GO:0005813];cilium [GO:0005929];cytosol [GO:0005829];protein-containing complex [GO:0032991]		CEP110 CP110 KIAA0419	O43303
19.5323	19.7473	19.4655	19.7217	19.5797	20.0405	19.7024	20.0362	19.2886	19.6018	19.3354	19.4624	19.6533	19.5997	19.3018	20.1688	19.6271	19.6398	19.6478	19.6001	19.4904	19.987	19.8248	19.7133	-	-	O43310	CTIF	CTIF_HUMAN	CBP80/20-dependent translation initiation factor					nuclear-transcribed mRNA catabolic process, nonsense-mediated decay [GO:0000184];regulation of translational initiation [GO:0006446]	cytosol [GO:0005829];perinuclear region of cytoplasm [GO:0048471]	RNA binding [GO:0003723];translation activator activity [GO:0008494]	KIAA0427	O43310
21.8117	21.9483	21.7487	21.7599	21.7241	21.7762	21.6424	21.8143	21.9321	22.0126	21.9014	21.9713	21.6147	21.8347	21.8129	21.8524	21.9103	21.8684	21.7837	21.8557	21.7516	21.9562	21.6182	21.7708	-	-	O43314	PPIP5K2	VIP2_HUMAN	Inositol hexakisphosphate and diphosphoinositol-pentakisphosphate kinase 2					inositol metabolic process [GO:0006020];inositol phosphate biosynthetic process [GO:0032958];inositol phosphate metabolic process [GO:0043647];phosphorylation [GO:0016310];sensory perception of sound [GO:0007605]	cytosol [GO:0005829]	5-diphosphoinositol pentakisphosphate 3-kinase activity [GO:0102092];ATP binding [GO:0005524];diphosphoinositol-pentakisphosphate kinase activity [GO:0033857];inositol heptakisphosphate kinase activity [GO:0000829];inositol hexakisphosphate 1-kinase activity [GO:0052723];inositol hexakisphosphate 3-kinase activity [GO:0052724];inositol hexakisphosphate 5-kinase activity [GO:0000832];inositol hexa…	HISPPD1 KIAA0433 VIP2	O43314
20.3688	20.3061	20.2524	20.2192	20.1839	20.1924	20.38	20.306	20.1983	20.2164	20.0768	20.1703	20.2986	20.1157	20.2555	20.2349	20.1878	20.248	19.9704	20.2695	20.2381	20.1448	20.0655	20.1863	-	-	O43318	MAP3K7	M3K7_HUMAN	Mitogen-activated protein kinase kinase kinase 7					activation of NF-kappaB-inducing kinase activity [GO:0007250];anoikis [GO:0043276];cytoplasmic pattern recognition receptor signaling pathway [GO:0002753];Fc-epsilon receptor signaling pathway [GO:0038095];histone H3 acetylation [GO:0043966];I-kappaB kinase/NF-kappaB signaling [GO:0007249];I-kappaB phosphorylation [GO:0007252];interleukin-1-mediated signaling pathway [GO:0070498];JNK cascade [GO:…	ATAC complex [GO:0140672];cytosol [GO:0005829];endosome membrane [GO:0010008];nucleus [GO:0005634];plasma membrane [GO:0005886]	ATP binding [GO:0005524];identical protein binding [GO:0042802];magnesium ion binding [GO:0000287];MAP kinase activity [GO:0004707];MAP kinase kinase kinase activity [GO:0004709];MAP kinase kinase kinase kinase activity [GO:0008349];protein kinase activity [GO:0004672];protein serine kinase activity [GO:0106310];protein serine/threonine kinase activity [GO:0004674];receptor tyrosine kinase bindin…	TAK1	O43318
23.2803	23.3301	23.2366	23.2412	23.1889	23.2726	23.285	23.249	23.257	23.4775	23.2297	23.4045	23.4037	23.3484	23.3105	23.3991	23.3308	23.3022	23.1691	23.3915	23.4137	23.2354	23.2085	23.295	-	-	O43324	EEF1E1	MCA3_HUMAN	Eukaryotic translation elongation factor 1 epsilon-1					cellular response to leukemia inhibitory factor [GO:1990830];negative regulation of cell population proliferation [GO:0008285];positive regulation of apoptotic process [GO:0043065];positive regulation of apoptotic signaling pathway [GO:2001235];positive regulation of cellular senescence [GO:2000774];positive regulation of DNA damage response, signal transduction by p53 class mediator [GO:0043517]…	aminoacyl-tRNA synthetase multienzyme complex [GO:0017101];cytoplasm [GO:0005737];cytosol [GO:0005829];nucleolus [GO:0005730];nucleoplasm [GO:0005654];nucleus [GO:0005634]		AIMP3 P18	O43324
21.5399	21.4518	21.3351	21.2325	21.4989	21.6148	21.5494	21.4769	21.8289	22.0272	21.9654	21.7879	21.6103	21.6817	21.6082	21.6025	21.5198	21.6484	21.5121	21.5161	21.6087	21.673	21.6549	21.4262	-	-	O43347	MSI1	MSI1H_HUMAN	RNA-binding protein Musashi homolog 1					central nervous system development [GO:0007417];epithelial cell differentiation [GO:0030855];nervous system development [GO:0007399];regulation of translation [GO:0006417];response to hormone [GO:0009725]	cytoplasm [GO:0005737];nucleus [GO:0005634];polysome [GO:0005844]	identical protein binding [GO:0042802];mRNA binding [GO:0003729];poly(U) RNA binding [GO:0008266];RNA binding [GO:0003723]		O43347
21.8798	21.8003	21.8333	21.8364	21.8407	21.7813	21.8029	21.7842	21.6939	21.7071	21.614	21.7011	21.626	21.7071	21.7447	21.736	21.7373	21.708	21.6871	21.8121	21.6891	21.7593	21.7634	21.7304	-	-	O43379	WDR62	WDR62_HUMAN	WD repeat-containing protein 62					centriole replication [GO:0007099];cerebral cortex development [GO:0021987];mitotic spindle organization [GO:0007052];neurogenesis [GO:0022008];positive regulation of neuroblast proliferation [GO:0002052];positive regulation of neuron migration [GO:2001224];regulation of centrosome cycle [GO:0046605];regulation of neuron differentiation [GO:0045664]	centriolar satellite [GO:0034451];centriole [GO:0005814];centrosome [GO:0005813];cytosol [GO:0005829];mitotic spindle [GO:0072686];nucleus [GO:0005634];spindle pole [GO:0000922]		C19orf14	O43379
25.5152	25.6739	25.786	25.6058	25.5682	25.6238	25.6087	25.7051	25.6758	25.6892	25.8988	25.7744	25.7726	25.7568	25.8098	25.724	25.6607	25.7045	25.8085	25.7063	25.6678	25.7016	25.736	25.6836	-	-	O43390	HNRNPR	HNRPR_HUMAN	Heterogeneous nuclear ribonucleoprotein R					mRNA processing [GO:0006397];mRNA splicing, via spliceosome [GO:0000398]	catalytic step 2 spliceosome [GO:0071013];endoplasmic reticulum [GO:0005783];nucleoplasm [GO:0005654];nucleus [GO:0005634];ribonucleoprotein complex [GO:1990904];spliceosomal complex [GO:0005681]	mRNA binding [GO:0003729];RNA binding [GO:0003723]	HNRPR	O43390
22.7094	22.766	22.9591	22.6831	22.699	22.6769	22.7475	22.9211	22.698	22.5624	22.738	22.9089	22.8724	22.7212	22.8562	22.945	22.7382	22.8031	22.8317	22.8848	22.6722	22.8507	22.7978	22.8247	-	-	O43395	PRPF3	PRPF3_HUMAN	U4/U6 small nuclear ribonucleoprotein Prp3					mRNA processing [GO:0006397];mRNA splicing, via spliceosome [GO:0000398];RNA splicing [GO:0008380];RNA splicing, via transesterification reactions [GO:0000375];spliceosomal tri-snRNP complex assembly [GO:0000244]	Cajal body [GO:0015030];cytosol [GO:0005829];nuclear speck [GO:0016607];nucleoplasm [GO:0005654];nucleus [GO:0005634];spliceosomal complex [GO:0005681];U2-type precatalytic spliceosome [GO:0071005];U4/U6 x U5 tri-snRNP complex [GO:0046540]	identical protein binding [GO:0042802];RNA binding [GO:0003723]	HPRP3 PRP3	O43395
24.2827	24.124	24.2102	24.3163	24.2572	24.0832	24.1987	24.1731	23.6237	23.46	23.5486	23.6384	24.2019	24.1513	24.3729	24.3459	24.0656	23.966	24.0724	24.1335	24.0532	23.9652	24.0746	24.1682	-	-	O43396	TXNL1	TXNL1_HUMAN	Thioredoxin-like protein 1						cytoplasm [GO:0005737];cytosol [GO:0005829];nucleus [GO:0005634];proteasome complex [GO:0000502]	disulfide oxidoreductase activity [GO:0015036];thioredoxin-disulfide reductase activity [GO:0004791]	TRP32 TXL TXNL	O43396
24.2412	24.1992	24.224	24.1078	24.2648	24.2097	24.2107	24.1076	24.2972	24.3294	24.3226	24.345	23.95	23.9422	24.1545	23.9716	24.1551	24.1469	24.1043	24.0634	24.0998	24.0866	24.1856	24.0625	-	-	O43399	TPD52L2	TPD54_HUMAN	Tumor protein D54					carbohydrate metabolic process [GO:0005975];regulation of cell population proliferation [GO:0042127]	cytoplasm [GO:0005737];perinuclear region of cytoplasm [GO:0048471]	protein homodimerization activity [GO:0042803];RNA binding [GO:0003723]		O43399
22.6007	22.8039	22.7414	22.6317	22.5428	22.7767	22.8224	22.7438	22.7994	22.8166	22.7408	22.7534	22.7458	22.7872	22.5678	22.6555	22.8329	22.8953	22.7417	22.6927	22.796	22.8763	22.8798	22.7427	-	-	O43402	EMC8	EMC8_HUMAN	ER membrane protein complex subunit 8					protein insertion into ER membrane by stop-transfer membrane-anchor sequence [GO:0045050];tail-anchored membrane protein insertion into ER membrane [GO:0071816]	cytoplasm [GO:0005737];EMC complex [GO:0072546];endoplasmic reticulum [GO:0005783];endoplasmic reticulum membrane [GO:0005789];Golgi apparatus [GO:0005794];membrane [GO:0016020]		C16orf2 C16orf4 COX4AL COX4NB FAM158B NOC4	O43402
20.4297	20.4558	19.6285	20.5137	20.3605	20.5571	20.3502	20.3675	19.8852	20.0484	20.2186	20.0924	20.2102	20.4941	20.1636	20.2794	20.6547	20.4294	20.5156	20.4711	20.4295	20.5868	20.3713	20.7879	-	-	O43405	COCH	COCH_HUMAN	Cochlin					defense response to bacterium [GO:0042742];positive regulation of innate immune response [GO:0045089];regulation of cell shape [GO:0008360];sensory perception of sound [GO:0007605]	collagen-containing extracellular matrix [GO:0062023];extracellular region [GO:0005576]	collagen binding [GO:0005518]	COCH5B2	O43405
22.3786	22.4065	22.1781	22.0478	22.0834	22.1865	22.1894	22.0289	22.0941	22.2973	22.2179	22.0515	21.9509	21.6503	21.6361	21.8944	22.1562	21.9853	21.9791	21.8546	22.1007	22.2017	21.851	21.9049	-	-	O43414	ERI3	ERI3_HUMAN	ERI1 exoribonuclease 3					exonucleolytic trimming to generate mature 3'-end of 5.8S rRNA from tricistronic rRNA transcript (SSU-rRNA, 5.8S rRNA, LSU-rRNA) [GO:0000467]		3'-5'-exoribonuclease activity [GO:0000175];metal ion binding [GO:0046872];RNA binding [GO:0003723]	PINT1 PRNPIP PRNPIP1	O43414
20.018	19.8648	20.0915	19.9315	19.9531	19.8469	19.9529	19.8201	20.171	20.1601	20.1052	20.0912	19.9204	19.844	20.022	19.8959	19.8617	19.814	19.9517	20.0348	19.974	19.7725	19.8925	19.7777	-	-	O43422	THAP12	P52K_HUMAN	52 kDa repressor of the inhibitor of the protein kinase					negative regulation of cell population proliferation [GO:0008285];signal transduction [GO:0007165]	nucleus [GO:0005634]	DNA binding [GO:0003677];metal ion binding [GO:0046872];protein dimerization activity [GO:0046983]	DAP4 P52RIPK PRKRIR THAP0	O43422
19.6171	19.6539	19.829	19.5439	19.9186	19.8573	19.865	19.7371	19.8875	19.7067	19.9306	19.8908	19.7725	19.8397	19.6469	19.6244	19.6036	19.5742	19.826	19.907	19.5212	19.657	19.6942	19.8013	-	-	O43426	SYNJ1	SYNJ1_HUMAN	Synaptojanin-1					brain development [GO:0007420];inositol phosphate dephosphorylation [GO:0046855];inositol phosphate metabolic process [GO:0043647];learning [GO:0007612];membrane organization [GO:0061024];neurotransmitter transport [GO:0006836];phosphatidylinositol biosynthetic process [GO:0006661];phosphatidylinositol dephosphorylation [GO:0046856];phosphatidylinositol metabolic process [GO:0046488];positive reg…	clathrin coat of coated pit [GO:0030132];cytosol [GO:0005829];membrane coat [GO:0030117];microtubule [GO:0005874];parallel fiber to Purkinje cell synapse [GO:0098688];perinuclear region of cytoplasm [GO:0048471];presynapse [GO:0098793];synaptic membrane [GO:0097060];terminal bouton [GO:0043195];vesicle membrane [GO:0012506]	EH domain binding [GO:1990175];inositol-1,4,5-trisphosphate 5-phosphatase activity [GO:0052658];phosphatidylinositol phosphate 4-phosphatase activity [GO:0034596];phosphatidylinositol phosphate 5-phosphatase activity [GO:0034595];phosphatidylinositol-3,5-bisphosphate 3-phosphatase activity [GO:0052629];phosphatidylinositol-3,5-bisphosphate 5-phosphatase activity [GO:0043813];phosphatidylinositol-…	KIAA0910	O43426
20.5026	20.2596	20.4428	20.3382	20.0561	20.2234	20.5664	20.3918	20.3403	20.5495	20.5466	20.4885	20.3007	20.3232	20.3135	20.4158	20.4763	20.4507	19.9186	20.6006	20.4012	20.4328	20.18	20.4893	-	-	O43427	FIBP	FIBP_HUMAN	Acidic fibroblast growth factor intracellular-binding protein					fibroblast growth factor receptor signaling pathway [GO:0008543];platelet aggregation [GO:0070527]	endomembrane system [GO:0012505];membrane [GO:0016020];mitochondrion [GO:0005739];nuclear speck [GO:0016607];nucleus [GO:0005634]	fibroblast growth factor binding [GO:0017134]		O43427
23.6254	23.5579	23.4554	23.5701	23.5766	23.496	23.5119	23.5197	23.3257	23.3261	23.263	23.3644	23.4157	23.3733	23.4319	23.3832	23.45	23.3743	23.3558	23.4816	23.3774	23.389	23.3668	23.4659	-	-	O43432	EIF4G3	IF4G3_HUMAN	Eukaryotic translation initiation factor 4 gamma 3					regulation of translational initiation [GO:0006446];translational initiation [GO:0006413]	cytosol [GO:0005829];eukaryotic translation initiation factor 4F complex [GO:0016281]	mRNA binding [GO:0003729];RNA binding [GO:0003723];RNA cap binding [GO:0000339];translation factor activity, RNA binding [GO:0008135];translation initiation factor activity [GO:0003743]		O43432
24.1856	24.1857	24.1891	24.0164	24.0648	24.0944	24.126	23.9731	24.3383	24.3362	24.2533	24.2613	24.282	24.2058	24.0787	24.0388	24.1766	24.1947	24.0957	24.2482	24.1193	24.104	24.1804	24.1323	-	-	O43447	PPIH	PPIH_HUMAN	Peptidyl-prolyl cis-trans isomerase H					mRNA splicing, via spliceosome [GO:0000398];positive regulation of viral genome replication [GO:0045070];protein folding [GO:0006457];protein peptidyl-prolyl isomerization [GO:0000413];protein-containing complex assembly [GO:0065003]	cytoplasm [GO:0005737];intracellular membrane-bounded organelle [GO:0043231];nuclear speck [GO:0016607];nucleoplasm [GO:0005654];spliceosomal complex [GO:0005681];U4/U6 snRNP [GO:0071001];U4/U6 x U5 tri-snRNP complex [GO:0046540]	cyclosporin A binding [GO:0016018];peptidyl-prolyl cis-trans isomerase activity [GO:0003755];ribonucleoprotein complex binding [GO:0043021]	CYP20 CYPH	O43447
20.2656	20.3976	20.444	20.2367	20.1766	20.4119	20.1759	20.1906	20.265	20.3411	20.3646	20.7273	20.4032	20.6385	20.3401	20.5487	20.357	20.3071	20.4505	20.2596	20.3604	20.5713	20.1257	20.1024	-	-	O43462	MBTPS2	MBTP2_HUMAN	Membrane-bound transcription factor site-2 protease					ATF6-mediated unfolded protein response [GO:0036500];bone maturation [GO:0070977];cholesterol metabolic process [GO:0008203];endoplasmic reticulum unfolded protein response [GO:0030968];membrane protein intracellular domain proteolysis [GO:0031293];positive regulation of DNA-binding transcription factor activity [GO:0051091];positive regulation of transcription from RNA polymerase II promoter in …	cytoplasm [GO:0005737];Golgi membrane [GO:0000139];integral component of membrane [GO:0016021]	metal ion binding [GO:0046872];metalloendopeptidase activity [GO:0004222]	S2P	O43462
19.9253	20.2434	20.5195	20.2993	20.356	20.4416	20.3773	20.4092	20.261	20.5011	20.4272	20.3824	20.3935	20.6154	20.4701	20.2319	20.468	20.6381	20.6039	20.4948	20.3224	20.5978	20.5871	20.5204	-	-	O43463	SUV39H1	SUV91_HUMAN	Histone-lysine N-methyltransferase SUV39H1					cell cycle [GO:0007049];cell differentiation [GO:0030154];cellular response to DNA damage stimulus [GO:0006974];cellular response to glucose starvation [GO:0042149];cellular response to hypoxia [GO:0071456];chromatin organization [GO:0006325];energy homeostasis [GO:0097009];histone H3-K9 dimethylation [GO:0036123];histone H3-K9 trimethylation [GO:0036124];histone lysine methylation [GO:0034968];n…	chromatin silencing complex [GO:0005677];chromosome, centromeric region [GO:0000775];condensed nuclear chromosome [GO:0000794];eNoSc complex [GO:0061773];heterochromatin [GO:0000792];nuclear lamina [GO:0005652];nucleolus [GO:0005730];nucleoplasm [GO:0005654];nucleus [GO:0005634];rDNA heterochromatin [GO:0033553]	chromatin binding [GO:0003682];histone methyltransferase activity (H3-K9 specific) [GO:0046974];histone methyltransferase activity [GO:0042054];histone-lysine N-methyltransferase activity [GO:0018024];protein N-terminus binding [GO:0047485];S-adenosylmethionine-dependent methyltransferase activity [GO:0008757];transcription cis-regulatory region binding [GO:0000976];zinc ion binding [GO:0008270]	KMT1A SUV39H	O43463
21.4604	21.2491	21.6382	21.3697	21.4128	21.2882	21.6507	21.5855	21.5272	21.4294	21.5392	21.426	21.2542	21.6429	21.7398	21.3696	21.5095	21.2428	21.7642	21.3207	21.3204	21.2922	21.765	21.4535	-	-	O43464	HTRA2	HTRA2_HUMAN	Serine protease HTRA2, mitochondrial	MitoCarta3.0	literature, APEX_IMS, targetP signal, Rickettsial homolog, mito protein domain, MS/MS+	MIM	Protein import, sorting and homeostasis > Protein homeostasis > Proteases;Mitochondrial dynamics and surveillance > Apoptosis	adult walking behavior [GO:0007628];aging [GO:0007568];cellular response to growth factor stimulus [GO:0071363];cellular response to heat [GO:0034605];cellular response to interferon-beta [GO:0035458];cellular response to oxidative stress [GO:0034599];cellular response to retinoic acid [GO:0071300];ceramide metabolic process [GO:0006672];execution phase of apoptosis [GO:0097194];forebrain develop…	CD40 receptor complex [GO:0035631];chromatin [GO:0000785];cytoplasmic side of plasma membrane [GO:0009898];cytoskeleton [GO:0005856];cytosol [GO:0005829];endoplasmic reticulum [GO:0005783];endoplasmic reticulum membrane [GO:0005789];membrane [GO:0016020];mitochondrial intermembrane space [GO:0005758];mitochondrial membrane [GO:0031966];mitochondrion [GO:0005739];nucleus [GO:0005634];serine-type e…	identical protein binding [GO:0042802];peptidase activity [GO:0008233];serine-type endopeptidase activity [GO:0004252];serine-type peptidase activity [GO:0008236];unfolded protein binding [GO:0051082]	OMI PRSS25	O43464
20.4125	20.1089	20.3257	20.4529	20.4657	20.2889	20.422	20.1366	20.2367	20.0963	20.2445	20.0746	20.3883	20.2848	20.3808	20.4393	20.3348	20.2985	20.3501	20.3268	20.2968	20.3505	20.4504	20.3624	-	-	O43482	OIP5	MS18B_HUMAN	Protein Mis18-beta					cell communication [GO:0007154];cell cycle [GO:0007049];cell division [GO:0051301];CENP-A containing chromatin assembly [GO:0034080];chromosome segregation [GO:0007059]	Cajal body [GO:0015030];chromatin [GO:0000785];chromocenter [GO:0010369];chromosome, centromeric region [GO:0000775];intracellular membrane-bounded organelle [GO:0043231];nuclear speck [GO:0016607];nucleoplasm [GO:0005654];nucleus [GO:0005634]	identical protein binding [GO:0042802];metal ion binding [GO:0046872]	MIS18B	O43482
23.1481	23.3	23.0414	23.042	23.0573	23.2702	22.9935	23.0055	23.0824	23.3857	23.1913	23.1809	23.0875	23.1978	22.8598	22.9844	23.0844	23.29	22.9861	23.0025	23.1187	23.1895	23.1568	22.9878	-	-	O43488	AKR7A2	ARK72_HUMAN	Aflatoxin B1 aldehyde reductase member 2	MitoCarta3.0	APEX_matrix, targetP signal, coexpression, MS/MS++	Matrix	Metabolism > Amino acid metabolism > GABA metabolism;Metabolism > Detoxification > Xenobiotic metabolism	carbohydrate metabolic process [GO:0005975];cellular aldehyde metabolic process [GO:0006081];daunorubicin metabolic process [GO:0044597];doxorubicin metabolic process [GO:0044598];lipid metabolic process [GO:0006629]	cytoplasm [GO:0005737];cytosol [GO:0005829];extracellular exosome [GO:0070062];Golgi apparatus [GO:0005794]	alditol:NADP+ 1-oxidoreductase activity [GO:0004032];aldo-keto reductase (NADP) activity [GO:0004033];electron transfer activity [GO:0009055];phenanthrene-9,10-epoxide hydrolase activity [GO:0019119]	AFAR AFAR1 AKR7	O43488
23.4409	23.4614	23.4503	23.2915	23.4254	23.5401	23.5317	23.457	23.7041	23.6907	23.6246	23.6273	23.5831	23.555	23.3792	23.4871	23.4817	23.5912	23.483	23.4399	23.5085	23.549	23.5468	23.4317	-	-	O43491	EPB41L2	E41L2_HUMAN	Band 4.1-like protein 2					actomyosin structure organization [GO:0031032];cell cycle [GO:0007049];cell division [GO:0051301];cortical actin cytoskeleton organization [GO:0030866];positive regulation of protein localization to cell cortex [GO:1904778]	cell cortex [GO:0005938];cell junction [GO:0030054];cytoskeleton [GO:0005856];cytosol [GO:0005829];extracellular exosome [GO:0070062];focal adhesion [GO:0005925];nucleoplasm [GO:0005654];plasma membrane [GO:0005886];spectrin [GO:0008091]	actin binding [GO:0003779];PH domain binding [GO:0042731];spectrin binding [GO:0030507];structural molecule activity [GO:0005198]		O43491
19.8944	19.8137	20.0442	19.8761	19.6524	19.6572	19.6611	20.0422	19.8472	19.7094	19.8863	19.8844	19.5275	19.6765	19.5106	19.5143	19.6065	19.5893	19.847	19.5828	19.3353	19.7631	19.7507	19.9868	-	-	O43493	TGOLN2	TGON2_HUMAN	Trans-Golgi network integral membrane protein 2						clathrin-coated endocytic vesicle membrane [GO:0030669];endoplasmic reticulum lumen [GO:0005788];endosome [GO:0005768];Golgi apparatus [GO:0005794];integral component of membrane [GO:0016021];nucleoplasm [GO:0005654];plasma membrane [GO:0005886];trans-Golgi network [GO:0005802];trans-Golgi network transport vesicle [GO:0030140];transport vesicle [GO:0030133]		TGN46 TGN51	O43493
21.3109	21.0269	21.1206	21.3678	21.2563	21.1532	20.9974	21.1819	20.838	20.9118	20.7106	21.2226	20.6271	20.8811	21.1642	21.0215	20.4946	20.6012	20.7732	21.1432	20.7512	20.7372	21.028	21.1767	-	-	O43502	RAD51C	RA51C_HUMAN	DNA repair protein RAD51 homolog 3					DNA recombination [GO:0006310];DNA repair [GO:0006281];double-strand break repair via homologous recombination [GO:0000724];female meiosis sister chromatid cohesion [GO:0007066];male meiosis I [GO:0007141];meiotic DNA recombinase assembly [GO:0000707];positive regulation of G2/M transition of mitotic cell cycle [GO:0010971];reciprocal meiotic recombination [GO:0007131];sister chromatid cohesion […	cell junction [GO:0030054];cytoplasm [GO:0005737];cytosol [GO:0005829];intracellular membrane-bounded organelle [GO:0043231];mitochondrion [GO:0005739];nucleoplasm [GO:0005654];nucleus [GO:0005634];perinuclear region of cytoplasm [GO:0048471];Rad51B-Rad51C-Rad51D-XRCC2 complex [GO:0033063];Rad51C-XRCC3 complex [GO:0033065];replication fork [GO:0005657]	ATP binding [GO:0005524];ATP-dependent DNA damage sensor activity [GO:0140664];crossover junction endodeoxyribonuclease activity [GO:0008821];DNA binding [GO:0003677]	RAD51L2	O43502
21.2782	21.189	21.287	21.3662	21.4021	21.3317	21.2333	21.3474	21.3846	21.435	21.5999	21.5384	21.2372	21.3505	21.2336	21.3686	21.6185	21.5156	21.6485	21.5243	21.4576	21.5129	21.3375	21.544	-	-	O43505	B4GAT1	B4GA1_HUMAN	Beta-1,4-glucuronyltransferase 1					axon guidance [GO:0007411];keratan sulfate biosynthetic process [GO:0018146];protein O-linked mannosylation [GO:0035269]	extracellular exosome [GO:0070062];Golgi apparatus [GO:0005794];Golgi membrane [GO:0000139];integral component of Golgi membrane [GO:0030173]	glucuronosyltransferase activity [GO:0015020];metal ion binding [GO:0046872];N-acetyllactosaminide beta-1,3-N-acetylglucosaminyltransferase activity [GO:0008532]	B3GNT1 B3GNT6	O43505
	20.8918	20.5759	20.2956		21.1063	20.9748	20.6051	21.3194	22.083	21.686	21.461	21.0181	21.4667	21.477	21.6042	21.0128		21.1347	20.9386	20.1599	20.9826	20.9808	20.6143	-	-	O43516	WIPF1	WIPF1_HUMAN	WAS/WASL-interacting protein family member 1					actin filament-based movement [GO:0030048];actin polymerization or depolymerization [GO:0008154];protein-containing complex assembly [GO:0065003];response to other organism [GO:0051707]	actin cytoskeleton [GO:0015629];actin filament [GO:0005884];cytoplasmic vesicle [GO:0031410];cytosol [GO:0005829];ruffle [GO:0001726]	actin binding [GO:0003779];profilin binding [GO:0005522];protein folding chaperone [GO:0044183];SH3 domain binding [GO:0017124]	WASPIP WIP	O43516
20.3559	20.1325	20.0481	20.0026	20.354	20.0195	20.0286	20.0518	20.0811	20.2484	19.9893	19.9493	20.2954		19.9723	20.1026	20.224	20.1705	20.0221	20.1493	20.1197	20.0554	20.0012	20.1898	-	-	O43524	FOXO3	FOXO3_HUMAN	Forkhead box protein O3					aging [GO:0007568];antral ovarian follicle growth [GO:0001547];brain morphogenesis [GO:0048854];canonical Wnt signaling pathway [GO:0060070];cellular response to amyloid-beta [GO:1904646];cellular response to corticosterone stimulus [GO:0071386];cellular response to glucose starvation [GO:0042149];cellular response to glucose stimulus [GO:0071333];cellular response to hypoxia [GO:0071456];cellula…	chromatin [GO:0000785];cytoplasm [GO:0005737];cytosol [GO:0005829];mitochondrial matrix [GO:0005759];mitochondrial outer membrane [GO:0005741];nucleoplasm [GO:0005654];nucleus [GO:0005634];protein-containing complex [GO:0032991];RNA polymerase II transcription repressor complex [GO:0090571]	beta-catenin binding [GO:0008013];chromatin DNA binding [GO:0031490];DNA binding [GO:0003677];DNA-binding transcription activator activity, RNA polymerase II-specific [GO:0001228];DNA-binding transcription factor activity [GO:0003700];DNA-binding transcription factor activity, RNA polymerase II-specific [GO:0000981];DNA-binding transcription repressor activity, RNA polymerase II-specific [GO:0001…	FKHRL1 FOXO3A	O43524
21.118	20.9932	20.854	21.1326	21.0066	20.9158	20.9095	20.98	20.7786	20.7904	20.6547	20.9027	20.8349	20.8224	20.6696	20.9418	20.807	20.7455	20.6419	20.9628	20.7072	20.797	20.7358	20.8308	-	-	O43542	XRCC3	XRCC3_HUMAN	DNA repair protein XRCC3					cellular response to DNA damage stimulus [GO:0006974];DNA recombination [GO:0006310];DNA repair [GO:0006281];double-strand break repair via homologous recombination [GO:0000724];double-strand break repair via synthesis-dependent strand annealing [GO:0045003];interstrand cross-link repair [GO:0036297];positive regulation of mitotic cell cycle spindle assembly checkpoint [GO:0090267];regulation of …	chromosome, telomeric region [GO:0000781];cytoplasm [GO:0005737];cytosol [GO:0005829];mitochondrion [GO:0005739];nucleoplasm [GO:0005654];nucleus [GO:0005634];perinuclear region of cytoplasm [GO:0048471];Rad51C-XRCC3 complex [GO:0033065];replication fork [GO:0005657]	ATP binding [GO:0005524];ATP-dependent DNA damage sensor activity [GO:0140664];DNA binding [GO:0003677]		O43542
23.4025	23.3444	23.3456	23.3061	23.4305	23.2403	23.1049	23.0786	23.1564	23.2433	23.2568	23.1934	23.2317	23.4187	23.4001	23.2497	23.1869	23.1249	23.0986	23.0342	23.0459	23.2162	23.0864	23.0927	-	-	O43583	DENR	DENR_HUMAN	Density-regulated protein					formation of translation preinitiation complex [GO:0001731];IRES-dependent viral translational initiation [GO:0075522];ribosome disassembly [GO:0032790];translation reinitiation [GO:0002188]		mRNA binding [GO:0003729];translation initiation factor activity [GO:0003743]	DRP1	O43583
22.5083	22.4634	22.239	22.4686	22.4605	22.4198	22.383	22.3806	22.7738	22.9211	22.7559	22.7725	22.3667	22.3068	22.4567	22.4425	22.4326	22.3413	22.268	22.3921	22.3872	22.3827	22.3934	22.3995	-	-	O43592	XPOT	XPOT_HUMAN	Exportin-T					intracellular protein transport [GO:0006886];tRNA export from nucleus [GO:0006409];tRNA re-export from nucleus [GO:0071528]	cytoplasm [GO:0005737];cytosol [GO:0005829];nuclear matrix [GO:0016363];nuclear pore [GO:0005643];nucleoplasm [GO:0005654]	small GTPase binding [GO:0031267];tRNA binding [GO:0000049]		O43592
23.8683	23.9284	23.4654	23.5559	23.6551	23.7395	23.6563	23.6689	24.0156	24.3792	24.0392	23.9306	23.8641	23.9868	23.7564	23.8107	23.9072	23.946	23.7455	23.8301	23.9021	23.6428	23.7789	23.7566	-	-	O43598	DNPH1	DNPH1_HUMAN	2'-deoxynucleoside 5'-phosphate N-hydrolase 1					deoxyribonucleoside monophosphate catabolic process [GO:0009159];epithelial cell differentiation [GO:0030855];nucleoside metabolic process [GO:0009116];positive regulation of cell growth [GO:0030307];purine nucleotide catabolic process [GO:0006195]	cytosol [GO:0005829];extracellular exosome [GO:0070062];nucleus [GO:0005634]	deoxyribonucleoside 5'-monophosphate N-glycosidase activity [GO:0070694];identical protein binding [GO:0042802];protein homodimerization activity [GO:0042803]	C6orf108 RCL	O43598
23.4153	23.4858	23.4908	23.4587	23.4068	23.5768	23.5227	23.5306	23.4974	23.366	23.4474	23.4337	23.4837	23.4991	23.4817	23.4705	23.6235	23.6011	23.6598	23.5641	23.6887	23.614	23.5297	23.522	-	-	O43615	TIMM44	TIM44_HUMAN	Mitochondrial import inner membrane translocase subunit TIM44	MitoCarta3.0	literature, APEX_matrix, targetP signal, yeast mito homolog, mito protein domain, induction, coexpression++, MS/MS++	MIM	Protein import, sorting and homeostasis > Protein import and sorting > Import motor	intracellular protein transport [GO:0006886];protein import into mitochondrial matrix [GO:0030150];protein targeting to mitochondrion [GO:0006626]	fibrillar center [GO:0001650];mitochondrial inner membrane [GO:0005743];mitochondrial matrix [GO:0005759];mitochondrion [GO:0005739];TIM23 mitochondrial import inner membrane translocase complex [GO:0005744]	ATP binding [GO:0005524];chaperone binding [GO:0051087]	MIMT44 TIM44	O43615
23.3952	23.4199	23.2715	23.3743	23.3254	23.2985	23.1413	23.2705	23.2763	23.4034	23.2172	23.2486	23.2722	23.1612	23.2161	23.3641	23.3241	23.3141	23.19	23.3236	23.3686	23.4352	23.2288	23.3112	-	-	O43617	TRAPPC3	TPPC3_HUMAN	Trafficking protein particle complex subunit 3					COPII vesicle coating [GO:0048208];endoplasmic reticulum to Golgi vesicle-mediated transport [GO:0006888];intra-Golgi vesicle-mediated transport [GO:0006891];vesicle coating [GO:0006901];vesicle tethering [GO:0099022]	cis-Golgi network membrane [GO:0033106];cytoplasm [GO:0005737];cytosol [GO:0005829];endoplasmic reticulum [GO:0005783];Golgi apparatus [GO:0005794];Golgi membrane [GO:0000139];TRAPP complex [GO:0030008];TRAPPII protein complex [GO:1990071];TRAPPIII protein complex [GO:1990072]		BET3	O43617
22.6339	22.7608	22.463	22.5152	22.6188	22.5588	22.3239	22.4486	22.6445	22.6936	22.5487	22.6338	22.4522	22.4306	22.2504	22.5123	22.5047	22.4476	22.2411	22.5159	22.4292	22.5947	22.2699	22.3657	-	-	O43633	CHMP2A	CHM2A_HUMAN	Charged multivesicular body protein 2a					autophagosome maturation [GO:0097352];autophagy [GO:0006914];endosome transport via multivesicular body sorting pathway [GO:0032509];ESCRT III complex disassembly [GO:1904903];establishment of protein localization [GO:0045184];exit from mitosis [GO:0010458];late endosome to lysosome transport [GO:1902774];late endosome to vacuole transport [GO:0045324];macroautophagy [GO:0016236];membrane fission…	amphisome membrane [GO:1904930];autophagosome membrane [GO:0000421];cytosol [GO:0005829];ESCRT III complex [GO:0000815];extracellular exosome [GO:0070062];kinetochore [GO:0000776];kinetochore microtubule [GO:0005828];lysosomal membrane [GO:0005765];membrane [GO:0016020];membrane coat [GO:0030117];midbody [GO:0030496];multivesicular body [GO:0005771];multivesicular body membrane [GO:0032585];nucle…	phosphatidylcholine binding [GO:0031210];protein domain specific binding [GO:0019904]	BC2 CHMP2	O43633
21.166	21.0747	21.049	21.1544	21.0901	21.1909	21.2362	21.1266	21.1436	21.2578	21.2604	21.0415	21.0203	21.1253	21.1689	21.0003	21.1603	21.2249	20.9156	20.9402	21.1906	21.0906	20.9552	21.1334	-	-	O43639	NCK2	NCK2_HUMAN	Cytoplasmic protein NCK2					actin filament organization [GO:0007015];cell migration [GO:0016477];dendritic spine development [GO:0060996];ephrin receptor signaling pathway [GO:0048013];epidermal growth factor receptor signaling pathway [GO:0007173];immunological synapse formation [GO:0001771];lamellipodium assembly [GO:0030032];negative regulation of cell population proliferation [GO:0008285];negative regulation of endoplas…	cytoplasm [GO:0005737];cytosol [GO:0005829];endoplasmic reticulum [GO:0005783];postsynaptic density [GO:0014069];vesicle membrane [GO:0012506]	cytoskeletal anchor activity [GO:0008093];phosphotyrosine residue binding [GO:0001784];protein-containing complex binding [GO:0044877];receptor tyrosine kinase binding [GO:0030971];scaffold protein binding [GO:0097110];signaling adaptor activity [GO:0035591];signaling receptor complex adaptor activity [GO:0030159]	GRB4	O43639
20.5636	20.4065	20.5908	20.6558	20.4237	20.1152	20.3515	20.3779	20.4609	20.4231	20.5154	20.6132	20.3862	20.2307	20.1627	20.2885	20.254	20.1077	20.4199	20.4387	20.2607	20.1919	20.3576	20.3318	-	-	O43657	TSPAN6	TSN6_HUMAN	Tetraspanin-6					negative regulation of NIK/NF-kappaB signaling [GO:1901223];negative regulation of viral-induced cytoplasmic pattern recognition receptor signaling pathway [GO:0039532];positive regulation of I-kappaB kinase/NF-kappaB signaling [GO:0043123]	extracellular exosome [GO:0070062];integral component of plasma membrane [GO:0005887]		TM4SF6	O43657
22.0988	22.1761	22.3524	22.4604	22.4703	22.4591	22.6306	22.4076	22.3287	22.3662	22.6199	22.2263	22.4913	22.5005	22.4332	22.3911	22.4648	22.3453	22.4306	22.2614	22.4423	22.2669	22.4946	22.374	-	-	O43660	PLRG1	PLRG1_HUMAN	Pleiotropic regulator 1					mRNA splicing, via spliceosome [GO:0000398];positive regulation of G1/S transition of mitotic cell cycle [GO:1900087];protein localization to nucleus [GO:0034504]	catalytic step 2 spliceosome [GO:0071013];fibrillar center [GO:0001650];nuclear membrane [GO:0031965];nuclear speck [GO:0016607];nucleoplasm [GO:0005654];nucleus [GO:0005634];Prp19 complex [GO:0000974];spliceosomal complex [GO:0005681];U2-type catalytic step 2 spliceosome [GO:0071007]			O43660
22.1671	22.1184	22.3703	22.1204	22.1435	22.1481	22.2603	22.3148	22.5422	22.9062	22.7229	22.4784	22.0613	22.2487	22.3347	22.3707	22.2332	22.3066	22.3402	22.3211	22.2676	22.3473	22.568	22.3297	-	-	O43663	PRC1	PRC1_HUMAN	Protein regulator of cytokinesis 1					cell division [GO:0051301];microtubule bundle formation [GO:0001578];microtubule cytoskeleton organization [GO:0000226];mitotic spindle elongation [GO:0000022];mitotic spindle midzone assembly [GO:0051256];positive regulation of cell population proliferation [GO:0008284];regulation of cytokinesis [GO:0032465]	chromosome [GO:0005694];contractile ring [GO:0070938];cytoplasm [GO:0005737];cytosol [GO:0005829];intercellular bridge [GO:0045171];microtubule cytoskeleton [GO:0015630];midbody [GO:0030496];mitotic spindle midzone [GO:1990023];nucleoplasm [GO:0005654];nucleus [GO:0005634];plasma membrane [GO:0005886];spindle [GO:0005819];spindle microtubule [GO:0005876];spindle pole [GO:0000922]	identical protein binding [GO:0042802];kinesin binding [GO:0019894];microtubule binding [GO:0008017];protein kinase binding [GO:0019901]		O43663
21.0184	21.1356	20.7862	20.9647	21.2802	21.1004	21.2266	21.4237	21.2857	21.419	21.3288	21.5348	21.5253	21.2277	21.3867	21.6006	21.2797	21.3706	21.0821	21.142	21.1753	21.1286	21.4489	21.4864	-	-	O43665	RGS10	RGS10_HUMAN	Regulator of G-protein signaling 10					G protein-coupled acetylcholine receptor signaling pathway [GO:0007213];G protein-coupled receptor signaling pathway [GO:0007186];negative regulation of signal transduction [GO:0009968];positive regulation of GTPase activity [GO:0043547];regulation of G protein-coupled receptor signaling pathway [GO:0008277]	cytoplasm [GO:0005737];cytosol [GO:0005829];nucleus [GO:0005634];plasma membrane [GO:0005886];synapse [GO:0045202]	G-protein alpha-subunit binding [GO:0001965];GTPase activator activity [GO:0005096];GTPase activity [GO:0003924]		O43665
24.5502	24.4054	24.4205	24.4039	24.4054	24.3813	24.5313	24.4766	24.4926	24.3442	24.3653	24.382	24.3805	24.2489	24.4314	24.4558	24.3567	24.3472	24.4221	24.4299	24.4745	24.2784	24.4511	24.4404	-	-	O43670	ZNF207	ZN207_HUMAN	BUB3-interacting and GLEBS motif-containing protein ZNF207					attachment of spindle microtubules to kinetochore [GO:0008608];cell division [GO:0051301];microtubule bundle formation [GO:0001578];microtubule polymerization [GO:0046785];mitotic sister chromatid segregation [GO:0000070];mitotic spindle assembly [GO:0090307];mitotic spindle assembly checkpoint signaling [GO:0007094];protein stabilization [GO:0050821];regulation of chromosome segregation [GO:0051…	cytoplasm [GO:0005737];kinetochore [GO:0000776];microtubule [GO:0005874];nucleolus [GO:0005730];nucleoplasm [GO:0005654];nucleus [GO:0005634];spindle [GO:0005819];spindle matrix [GO:1990047]	DNA binding [GO:0003677];heparin binding [GO:0008201];metal ion binding [GO:0046872];microtubule binding [GO:0008017];RNA binding [GO:0003723]	BUGZ	O43670
22.2132	22.0882	21.9719	21.661	22.0729	21.9111	21.7961	21.802	21.1435	21.21	21.2885	21.228	21.9232	21.7768	21.5746	21.7795	22.0196	22.0559	22.0307	21.8963	22.2266	22.1061	21.9315	21.9691	-	-	O43674	NDUFB5	NDUB5_HUMAN	NADH dehydrogenase [ubiquinone] 1 beta subcomplex subunit 5, mitochondrial	MitoCarta3.0	literature, APEX_IMS, APEX_matrix, targetP signal+, mito protein domain+, induction, coexpression++, MS/MS+	MIM	OXPHOS > Complex I > CI subunits;OXPHOS > OXPHOS subunits	aerobic respiration [GO:0009060];mitochondrial electron transport, NADH to ubiquinone [GO:0006120];mitochondrial respiratory chain complex I assembly [GO:0032981];proton motive force-driven mitochondrial ATP synthesis [GO:0042776]	mitochondrial inner membrane [GO:0005743];mitochondrial respiratory chain complex I [GO:0005747];mitochondrion [GO:0005739];nucleoplasm [GO:0005654]	NADH dehydrogenase (ubiquinone) activity [GO:0008137]		O43674
22.3943	22.4841	22.3379	22.3432	22.2967	22.3775	22.2149	22.2825	21.6541	21.4811	21.555	21.555	22.2117	22.3083	21.9851	22.1238	22.3996	22.4067	22.4036	22.3436	22.4146	22.4486	22.2418	22.2645	-	-	O43676	NDUFB3	NDUB3_HUMAN	NADH dehydrogenase [ubiquinone] 1 beta subcomplex subunit 3	MitoCarta3.0	literature, APEX_IMS, APEX_matrix, mito protein domain+, coexpression+, MS/MS++	MIM	OXPHOS > Complex I > CI subunits;OXPHOS > OXPHOS subunits	aerobic respiration [GO:0009060];mitochondrial electron transport, NADH to ubiquinone [GO:0006120];mitochondrial respiratory chain complex I assembly [GO:0032981];proton motive force-driven mitochondrial ATP synthesis [GO:0042776]	mitochondrial inner membrane [GO:0005743];mitochondrial respiratory chain complex I [GO:0005747]	NADH dehydrogenase (ubiquinone) activity [GO:0008137]		O43676
23.0723	23.1866	23.0197	23.0899	22.9897	23.1314	23.1024	23.1745	22.6864	22.6259	22.5429	22.4494	22.9924	23.0505	22.9845	22.7714	23.1245	23.1742	23.2253	23.0609	23.1762	23.1508	23.0614	22.9909	-	-	O43678	NDUFA2	NDUA2_HUMAN	NADH dehydrogenase [ubiquinone] 1 alpha subcomplex subunit 2	MitoCarta3.0	literature, APEX_matrix, targetP signal, mito protein domain, induction, coexpression++, MS/MS++	MIM	OXPHOS > Complex I > CI subunits;OXPHOS > OXPHOS subunits	aerobic respiration [GO:0009060];blastocyst hatching [GO:0001835];mitochondrial electron transport, NADH to ubiquinone [GO:0006120];mitochondrial respiratory chain complex I assembly [GO:0032981];proton motive force-driven mitochondrial ATP synthesis [GO:0042776]	mitochondrial inner membrane [GO:0005743];mitochondrial membrane [GO:0031966];mitochondrial respiratory chain complex I [GO:0005747]	NADH dehydrogenase (ubiquinone) activity [GO:0008137]		O43678
23.7138	23.7381	23.6359	23.7443	23.6556	23.6691	23.7621	23.4966	23.8282	23.8408	23.7809	23.7794	23.4911	23.5528	23.5482	23.5609	23.6844	23.7688	23.6679	23.6255	23.6266	23.7182	23.7514	23.6826	-	-	O43681	GET3	GET3_HUMAN	ATPase GET3					post-translational protein targeting to endoplasmic reticulum membrane [GO:0006620];protein insertion into ER membrane [GO:0045048];tail-anchored membrane protein insertion into ER membrane [GO:0071816]	cytoplasm [GO:0005737];endoplasmic reticulum membrane [GO:0005789];extracellular exosome [GO:0070062];GET complex [GO:0043529];nucleolus [GO:0005730];nucleoplasm [GO:0005654]	arsenite transmembrane transporter activity [GO:0015105];ATP binding [GO:0005524];ATP hydrolysis activity [GO:0016887];metal ion binding [GO:0046872]	ARSA ASNA1 TRC40	O43681
19.9758	19.7491	20.1628	19.9278	20.1846	19.7944	19.8434	20.1146	19.6098	19.4603	19.6138	19.6268	19.8059	19.5517	19.8621	19.6931	19.7674	19.7879	19.9421	20.0201	19.8342	19.7294	20.0293	19.9142	-	-	O43683	BUB1	BUB1_HUMAN	Mitotic checkpoint serine/threonine-protein kinase BUB1					apoptotic process [GO:0006915];cell division [GO:0051301];cell population proliferation [GO:0008283];meiotic sister chromatid cohesion, centromeric [GO:0051754];mitotic spindle assembly checkpoint signaling [GO:0007094];protein phosphorylation [GO:0006468];regulation of chromosome segregation [GO:0051983];regulation of sister chromatid cohesion [GO:0007063]	cytosol [GO:0005829];intracellular membrane-bounded organelle [GO:0043231];kinetochore [GO:0000776];membrane [GO:0016020];nucleoplasm [GO:0005654]	ATP binding [GO:0005524];protein kinase activity [GO:0004672];protein serine kinase activity [GO:0106310];protein serine/threonine kinase activity [GO:0004674]	BUB1L	O43683
24.854	24.7375	24.9357	24.8488	24.8966	24.8249	24.8691	24.8492	24.9071	24.7615	24.9317	24.8704	24.8755	24.8454	24.8681	24.7685	24.8267	24.7766	24.8832	24.8811	24.8273	24.7737	25.0401	24.9114	-	-	O43684	BUB3	BUB3_HUMAN	Mitotic checkpoint protein BUB3					attachment of spindle microtubules to kinetochore [GO:0008608];cell division [GO:0051301];meiotic cell cycle [GO:0051321];mitotic sister chromatid segregation [GO:0000070];mitotic spindle assembly checkpoint signaling [GO:0007094];negative regulation of ubiquitin-protein transferase activity [GO:0051444];protein localization to kinetochore [GO:0034501]	bub1-bub3 complex [GO:1990298];cytosol [GO:0005829];kinetochore [GO:0000776];mitotic checkpoint complex [GO:0033597];nucleoplasm [GO:0005654]	ubiquitin binding [GO:0043130]		O43684
25.92	25.8805	26.0258	25.8686	25.9639	25.9096	26.0604	25.8388	26.0338	25.9943	26.0841	25.9996	25.7869	25.8182	25.9894	25.8356	25.9404	25.8307	25.8294	25.7822	25.8608	25.7916	25.9599	25.7832	-	-	O43707	ACTN4	ACTN4_HUMAN	Alpha-actinin-4					actin cytoskeleton organization [GO:0030036];muscle cell development [GO:0055001];negative regulation of substrate adhesion-dependent cell spreading [GO:1900025];peroxisome proliferator activated receptor signaling pathway [GO:0035357];positive regulation of cell migration [GO:0030335];positive regulation of NIK/NF-kappaB signaling [GO:1901224];positive regulation of sodium:proton antiporter acti…	actin cytoskeleton [GO:0015629];cell junction [GO:0030054];cell projection [GO:0042995];cortical actin cytoskeleton [GO:0030864];cytoplasm [GO:0005737];cytosol [GO:0005829];extracellular exosome [GO:0070062];extracellular region [GO:0005576];extracellular space [GO:0005615];focal adhesion [GO:0005925];neuron projection [GO:0043005];nuclear body [GO:0016604];nucleus [GO:0005634];perinuclear region…	actin binding [GO:0003779];actin filament binding [GO:0051015];calcium ion binding [GO:0005509];chromatin DNA binding [GO:0031490];integrin binding [GO:0005178];nuclear receptor binding [GO:0016922];nuclear receptor coactivator activity [GO:0030374];nuclear retinoic acid receptor binding [GO:0042974];nucleoside binding [GO:0001882];protein homodimerization activity [GO:0042803];protein N-terminus…		O43707
22.4302	22.318	22.1993	22.2918	22.4216	22.2961	22.2575	22.39	22.3562	22.1642	21.9294	22.202	22.5207	22.2991	22.08	22.272	22.4335	22.3844	22.2835	22.4077	22.5944	22.3387	22.2074	22.3343	-	-	O43709	BUD23	BUD23_HUMAN	Probable 18S rRNA (guanine-N(7))-methyltransferase					chromatin organization [GO:0006325];positive regulation of rRNA processing [GO:2000234];rRNA (guanine-N7)-methylation [GO:0070476]	nucleolus [GO:0005730];nucleoplasm [GO:0005654];nucleus [GO:0005634];perinuclear region of cytoplasm [GO:0048471]	methyltransferase activity [GO:0008168];protein heterodimerization activity [GO:0046982];RNA binding [GO:0003723];rRNA (guanine) methyltransferase activity [GO:0016435]	MERM1 WBSCR22	O43709
21.4789	21.3249	21.3675	21.3265	21.5077	21.175	21.2921	21.3939	20.8118	20.6785	20.6374	20.924	21.1313	21.0921	21.1352	20.9978	21.1678	20.952	21.1455	21.25	21.1504	21.1411	21.3096	21.1664	-	-	O43715	TRIAP1	TRIA1_HUMAN	TP53-regulated inhibitor of apoptosis 1	MitoCarta3.0	literature, yeast mito homolog++, mito protein domain, induction, MS/MS++	IMS	Metabolism > Lipid metabolism > Cardiolipin synthesis;Metabolism > Lipid metabolism > Phospholipid metabolism	apoptotic process [GO:0006915];cellular response to UV [GO:0034644];DNA damage response, signal transduction by p53 class mediator [GO:0030330];DNA damage response, signal transduction by p53 class mediator resulting in cell cycle arrest [GO:0006977];intermembrane lipid transfer [GO:0120009];negative regulation of apoptotic process [GO:0043066];negative regulation of cysteine-type endopeptidase a…	mitochondrial intermembrane space [GO:0005758];mitochondrion [GO:0005739];nucleoplasm [GO:0005654];nucleus [GO:0005634];protein-containing complex [GO:0032991]	p53 binding [GO:0002039]	15E1.1	O43715
21.5163	21.4617	21.6169	21.5237	21.4899	21.6642	21.6791	21.5379	21.2372	21.1301	21.3048	21.2705	21.7163	21.675	21.7159	21.6227	21.7367	21.6702	21.7031	21.6133	21.65	21.5965	21.606	21.5783	-	-	O43716	GATC	GATC_HUMAN	Glutamyl-tRNA(Gln) amidotransferase subunit C, mitochondrial	MitoCarta3.0	literature, APEX_matrix, targetP signal, Rickettsial homolog, mito protein domain+, induction, coexpression, MS/MS	Matrix	Mitochondrial central dogma > Translation > mt-tRNA synthetases	glutaminyl-tRNAGln biosynthesis via transamidation [GO:0070681];mitochondrial translation [GO:0032543];regulation of translational fidelity [GO:0006450]	glutamyl-tRNA(Gln) amidotransferase complex [GO:0030956];mitochondrion [GO:0005739]	ATP binding [GO:0005524];glutaminyl-tRNA synthase (glutamine-hydrolyzing) activity [GO:0050567]	15E1.2	O43716
22.2815	22.1651	22.0914	22.0261	22.2555	22.2246	22.1863	22.0358	22.2876	22.1236	22.2735	22.1124	22.4268	22.2484	22.2912	22.2854	22.2263	22.2574	22.1945	21.9975	22.2414	22.1695	22.1408	22.0496	-	-	O43719	HTATSF1	HTSF1_HUMAN	HIV Tat-specific factor 1					mRNA splicing, via spliceosome [GO:0000398];regulation of DNA-templated transcription elongation [GO:0032784];regulation of transcription by RNA polymerase II [GO:0006357];U2-type prespliceosome assembly [GO:1903241];viral genome replication [GO:0019079]	nucleoplasm [GO:0005654];nucleus [GO:0005634];spliceosomal complex [GO:0005681];U2 snRNP [GO:0005686];U2-type spliceosomal complex [GO:0005684]	RNA binding [GO:0003723]		O43719
22.9806	22.9959	22.933	22.9237	22.9693	22.8898	22.8549	22.8863	22.9645	22.868	22.8767	22.9008	22.8173	22.7725	22.9068	22.8385	22.9021	22.7629	22.851	22.7787	22.8558	22.8006	22.8501	22.7922	-	-	O43747	AP1G1	AP1G1_HUMAN	AP-1 complex subunit gamma-1					basolateral protein secretion [GO:0110010];endosome to melanosome transport [GO:0035646];Golgi to lysosome transport [GO:0090160];Golgi to vacuole transport [GO:0006896];intracellular protein transport [GO:0006886];melanosome assembly [GO:1903232];melanosome organization [GO:0032438];platelet dense granule organization [GO:0060155];positive regulation of natural killer cell degranulation [GO:0043…	AP-1 adaptor complex [GO:0030121];clathrin-coated vesicle [GO:0030136];clathrin-coated vesicle membrane [GO:0030665];cytoplasm [GO:0005737];cytoplasmic vesicle membrane [GO:0030659];cytosol [GO:0005829];early endosome [GO:0005769];Golgi apparatus [GO:0005794];Golgi membrane [GO:0000139];intracellular membrane-bounded organelle [GO:0043231];lysosomal membrane [GO:0005765];membrane [GO:0016020];per…	cargo adaptor activity [GO:0140312];clathrin adaptor activity [GO:0035615];GTP-dependent protein binding [GO:0030742];kinesin binding [GO:0019894];small GTPase binding [GO:0031267]	ADTG CLAPG1	O43747
20.6018	20.4323	20.4517	20.248	20.5635	20.4908	20.4764	20.4835	20.589	20.6231	20.4851	20.5004	20.4209	20.2887	20.2728	20.2418	20.5002	20.3792	20.4168	20.3243	20.5226	20.4471	20.4768	20.3318	-	-	O43752	STX6	STX6_HUMAN	Syntaxin-6					endocytic recycling [GO:0032456];Golgi vesicle transport [GO:0048193];intracellular protein transport [GO:0006886];regulation of protein localization [GO:0032880];retrograde transport, endosome to Golgi [GO:0042147];synaptic vesicle to endosome fusion [GO:0016189];vesicle docking [GO:0048278];vesicle fusion [GO:0006906]	clathrin-coated vesicle [GO:0030136];cytosol [GO:0005829];early endosome [GO:0005769];endomembrane system [GO:0012505];Golgi apparatus [GO:0005794];Golgi membrane [GO:0000139];integral component of membrane [GO:0016021];integral component of synaptic vesicle membrane [GO:0030285];nucleoplasm [GO:0005654];perinuclear region of cytoplasm [GO:0048471];phagocytic vesicle [GO:0045335];plasma membrane …	SNAP receptor activity [GO:0005484];SNARE binding [GO:0000149];syntaxin binding [GO:0019905]		O43752
22.0465	22.1669	22.1815	22.1027	22.0071	22.3505	22.3237	22.3136	22.256	22.314	22.38	22.2145	22.0631	22.2713	22.1903	22.4792	22.2698	22.0584	22.3911	22.102	22.0377	22.1549	22.0994	22.1297	-	-	O43759	SYNGR1	SNG1_HUMAN	Synaptogyrin-1					cellular response to leukemia inhibitory factor [GO:1990830];protein targeting [GO:0006605];regulated exocytosis [GO:0045055];regulation of long-term neuronal synaptic plasticity [GO:0048169];regulation of short-term neuronal synaptic plasticity [GO:0048172];synaptic vesicle membrane organization [GO:0048499]	anchoring junction [GO:0070161];azurophil granule membrane [GO:0035577];integral component of membrane [GO:0016021];integral component of synaptic vesicle membrane [GO:0030285];melanosome [GO:0042470];neuromuscular junction [GO:0031594];plasma membrane [GO:0005886];synaptic vesicle membrane [GO:0030672]			O43759
21.5062	21.6346	21.5302	21.7217	21.9138	21.9309	21.8959	21.9274	21.5313	21.6505	21.7111	21.5777	21.7455	21.6766	21.7829	21.8296	21.6826	21.5119	21.5813	21.6025	21.5368	21.5807	21.6235	21.6487	-	-	O43760	SYNGR2	SNG2_HUMAN	Synaptogyrin-2					regulated exocytosis [GO:0045055];synaptic vesicle membrane organization [GO:0048499]	anchoring junction [GO:0070161];extracellular exosome [GO:0070062];integral component of membrane [GO:0016021];lipid droplet [GO:0005811];neuromuscular junction [GO:0031594];synaptic vesicle membrane [GO:0030672]			O43760
24.7894	24.6905	24.7255	24.6837	24.831	24.6772	24.7835	24.7146	24.6472	24.7154	24.6814	24.7185	24.6372	24.7068	24.8655	24.6999	24.6295	24.6718	24.7375	24.7126	24.6078	24.6512	24.776	24.7457	-	-	O43765	SGTA	SGTA_HUMAN	Small glutamine-rich tetratricopeptide repeat-containing protein alpha					negative regulation of ER-associated ubiquitin-dependent protein catabolic process [GO:1903070];negative regulation of ubiquitin-dependent protein catabolic process [GO:2000059];positive regulation of ER-associated ubiquitin-dependent protein catabolic process [GO:1903071];post-translational protein targeting to endoplasmic reticulum membrane [GO:0006620];tail-anchored membrane protein insertion …	cytoplasm [GO:0005737];cytosol [GO:0005829];membrane [GO:0016020];nucleus [GO:0005634];TRC complex [GO:0072380]	BAT3 complex binding [GO:1904288];identical protein binding [GO:0042802];molecular adaptor activity [GO:0060090];protein self-association [GO:0043621]	SGT SGT1	O43765
22.903	22.8722	22.6493	22.2539	22.2406	22.6422	22.69	22.7143	22.6505	22.5523	22.3881	22.6222	22.4788	22.423	22.8189	22.7555	22.7543	22.6266	22.5081	22.7277	22.1698	22.6087	22.4992	22.619	-	-	O43768	ENSA	ENSA_HUMAN	Alpha-endosulfine					cell division [GO:0051301];G2/M transition of mitotic cell cycle [GO:0000086];mitotic cell cycle [GO:0000278];negative regulation of protein dephosphorylation [GO:0035308];regulation of insulin secretion [GO:0050796];response to nutrient [GO:0007584]	cytoplasm [GO:0005737];nucleoplasm [GO:0005654]	ion channel inhibitor activity [GO:0008200];phosphatase inhibitor activity [GO:0019212];potassium channel inhibitor activity [GO:0019870];protein phosphatase 2A binding [GO:0051721];protein phosphatase inhibitor activity [GO:0004864];protein phosphatase regulator activity [GO:0019888];signaling receptor binding [GO:0005102]		O43768
20.8129	21.0847	21.3821	21.067	21.1026	21.2196	21.1556	21.0359	20.7313	20.6234	21.0473	20.481	21.0479	21.4591	21.3328	21.2004	21.1303	21.1659	21.2526	20.8789	20.9554	21.1084	21.2579	21.0134	-	-	O43772	SLC25A20	MCAT_HUMAN	Mitochondrial carnitine/acylcarnitine carrier protein	MitoCarta3.0	literature, yeast mito homolog+, mito protein domain+, induction, coexpression, MS/MS++	MIM	Metabolism > Lipid metabolism > Fatty acid oxidation;Metabolism > Metals and cofactors > Carnitine shuttle;Metabolism > Metals and cofactors > Carnitine synthesis and transport;Small molecule transport > SLC25A family	carnitine shuttle [GO:0006853];carnitine transmembrane transport [GO:1902603];in utero embryonic development [GO:0001701];mitochondrial transport [GO:0006839]	cytosol [GO:0005829];integral component of membrane [GO:0016021];mitochondrial envelope [GO:0005740];mitochondrial inner membrane [GO:0005743];mitochondrion [GO:0005739]	acyl carnitine transmembrane transporter activity [GO:0015227];transmembrane transporter activity [GO:0022857]	CAC CACT	O43772
24.1228	24.0892	23.9883	24.0923	24.197	24.0976	24.0646	24.0376	23.9157	24.0627	23.9475	23.9496	24.0396	24.1497	24.1774	24.1316	24.0724	24.01	23.991	24.0299	24.0097	24.033	23.9574	24.0064	-	-	O43776	NARS1	SYNC_HUMAN	Asparagine--tRNA ligase, cytoplasmic					asparaginyl-tRNA aminoacylation [GO:0006421];cell migration [GO:0016477];cerebral cortex development [GO:0021987];tRNA aminoacylation for protein translation [GO:0006418]	cytoplasm [GO:0005737];cytosol [GO:0005829];extracellular exosome [GO:0070062]	asparagine-tRNA ligase activity [GO:0004816];ATP binding [GO:0005524];CCR3 chemokine receptor binding [GO:0031728];nucleic acid binding [GO:0003676];protein dimerization activity [GO:0046983]	NARS NRS	O43776
20.3883	20.4901	20.7274	20.7066	20.4163	20.4568	20.9282	20.6645	20.2246	19.9111	20.5048		20.5793	20.2854	20.6757	20.4772		20.7955	20.8272	20.8085	20.5593	20.7622	20.9775	20.907	-	-	O43791	SPOP	SPOP_HUMAN	Speckle-type POZ protein					localization [GO:0051179];proteasome-mediated ubiquitin-dependent protein catabolic process [GO:0043161];protein polyubiquitination [GO:0000209];regulation of proteolysis [GO:0030162]	Cul3-RING ubiquitin ligase complex [GO:0031463];cytoplasm [GO:0005737];nuclear speck [GO:0016607];nucleoplasm [GO:0005654];nucleus [GO:0005634]	molecular function inhibitor activity [GO:0140678];ubiquitin protein ligase binding [GO:0031625]		O43791
22.1149	22.2646	22.2584	22.1914	22.1804	22.3373	22.383	22.3758	22.2178	22.1702	22.1366	22.2591	22.3742	22.292	22.2308	22.3914	22.3599	22.3452	22.3456	22.3516	22.3826	22.3948	22.3348	22.3851	-	-	O43795	MYO1B	MYO1B_HUMAN	Unconventional myosin-Ib					actin filament bundle assembly [GO:0051017];actin filament organization [GO:0007015];actin filament-based movement [GO:0030048];post-Golgi vesicle-mediated transport [GO:0006892];vesicle transport along actin filament [GO:0030050]	actin cytoskeleton [GO:0015629];actin filament [GO:0005884];apical part of cell [GO:0045177];brush border [GO:0005903];cell periphery [GO:0071944];cytoplasm [GO:0005737];early endosome [GO:0005769];endosome membrane [GO:0010008];extracellular exosome [GO:0070062];filopodium [GO:0030175];microvillus [GO:0005902];myosin complex [GO:0016459];perinuclear region of cytoplasm [GO:0048471];plasma membra…	actin filament binding [GO:0051015];ATP binding [GO:0005524];cadherin binding [GO:0045296];calmodulin binding [GO:0005516];microfilament motor activity [GO:0000146];phosphatidylinositol-3,4,5-trisphosphate binding [GO:0005547];phosphatidylinositol-4,5-bisphosphate binding [GO:0005546]		O43795
21.8614	21.8452	21.488	21.9038	21.8907	21.7726	21.6679	21.6989	21.4952	21.5034	21.2654	21.4604	21.6414	21.5988	21.5057	21.6881	21.738	21.535	21.6443	21.646	21.4656	21.4171	21.4063	21.6019	-	-	O43805	SSNA1	SSNA1_HUMAN	Microtubule nucleation factor SSNA1					axon arborization [GO:0140060];axon extension [GO:0048675];axonogenesis [GO:0007409];cell division [GO:0051301];ciliary receptor clustering involved in smoothened signaling pathway [GO:0060830];intraciliary transport [GO:0042073];microtubule cytoskeleton organization [GO:0000226];microtubule nucleation [GO:0007020]	axon [GO:0030424];axoneme [GO:0005930];centriole [GO:0005814];centrosome [GO:0005813];ciliary basal body [GO:0036064];cytosol [GO:0005829];midbody [GO:0030496];nucleus [GO:0005634];supramolecular fiber [GO:0099512]	identical protein binding [GO:0042802];microtubule binding [GO:0008017];protein self-association [GO:0043621]	NA14	O43805
20.0463	20.1568	20.0058	19.9931	19.5606	20.0617	19.9187	20.1773	20.1553	20.1525	20.1081	20.1148	20.2836	20.067	19.9577	20.3508	20.3241	20.271	20.2087	20.4194	20.4276	20.3798	20.0359	20.1996	-	-	O43808	SLC25A17	PM34_HUMAN	Peroxisomal membrane protein PMP34					ATP transport [GO:0015867];fatty acid alpha-oxidation [GO:0001561];fatty acid beta-oxidation [GO:0006635];fatty acid transport [GO:0015908]	cytosol [GO:0005829];integral component of peroxisomal membrane [GO:0005779];membrane [GO:0016020];peroxisomal membrane [GO:0005778];peroxisome [GO:0005777]	adenine nucleotide transmembrane transporter activity [GO:0000295];ADP transmembrane transporter activity [GO:0015217];AMP transmembrane transporter activity [GO:0080122];ATP transmembrane transporter activity [GO:0005347];chaperone binding [GO:0051087];coenzyme A transmembrane transporter activity [GO:0015228];FAD transmembrane transporter activity [GO:0015230];FMN transmembrane transporter acti…	PMP34	O43808
24.743	24.7047	24.6856	24.6001	24.6996	24.6432	24.6806	24.5681	24.9023	24.6473	24.8582	24.6833	24.8851	24.61	24.6593	24.6231	24.7649	24.6627	24.7974	24.5619	24.855	24.6854	24.7262	24.6345	-	-	O43809	NUDT21	CPSF5_HUMAN	Cleavage and polyadenylation specificity factor subunit 5					cell differentiation [GO:0030154];messenger ribonucleoprotein complex assembly [GO:1990120];mRNA 3'-end processing [GO:0031124];mRNA alternative polyadenylation [GO:0110104];mRNA polyadenylation [GO:0006378];mRNA processing [GO:0006397];positive regulation of mRNA cleavage [GO:0031439];positive regulation of mRNA polyadenylation [GO:1900365];positive regulation of pro-B cell differentiation [GO:2…	centriolar satellite [GO:0034451];centrosome [GO:0005813];cytoplasm [GO:0005737];mRNA cleavage and polyadenylation specificity factor complex [GO:0005847];mRNA cleavage factor complex [GO:0005849];nuclear body [GO:0016604];nucleoplasm [GO:0005654];nucleus [GO:0005634];paraspeckles [GO:0042382]	chromatin binding [GO:0003682];histone deacetylase binding [GO:0042826];identical protein binding [GO:0042802];mRNA 3'-UTR AU-rich region binding [GO:0035925];mRNA binding [GO:0003729];protein homodimerization activity [GO:0042803];RNA binding [GO:0003723]	CFIM25 CPSF25 CPSF5	O43809
23.5535	23.5167	23.4001	23.427	23.4079	23.3559	23.2448	23.2912	23.4383	23.6511	23.5549	23.3962	23.2276	23.3138	23.448	23.2561	23.2743	23.3528	23.3142	23.2351	23.2692	23.3181	23.3098	23.3268	-	-	O43813	LANCL1	LANC1_HUMAN	Glutathione S-transferase LANCL1					carbohydrate metabolic process [GO:0005975];G protein-coupled receptor signaling pathway [GO:0007186];regulation of neuron apoptotic process [GO:0043523];regulation of oxidative stress-induced neuron death [GO:1903203]	cytoplasm [GO:0005737];integral component of plasma membrane [GO:0005887];plasma membrane [GO:0005886]	G protein-coupled receptor activity [GO:0004930];glutathione binding [GO:0043295];glutathione transferase activity [GO:0004364];low-density lipoprotein particle receptor binding [GO:0050750];SH3 domain binding [GO:0017124];zinc ion binding [GO:0008270]	GPR69A	O43813
21.9469	21.9304	21.8463	21.9077	21.8805	21.9926	21.9665	21.8056	22.0295	22.041	21.9636	21.9694	21.9487	21.8838	21.948	21.8792	21.9888	21.9784	21.9845	21.898	21.9485	22.0179	21.8752	21.9293	-	-	O43815	STRN	STRN_HUMAN	Striatin					bicellular tight junction assembly [GO:0070830];dendrite development [GO:0016358];locomotory behavior [GO:0007626];negative regulation of cell population proliferation [GO:0008285];Wnt signaling pathway [GO:0016055]	bicellular tight junction [GO:0005923];cytosol [GO:0005829];dendrite [GO:0030425];dendritic spine [GO:0043197];FAR/SIN/STRIPAK complex [GO:0090443];membrane [GO:0016020];neuronal cell body [GO:0043025];postsynaptic density [GO:0014069];postsynaptic membrane [GO:0045211]	armadillo repeat domain binding [GO:0070016];calmodulin binding [GO:0005516];nuclear estrogen receptor binding [GO:0030331];protein phosphatase 2A binding [GO:0051721];protein-containing complex binding [GO:0044877]		O43815
22.9112	22.9165	23.2504	23.0589	22.9533	22.8107	23.0424	23.0504	23.2231	22.9671	23.2346	23.1707	23.112	22.9499	23.0338	22.9656	22.9256	23.0045	23.2382	23.0511	23.1895	22.9558	23.2493	23.1043	-	-	O43818	RRP9	U3IP2_HUMAN	U3 small nucleolar RNA-interacting protein 2					rRNA processing [GO:0006364]	box C/D RNP complex [GO:0031428];nucleolus [GO:0005730];nucleoplasm [GO:0005654];small-subunit processome [GO:0032040]	RNA binding [GO:0003723];snoRNA binding [GO:0030515];U3 snoRNA binding [GO:0034511]	RNU3IP2 U355K	O43818
23.0795	23.2229	23.096	23.1309	23.1824	23.3896	23.111	23.1928	22.6121	22.4622	22.5	22.5185	23.361	23.4029	23.1255	23.1955	23.4619	23.4251	23.3601	23.226	23.4374	23.4352	23.1287	23.2781	-	-	O43819	SCO2	SCO2_HUMAN	Protein SCO2 homolog, mitochondrial	MitoCarta3.0	literature, APEX_IMS, targetP signal+, yeast mito homolog+, Rickettsial homolog, mito protein domain, MS/MS	MIM	Metabolism > Metals and cofactors > Copper metabolism;OXPHOS > Complex IV > CIV assembly factors;OXPHOS > OXPHOS assembly factors	cellular copper ion homeostasis [GO:0006878];eye development [GO:0001654];in utero embryonic development [GO:0001701];mitochondrial cytochrome c oxidase assembly [GO:0033617];muscle system process [GO:0003012];respiratory electron transport chain [GO:0022904];response to activity [GO:0014823]	integral component of mitochondrial inner membrane [GO:0031305];mitochondrial matrix [GO:0005759];mitochondrion [GO:0005739];myofibril [GO:0030016]	copper chaperone activity [GO:0016531];copper ion binding [GO:0005507];protein-disulfide reductase activity [GO:0015035]		O43819
22.4422	22.4366	22.5989	22.4963	22.5179	22.5981	22.7102	22.6379	22.6407	22.4878	22.6364	22.5633	22.729	22.512	22.5729	22.5996	22.6385	22.8102	22.6132	22.7052	22.6881	22.6375	22.7565	22.6542	-	-	O43823	AKAP8	AKAP8_HUMAN	A-kinase anchor protein 8					cell cycle G2/M phase transition [GO:0044839];cellular response to lipopolysaccharide [GO:0071222];cellular response to prostaglandin E stimulus [GO:0071380];innate immune response [GO:0045087];mitotic cell cycle [GO:0000278];mitotic chromosome condensation [GO:0007076];negative regulation of tumor necrosis factor production [GO:0032720];positive regulation of histone deacetylation [GO:0031065];p…	condensed chromosome [GO:0000793];female pronucleus [GO:0001939];Golgi apparatus [GO:0005794];membrane [GO:0016020];mitochondrion [GO:0005739];nuclear matrix [GO:0016363];nucleolus [GO:0005730];nucleoplasm [GO:0005654];nucleus [GO:0005634]	double-stranded DNA binding [GO:0003690];histone deacetylase binding [GO:0042826];NF-kappaB binding [GO:0051059];protein kinase A regulatory subunit binding [GO:0034237];RNA binding [GO:0003723];zinc ion binding [GO:0008270]	AKAP95	O43823
19.3966	19.3495	19.6997	19.7337	19.4777	19.2164	19.3516	19.7157	19.0747	18.8475	19.1037	19.332	19.5139	19.5416	19.4646	19.718	19.4573	19.3518	19.583	19.586	19.3246	19.5184	19.4381	19.5984	-	-	O43824	GTPBP6	GTPB6_HUMAN	Putative GTP-binding protein 6	MitoCarta3.0	APEX_matrix, targetP signal+, Rickettsial homolog, mito protein domain	Matrix	0		cytoplasm [GO:0005737]	GTP binding [GO:0005525];metal ion binding [GO:0046872];ribosome binding [GO:0043022]	PGPL	O43824
20.6205	20.9972	20.9216	20.7091	20.8039	21.004	20.7677	21.0914	20.7227	20.9817	21.2351	21.127	20.8062	21.0424	20.7805	21.2357	21.0656	21.0601	20.824	20.9778	20.9508	21.0284	21.039	20.8966	-	-	O43826	SLC37A4	G6PT1_HUMAN	Glucose-6-phosphate exchanger SLC37A4					carbohydrate transport [GO:0008643];gluconeogenesis [GO:0006094];glucose homeostasis [GO:0042593];glucose metabolic process [GO:0006006];glucose-6-phosphate transport [GO:0015760];phosphate ion transmembrane transport [GO:0035435]	endoplasmic reticulum [GO:0005783];endoplasmic reticulum membrane [GO:0005789];integral component of endoplasmic reticulum membrane [GO:0030176];integral component of membrane [GO:0016021];membrane [GO:0016020]	glucose 6-phosphate:inorganic phosphate antiporter activity [GO:0061513];glucose-6-phosphate transmembrane transporter activity [GO:0015152]	G6PT G6PT1	O43826
24.3742	24.3228	24.4041	24.271	24.3491	24.3325	24.2264	24.2727	24.2295	24.1914	24.1634	24.1242	24.436	24.434	24.1827	24.2811	24.4547	24.3647	24.4746	24.3478	24.5335	24.4029	24.3203	24.2737	-	-	O43837	IDH3B	IDH3B_HUMAN	Isocitrate dehydrogenase [NAD] subunit beta, mitochondrial	MitoCarta3.0	literature, APEX_matrix, targetP signal+, yeast mito homolog+, Rickettsial homolog, mito protein domain, induction, coexpression, MS/MS++	Matrix	Metabolism > Carbohydrate metabolism > TCA cycle	2-oxoglutarate metabolic process [GO:0006103];isocitrate metabolic process [GO:0006102];NADH metabolic process [GO:0006734];tricarboxylic acid cycle [GO:0006099]	mitochondrial isocitrate dehydrogenase complex (NAD+) [GO:0005962];mitochondrial matrix [GO:0005759];mitochondrion [GO:0005739];nucleus [GO:0005634]	electron transfer activity [GO:0009055];isocitrate dehydrogenase (NAD+) activity [GO:0004449];magnesium ion binding [GO:0000287];NAD binding [GO:0051287]		O43837
22.6533	22.596	22.3639	22.5888	22.5944	22.516	22.4458	22.4704	22.2926	22.1007	22.0472	22.2825	22.6597	22.5298	22.5868	22.6168	22.5398	22.4744	22.3181	22.5199	22.4862	22.4687	22.2645	22.5192	-	-	O43847	NRDC	NRDC_HUMAN	Nardilysin	MitoCarta3.0	targetP signal, Rickettsial homolog, mito protein domain+	Matrix	Protein import, sorting and homeostasis > Protein homeostasis > Chaperones;Protein import, sorting and homeostasis > Protein import and sorting	negative regulation of cold-induced thermogenesis [GO:0120163];positive regulation of membrane protein ectodomain proteolysis [GO:0051044];proteolysis [GO:0006508];regulation of endopeptidase activity [GO:0052548]	cell surface [GO:0009986];cytosol [GO:0005829];mitochondrion [GO:0005739]	epidermal growth factor binding [GO:0048408];metal ion binding [GO:0046872];metalloendopeptidase activity [GO:0004222]	NRD1	O43847
25.0457	24.9177	25.0363	24.9431	24.9719	24.9268	25.0453	24.8919	25.1144	25.1562	25.3186	25.1466	24.4808	24.475	24.6513	24.5688	25.0083	24.9998	25.062	24.9264	25.0403	24.9344	25.0195	25.0222	-	-	O43852	CALU	CALU_HUMAN	Calumenin						endoplasmic reticulum [GO:0005783];endoplasmic reticulum lumen [GO:0005788];endoplasmic reticulum membrane [GO:0005789];extracellular region [GO:0005576];Golgi apparatus [GO:0005794];melanosome [GO:0042470];membrane [GO:0016020];sarcoplasmic reticulum lumen [GO:0033018]	calcium ion binding [GO:0005509]		O43852
19.2293	19.0952	19.5756	19.0203	19.1988	19.1904	19.3752	19.3659	19.7902	20.0776	20.0829	19.7415	19.033	19.03	19.1745	19.0248	19.1006	19.0467	19.4467	19.2432	19.0965	18.9917	19.3828	19.0433	-	-	O43854	EDIL3	EDIL3_HUMAN	EGF-like repeat and discoidin I-like domain-containing protein 3					cell adhesion [GO:0007155];positive regulation of cell-substrate adhesion [GO:0010811]	collagen-containing extracellular matrix [GO:0062023];extracellular exosome [GO:0070062];extracellular vesicle [GO:1903561]	calcium ion binding [GO:0005509];integrin binding [GO:0005178]	DEL1	O43854
22.7597	22.6583	22.6574	22.8698	22.6128	22.6909	22.7402	22.767	22.5246	22.4626	22.5667	22.6862	22.7381	22.6896	22.7675	22.725	22.643	22.5566	22.5916	22.7727	22.5048	22.5618	22.7263	22.7823	-	-	O43865	AHCYL1	SAHH2_HUMAN	S-adenosylhomocysteine hydrolase-like protein 1	MitoCarta3.0	targetP signal, mito protein domain+, induction	MOM	Mitochondrial dynamics and surveillance > Organelle contact sites	angiotensin-activated signaling pathway [GO:0038166];apoptotic process [GO:0006915];epithelial fluid transport [GO:0042045];mitochondrion-endoplasmic reticulum membrane tethering [GO:1990456];mRNA polyadenylation [GO:0006378];one-carbon metabolic process [GO:0006730];positive regulation of sodium ion transport [GO:0010765];protein export from nucleus [GO:0006611];regulation of anion transport [GO…	apical plasma membrane [GO:0016324];cytoplasm [GO:0005737];cytosol [GO:0005829];endoplasmic reticulum membrane [GO:0005789];extracellular exosome [GO:0070062];mitochondria-associated endoplasmic reticulum membrane [GO:0044233]	identical protein binding [GO:0042802];RNA binding [GO:0003723]	DCAL IRBIT XPVKONA	O43865
19.7505	20.0851	20.0177		20.0998	20.3829	20.0001	20.0984	20.0701	20.332	20.115	20.1593	20.0727		20.117	19.6452	20.155	20.2375	20.2817	20.0174	19.9566	20.1919	20.1912	20.1843	-	-	O43909	EXTL3	EXTL3_HUMAN	Exostosin-like 3					heparan sulfate proteoglycan biosynthetic process [GO:0015012];positive regulation of cell growth [GO:0030307];protein glycosylation [GO:0006486]	endoplasmic reticulum [GO:0005783];endoplasmic reticulum membrane [GO:0005789];Golgi apparatus [GO:0005794];integral component of membrane [GO:0016021]	glucuronyl-galactosyl-proteoglycan 4-alpha-N-acetylglucosaminyltransferase activity [GO:0001888];glycosyltransferase activity [GO:0016757];metal ion binding [GO:0046872]	EXTL1L EXTR1 KIAA0519	O43909
21.9391	21.8775	21.9884	21.9322	22.0428	21.9669	21.9854	22.0397	22.0395	21.991	22.0441	22.0233	21.9944	22.0601	22.0406	22.0641	21.9637	21.8857	21.9467	21.9841	21.9145	21.9046	21.9265	21.9686	-	-	O43913	ORC5	ORC5_HUMAN	Origin recognition complex subunit 5					DNA replication [GO:0006260];DNA replication initiation [GO:0006270];regulation of DNA replication [GO:0006275]	chromatin [GO:0000785];chromosome, telomeric region [GO:0000781];cytosol [GO:0005829];nuclear origin of replication recognition complex [GO:0005664];nucleoplasm [GO:0005654];nucleus [GO:0005634];origin recognition complex [GO:0000808]	ATP binding [GO:0005524];DNA replication origin binding [GO:0003688];nucleotide binding [GO:0000166]	ORC5L	O43913
22.9616	23.0714	22.9739	23.0239	22.8388	22.8203	22.7376	22.8788	22.1757	22.267	22.294	22.3688	22.6604	22.7766	22.5093	22.6968	22.8232	22.8877	22.8547	22.9182	22.8557	22.8882	22.8723	23.0331	-	-	O43920	NDUFS5	NDUS5_HUMAN	NADH dehydrogenase [ubiquinone] iron-sulfur protein 5	MitoCarta3.0	literature, APEX_IMS, mito protein domain+, induction, coexpression++, MS/MS++	MIM	OXPHOS > Complex I > CI subunits;OXPHOS > OXPHOS subunits	aerobic respiration [GO:0009060];mitochondrial electron transport, NADH to ubiquinone [GO:0006120];mitochondrial respiratory chain complex I assembly [GO:0032981];proton motive force-driven mitochondrial ATP synthesis [GO:0042776]	mitochondrial inner membrane [GO:0005743];mitochondrial intermembrane space [GO:0005758];mitochondrial respiratory chain complex I [GO:0005747];mitochondrion [GO:0005739]	NADH dehydrogenase (ubiquinone) activity [GO:0008137]		O43920
21.8389	21.7832	21.6557	21.6268	21.7382	21.7299	21.7208	21.7667	21.7051	22.0713	21.9442	21.7901	21.5152	21.6561	21.763	21.5601	21.555	21.5478	21.56	21.6256	21.5424	21.6765	21.7338	21.695	-	-	O43924	PDE6D	PDE6D_HUMAN	Retinal rod rhodopsin-sensitive cGMP 3',5'-cyclic phosphodiesterase subunit delta					response to stimulus [GO:0050896];visual perception [GO:0007601]	cilium [GO:0005929];cytoplasm [GO:0005737];cytoplasmic vesicle [GO:0031410];cytoplasmic vesicle membrane [GO:0030659];cytoskeleton [GO:0005856];cytosol [GO:0005829]	GTPase inhibitor activity [GO:0005095];small GTPase binding [GO:0031267]	PDED	O43924
21.6341	21.4703	21.4933	21.6232	21.5892	21.6452	21.6676	21.5823	21.6595	21.5558	21.7292	21.4503	21.7296	21.6842	21.6053	21.5793	21.6138	21.4646	21.5542	21.5078	21.6385	21.4491	21.6256	21.5595	-	-	O43929	ORC4	ORC4_HUMAN	Origin recognition complex subunit 4					DNA replication initiation [GO:0006270]	chromosome, telomeric region [GO:0000781];cytosol [GO:0005829];nuclear origin of replication recognition complex [GO:0005664];nucleolus [GO:0005730];nucleoplasm [GO:0005654];nucleus [GO:0005634];origin recognition complex [GO:0000808]	ATP binding [GO:0005524];DNA replication origin binding [GO:0003688];nucleotide binding [GO:0000166]	ORC4L	O43929
20.4805	20.8557	20.2918	20.5597	20.485	20.7862	20.576	20.6129	20.6414	20.8054	20.4426	20.6228	20.569	20.7408	20.3085	20.5296	20.7933	20.8488	20.5603	20.5796	20.8307	20.8943	20.5457	20.571	-	-	O43933	PEX1	PEX1_HUMAN	Peroxisomal ATPase PEX1					microtubule-based peroxisome localization [GO:0060152];peroxisome organization [GO:0007031];protein import into peroxisome matrix [GO:0016558];protein targeting to peroxisome [GO:0006625]	cytoplasm [GO:0005737];cytosol [GO:0005829];extracellular exosome [GO:0070062];peroxisomal membrane [GO:0005778];peroxisome [GO:0005777]	ATP binding [GO:0005524];ATP hydrolysis activity [GO:0016887];protein C-terminus binding [GO:0008022];protein-containing complex binding [GO:0044877]		O43933
23.1272	23.2378	23.2631	23.141	23.1913	23.2175	23.3323	23.181	23.5272	23.5073	23.5993	23.4323	23.2828	23.2123	23.1424	23.1905	23.2128	23.3158	23.2353	23.2019	23.2625	23.2306	23.3697	23.2338	-	-	O60216	RAD21	RAD21_HUMAN	Double-strand-break repair protein rad21 homolog					apoptotic process [GO:0006915];cell division [GO:0051301];DNA recombination [GO:0006310];double-strand break repair [GO:0006302];establishment of meiotic sister chromatid cohesion [GO:0034089];negative regulation of G2/M transition of mitotic cell cycle [GO:0010972];negative regulation of mitotic metaphase/anaphase transition [GO:0045841];positive regulation of sister chromatid cohesion [GO:00458…	chromatin [GO:0000785];chromosome [GO:0005694];chromosome, centromeric region [GO:0000775];cohesin complex [GO:0008278];condensed nuclear chromosome [GO:0000794];cytosol [GO:0005829];membrane [GO:0016020];midbody [GO:0030496];nuclear matrix [GO:0016363];nucleoplasm [GO:0005654];nucleus [GO:0005634];spindle pole [GO:0000922]	chromatin binding [GO:0003682];DNA binding [GO:0003677]	HR21 KIAA0078 NXP1 SCC1	O60216
24.2763	24.2687	24.3786	24.3233	24.2914	24.2232	24.3603	24.2644	24.2082	24.2471	24.0759	24.3006	24.0728	24.1663	24.1686	24.1242	24.1192	24.2878	24.3805	24.2917	24.1537	24.2547	24.5016	24.2562	-	-	O60220	TIMM8A	TIM8A_HUMAN	Mitochondrial import inner membrane translocase subunit Tim8 A	MitoCarta3.0	literature, yeast mito homolog+, mito protein domain+, MS/MS++	MIM	Protein import, sorting and homeostasis > Protein homeostasis > Chaperones;Protein import, sorting and homeostasis > Protein import and sorting	nervous system development [GO:0007399];protein insertion into mitochondrial inner membrane [GO:0045039]	mitochondrial inner membrane [GO:0005743];mitochondrial intermembrane space [GO:0005758];mitochondrial intermembrane space protein transporter complex [GO:0042719];mitochondrion [GO:0005739]	identical protein binding [GO:0042802];zinc ion binding [GO:0008270]	DDP DDP1 TIM8A	O60220
22.0214	21.9092	22.0658	21.904	22.0409	21.9281	21.9391	21.9993	22.023	21.9792	22.0157	22.0339	21.8939	21.9096	22.0167	21.968	21.9421	21.9728	21.9857	21.9709	21.9836	22.004	21.9398	21.914	-	-	O60231	DHX16	DHX16_HUMAN	Pre-mRNA-splicing factor ATP-dependent RNA helicase DHX16					mRNA splicing, via spliceosome [GO:0000398];RNA splicing [GO:0008380]	nucleoplasm [GO:0005654];nucleus [GO:0005634];spliceosomal complex [GO:0005681];U2-type precatalytic spliceosome [GO:0071005]	ATP binding [GO:0005524];ATP hydrolysis activity [GO:0016887];RNA binding [GO:0003723];RNA helicase activity [GO:0003724]	DBP2 DDX16 KIAA0577 PRP2	O60231
22.7888	22.8699	22.7083	22.7583	22.6747	22.7205	22.9605	22.7201	22.8587	23.0773	22.681	22.7659	23.0226	23.0743	23.0555	23.3603	22.9008	22.8368	22.4262	22.8346	22.9189	22.8969	22.9081	22.7533	-	-	O60232	ZNRD2	ZNRD2_HUMAN	Protein ZNRD2					cell division [GO:0051301];mitotic cell cycle [GO:0000278]			SSSCA1	O60232
22.1957	22.1804	22.3683	22.3767	22.2529	22.293	22.3997	22.2792	22.265	22.2061	22.2926	22.2879	22.2942	22.2533	22.2217	22.2467	22.3026	22.2724	22.3564	22.2898	22.3249	22.3335	22.3368	22.2899	-	-	O60244	MED14	MED14_HUMAN	Mediator of RNA polymerase II transcription subunit 14					positive regulation of DNA-templated transcription [GO:0045893];positive regulation of transcription by RNA polymerase II [GO:0045944];positive regulation of transcription elongation by RNA polymerase II [GO:0032968];positive regulation of transcription initiation by RNA polymerase II [GO:0060261];regulation of transcription by RNA polymerase II [GO:0006357];RNA polymerase II preinitiation comple…	core mediator complex [GO:0070847];mediator complex [GO:0016592];membrane [GO:0016020];nucleoplasm [GO:0005654];nucleus [GO:0005634]	nuclear receptor coactivator activity [GO:0030374];nuclear vitamin D receptor binding [GO:0042809];transcription coactivator activity [GO:0003713];transcription coregulator activity [GO:0003712]	ARC150 CRSP2 CXorf4 DRIP150 EXLM1 RGR1 TRAP170	O60244
20.7216	20.6322	20.9881	21.0366	20.896	20.82	21.1871	21.0847	20.7524	20.4101	20.6087	20.739	20.9834	20.8324	21.1359	21.0312	20.8366	20.9624	21.126	21.0023	20.87	20.8385	21.0743	21.157	-	-	O60245	PCDH7	PCDH7_HUMAN	Protocadherin-7					cell adhesion [GO:0007155];homophilic cell adhesion via plasma membrane adhesion molecules [GO:0007156]	integral component of plasma membrane [GO:0005887];plasma membrane [GO:0005886];platelet alpha granule membrane [GO:0031092]	calcium ion binding [GO:0005509]	BHPCDH	O60245
22.8436	22.9399	22.6661	22.7786	22.8364	22.8275	22.6743	22.6561	22.6198	22.8225	22.5604	22.482	22.2703	22.2953	22.2568	22.1381	22.7244	22.7521	22.4779	22.5919	22.6567	22.757	22.6488	22.6308	-	-	O60256	PRPSAP2	KPRB_HUMAN	Phosphoribosyl pyrophosphate synthase-associated protein 2					5-phosphoribose 1-diphosphate biosynthetic process [GO:0006015];bone development [GO:0060348];nucleobase-containing compound metabolic process [GO:0006139];purine nucleotide biosynthetic process [GO:0006164]	cytoplasm [GO:0005737];ribose phosphate diphosphokinase complex [GO:0002189]	enzyme inhibitor activity [GO:0004857];identical protein binding [GO:0042802];magnesium ion binding [GO:0000287];ribose phosphate diphosphokinase activity [GO:0004749]		O60256
23.3421	23.704	23.87	23.7045	23.6423	23.5855	23.5842	23.8776	23.5278	23.5797	23.799	23.8546	23.8108	23.8123	23.6608	23.8572	23.701	23.722	23.7166	23.8374	23.6447	23.7545	23.6644	23.7181	-	-	O60264	SMARCA5	SMCA5_HUMAN	SWI/SNF-related matrix-associated actin-dependent regulator of chromatin subfamily A member 5					cellular response to leukemia inhibitory factor [GO:1990830];chromatin assembly [GO:0031497];chromatin remodeling [GO:0006338];DNA repair [GO:0006281];DNA-templated transcription initiation [GO:0006352];negative regulation of mitotic chromosome condensation [GO:1905213];negative regulation of transcription by RNA polymerase I [GO:0016479];nucleosome assembly [GO:0006334];positive regulation of DN…	ACF complex [GO:0016590];B-WICH complex [GO:0110016];CHRAC [GO:0008623];chromatin silencing complex [GO:0005677];condensed chromosome [GO:0000793];fibrillar center [GO:0001650];NoRC complex [GO:0090536];nucleolus [GO:0005730];nucleoplasm [GO:0005654];nucleus [GO:0005634];NURF complex [GO:0016589];pericentric heterochromatin [GO:0005721];RSF complex [GO:0031213];site of double-strand break [GO:003…	ATP binding [GO:0005524];ATP hydrolysis activity [GO:0016887];ATP-dependent activity, acting on DNA [GO:0008094];ATP-dependent chromatin remodeler activity [GO:0140658];DNA binding [GO:0003677];helicase activity [GO:0004386];histone octamer slider activity [GO:0140751];nucleosome binding [GO:0031491]	SNF2H WCRF135	O60264
22.534	22.4281	22.3703	22.4052	22.3945	22.4375	22.3606	22.3157	22.6409	22.736	22.5442	22.5987	22.364	22.4135	22.5181	22.5156	22.4543	22.4322	22.3636	22.3902	22.3909	22.4102	22.3462	22.4062	-	-	O60271	SPAG9	JIP4_HUMAN	C-Jun-amino-terminal kinase-interacting protein 4					lysosome localization [GO:0032418];negative regulation of dendrite extension [GO:1903860];negative regulation of neuron differentiation [GO:0045665];negative regulation of protein phosphorylation [GO:0001933];positive regulation of cell migration [GO:0030335];positive regulation of neuron differentiation [GO:0045666];retrograde transport, endosome to Golgi [GO:0042147];striated muscle cell differ…	acrosomal vesicle [GO:0001669];centriolar satellite [GO:0034451];cytoplasm [GO:0005737];cytosol [GO:0005829];extracellular exosome [GO:0070062];lysosomal membrane [GO:0005765];perinuclear region of cytoplasm [GO:0048471]	identical protein binding [GO:0042802];JUN kinase binding [GO:0008432];kinesin binding [GO:0019894];MAP-kinase scaffold activity [GO:0005078];signaling receptor complex adaptor activity [GO:0030159]	HSS KIAA0516 MAPK8IP4 SYD1	O60271
19.72	19.647	20.4307	19.9726	19.7657	19.6259	19.7475	19.6234	19.8704	19.8226	19.8856	19.8617	19.5973	19.6442	20.0741	19.6138	19.7015	19.7909	20.1715	19.6755	20.0169	19.7105	19.7341	19.9606	-	-	O60281	ZNF292	ZN292_HUMAN	Zinc finger protein 292					regulation of transcription by RNA polymerase II [GO:0006357]	nucleus [GO:0005634]	DNA binding [GO:0003677];DNA-binding transcription activator activity, RNA polymerase II-specific [GO:0001228];DNA-binding transcription factor activity, RNA polymerase II-specific [GO:0000981];metal ion binding [GO:0046872]	KIAA0530	O60281
20.2778	20.0988	20.1886	20.1335	20.2224	20.1729	20.2084	20.1518	20.0386	20.1869	20.264	20.2348	19.9141	20.1038	20.3303	20.1966	20.095	20.205	20.2588	20.2089	19.9789	20.2246	20.2463	20.1748	-	-	O60282	KIF5C	KIF5C_HUMAN	Kinesin heavy chain isoform 5C					anterograde axonal protein transport [GO:0099641];anterograde dendritic transport of neurotransmitter receptor complex [GO:0098971];axon guidance [GO:0007411];cytoskeleton-dependent intracellular transport [GO:0030705];microtubule-based movement [GO:0007018];motor neuron axon guidance [GO:0008045];mRNA transport [GO:0051028];organelle organization [GO:0006996];synaptic vesicle transport [GO:00484…	axon cytoplasm [GO:1904115];axonal growth cone [GO:0044295];ciliary rootlet [GO:0035253];dendrite cytoplasm [GO:0032839];distal axon [GO:0150034];kinesin complex [GO:0005871];microtubule [GO:0005874];neuronal cell body [GO:0043025]	ATP binding [GO:0005524];ATP hydrolysis activity [GO:0016887];microtubule binding [GO:0008017];microtubule motor activity [GO:0003777];plus-end-directed microtubule motor activity [GO:0008574]	KIAA0531 NKHC2	O60282
23.0836	23.4283	23.5485	23.4455	23.2811	23.2985	23.4201	23.5188	23.1782	23.1389	23.2423	23.4189	23.4329	23.4848	23.3119	23.43	23.4305	23.4389	23.417	23.5027	23.4206	23.4868	23.3403	23.3727	-	-	O60287	URB1	NPA1P_HUMAN	Nucleolar pre-ribosomal-associated protein 1					maturation of 5.8S rRNA from tricistronic rRNA transcript (SSU-rRNA, 5.8S rRNA, LSU-rRNA) [GO:0000466];maturation of LSU-rRNA from tricistronic rRNA transcript (SSU-rRNA, 5.8S rRNA, LSU-rRNA) [GO:0000463]	fibrillar center [GO:0001650];nucleolus [GO:0005730]	RNA binding [GO:0003723]	C21orf108 KIAA0539 NOP254 NPA1	O60287
21.1985	21.1715	21.3335	21.2143	21.2417	21.3862	21.1327	21.2353	20.999	20.9351	21.1823	21.1413	21.1243	21.249	21.3985	21.2785	21.2313	21.0922	21.525	21.2558	21.3418	21.2783	21.115	21.4064	-	-	O60291	MGRN1	MGRN1_HUMAN	E3 ubiquitin-protein ligase MGRN1					endosome to lysosome transport [GO:0008333];negative regulation of cAMP-mediated signaling [GO:0043951];negative regulation of G protein-coupled receptor signaling pathway [GO:0045744];negative regulation of smoothened signaling pathway [GO:0045879];protein monoubiquitination [GO:0006513];protein polyubiquitination [GO:0000209];protein ubiquitination [GO:0016567]	cytoplasm [GO:0005737];cytosol [GO:0005829];early endosome [GO:0005769];endoplasmic reticulum [GO:0005783];extracellular exosome [GO:0070062];intracellular membrane-bounded organelle [GO:0043231];membrane [GO:0016020];nucleus [GO:0005634];plasma membrane [GO:0005886]	metal ion binding [GO:0046872];ubiquitin protein ligase activity [GO:0061630];ubiquitin-protein transferase activity [GO:0004842]	KIAA0544 RNF156	O60291
20.7805	20.6626	20.6847	20.6523	20.7477	20.8415	20.8385	20.7767	20.8775	20.9489	20.8191	20.8139	20.7347	20.6569	20.5694	20.6806	20.8638	20.8094	20.686	20.8044	20.7716	20.9066	20.7917	20.8003	-	-	O60292	SIPA1L3	SI1L3_HUMAN	Signal-induced proliferation-associated 1-like protein 3					activation of GTPase activity [GO:0090630];cytoskeleton organization [GO:0007010];epithelial cell morphogenesis [GO:0003382];establishment of epithelial cell polarity [GO:0090162];eye development [GO:0001654];hematopoietic progenitor cell differentiation [GO:0002244];regulation of small GTPase mediated signal transduction [GO:0051056]	apical part of cell [GO:0045177];apical plasma membrane [GO:0016324];cytoplasm [GO:0005737];extracellular space [GO:0005615];Golgi apparatus [GO:0005794];nucleoplasm [GO:0005654];plasma membrane [GO:0005886];stress fiber [GO:0001725];tricellular tight junction [GO:0061689]	GTPase activator activity [GO:0005096]	KIAA0545 SPAL3	O60292
20.514	20.7505	20.677	20.4535	20.6744	20.8465	20.7261	20.6914	20.8618	20.8905	20.9356	20.6918	20.7635	20.9328	20.7461	20.8544	20.8598	20.9681	20.7784	20.7575	20.8231	20.8991	20.728	20.7924	-	-	O60293	ZFC3H1	ZC3H1_HUMAN	Zinc finger C3H1 domain-containing protein					RNA processing [GO:0006396]	exosome (RNase complex) [GO:0000178];extracellular space [GO:0005615];nucleus [GO:0005634]	metal ion binding [GO:0046872]	CCDC131 KIAA0546 PSRC2	O60293
20.8391	20.6727	20.8612	21.0578	20.8407	20.6324	20.7599	20.735	20.6321	20.3411	20.4269	20.4317	20.6882	20.8078	20.9964	20.7539	20.5943	20.4873	20.6536	20.7069	20.5927	20.5619	20.5154	20.7348	-	-	O60294	LCMT2	TYW4_HUMAN	tRNA wybutosine-synthesizing protein 4					tRNA methylation [GO:0030488];tRNA modification [GO:0006400];wybutosine biosynthetic process [GO:0031591]	cytoplasm [GO:0005737]	tRNA methyltransferase activity [GO:0008175]	KIAA0547 TYW4	O60294
22.397	22.4007	22.4596	22.3522	22.3814	22.3918	22.495	22.3298	22.4827	22.3741	22.4672	22.3977	22.375	22.2401	22.1444	22.2082	22.431	22.5602	22.4135	22.4316	22.5825	22.449	22.506	22.4116	-	-	O60306	AQR	AQR_HUMAN	RNA helicase aquarius					mRNA splicing, via spliceosome [GO:0000398]	catalytic step 2 spliceosome [GO:0071013];membrane [GO:0016020];nucleoplasm [GO:0005654];nucleus [GO:0005634];U2-type catalytic step 2 spliceosome [GO:0071007]	3'-5' RNA helicase activity [GO:0034458];ATP binding [GO:0005524];ATP hydrolysis activity [GO:0016887];mRNA binding [GO:0003729];RNA binding [GO:0003723];single-stranded RNA binding [GO:0003727]	KIAA0560	O60306
22.364	22.5245	22.2705	22.2831	22.3239	22.552	22.4562	22.3545	22.2595	22.3854	22.2233	22.1597	22.3718	22.5303	22.1896	22.2537	22.4707	22.5403	22.4398	22.2512	22.4838	22.5063	22.4286	22.2889	-	-	O60313	OPA1	OPA1_HUMAN	Dynamin-like 120 kDa protein, mitochondrial	MitoCarta3.0	literature, APEX_IMS, targetP signal, yeast mito homolog++, mito protein domain, induction, coexpression++, MS/MS++	MIM	Mitochondrial dynamics and surveillance > Cristae formation;Mitochondrial dynamics and surveillance > Fusion	apoptotic process [GO:0006915];axonal transport of mitochondrion [GO:0019896];cellular senescence [GO:0090398];GTP metabolic process [GO:0046039];inner mitochondrial membrane organization [GO:0007007];membrane tubulation [GO:0097749];mitochondrial fission [GO:0000266];mitochondrial fusion [GO:0008053];mitochondrial genome maintenance [GO:0000002];mitochondrion organization [GO:0007005];negative r…	axon cytoplasm [GO:1904115];cytoplasm [GO:0005737];cytosol [GO:0005829];dendrite [GO:0030425];integral component of membrane [GO:0016021];membrane [GO:0016020];microtubule [GO:0005874];mitochondrial crista [GO:0030061];mitochondrial inner membrane [GO:0005743];mitochondrial intermembrane space [GO:0005758];mitochondrial membrane [GO:0031966];mitochondrial outer membrane [GO:0005741];mitochondrion…	cardiolipin binding [GO:1901612];GTP binding [GO:0005525];GTPase activity [GO:0003924];magnesium ion binding [GO:0000287];microtubule binding [GO:0008017];phosphatidic acid binding [GO:0070300]	KIAA0567	O60313
	19.4174	19.555	19.6132		19.4058	19.4354	19.7392	19.7302	19.5055	19.7358	19.7737	19.6375	19.607	19.6973		19.4998	19.3581	19.7709		19.5211	19.7397	19.5941	19.4895	-	-	O60315	ZEB2	ZEB2_HUMAN	Zinc finger E-box-binding homeobox 2					anatomical structure development [GO:0048856];developmental pigmentation [GO:0048066];melanocyte migration [GO:0097324];negative regulation of transcription by RNA polymerase II [GO:0000122];nervous system development [GO:0007399];positive regulation of canonical Wnt signaling pathway [GO:0090263];positive regulation of melanin biosynthetic process [GO:0048023];positive regulation of melanocyte d…	chromatin [GO:0000785];cytosol [GO:0005829];nucleolus [GO:0005730];nucleoplasm [GO:0005654];nucleus [GO:0005634]	DNA-binding transcription factor activity, RNA polymerase II-specific [GO:0000981];DNA-binding transcription repressor activity, RNA polymerase II-specific [GO:0001227];metal ion binding [GO:0046872];phosphatase regulator activity [GO:0019208];RNA polymerase II cis-regulatory region sequence-specific DNA binding [GO:0000978];sequence-specific DNA binding [GO:0043565]	KIAA0569 SIP1 ZFHX1B ZFX1B	O60315
20.5942	20.6541	20.7949	20.6409	20.5365	20.6401	20.749	20.8178	20.6292	20.6848	20.7073	20.7055	20.7371	20.6789	20.6224	20.5881	20.6042	20.7592	20.8207	20.6779	20.7434	20.7183	20.7201	20.7447	-	-	O60318	MCM3AP	GANP_HUMAN	Germinal-center associated nuclear protein					mRNA export from nucleus [GO:0006406];nucleosome organization [GO:0034728];poly(A)+ mRNA export from nucleus [GO:0016973];protein transport [GO:0015031];somatic hypermutation of immunoglobulin genes [GO:0016446]	chromosome [GO:0005694];cytoplasm [GO:0005737];cytosol [GO:0005829];nuclear membrane [GO:0031965];nuclear pore nuclear basket [GO:0044615];nucleoplasm [GO:0005654];nucleus [GO:0005634];transcription export complex 2 [GO:0070390]	chromatin binding [GO:0003682];H3 histone acetyltransferase activity [GO:0010484];histone acetyltransferase activity [GO:0004402];histone binding [GO:0042393];nucleic acid binding [GO:0003676]	GANP KIAA0572 MAP80	O60318
19.4471	19.5185	19.3484	19.4969	19.5262	19.4924	19.5793	19.5693	19.3477	19.3384	19.2995	19.3192	19.4673	19.3987	19.6431	19.4452	19.4223	19.3082	19.3961	19.5131	19.3862	19.3825	19.3918	19.5707	-	-	O60333	KIF1B	KIF1B_HUMAN	Kinesin-like protein KIF1B					anterograde axonal transport [GO:0008089];apoptotic process [GO:0006915];cytoskeleton-dependent intracellular transport [GO:0030705];microtubule-based movement [GO:0007018];neuromuscular synaptic transmission [GO:0007274];neuron-neuron synaptic transmission [GO:0007270];vesicle-mediated transport [GO:0016192]	anchoring junction [GO:0070161];axon [GO:0030424];axon cytoplasm [GO:1904115];cytoplasmic vesicle [GO:0031410];cytoplasmic vesicle membrane [GO:0030659];dendrite [GO:0030425];kinesin complex [GO:0005871];microtubule [GO:0005874];microtubule associated complex [GO:0005875];mitochondrion [GO:0005739];neuron projection [GO:0043005];synaptic vesicle [GO:0008021]	ATP binding [GO:0005524];ATP hydrolysis activity [GO:0016887];kinesin binding [GO:0019894];microtubule binding [GO:0008017];microtubule motor activity [GO:0003777];plus-end-directed microtubule motor activity [GO:0008574]	KIAA0591 KIAA1448	O60333
		21.0786	20.7609		20.6728			20.515				20.2655	20.567	20.5779		20.7008	20.6555	20.7055	20.4669		20.8004	20.5011	20.6379	-	-	O60337	MARCHF6	MARH6_HUMAN	E3 ubiquitin-protein ligase MARCHF6					endoplasmic reticulum mannose trimming [GO:1904380];ERAD pathway [GO:0036503];proteasomal protein catabolic process [GO:0010498];proteasome-mediated ubiquitin-dependent protein catabolic process [GO:0043161];protein K48-linked ubiquitination [GO:0070936];protein ubiquitination [GO:0016567];ubiquitin-dependent ERAD pathway [GO:0030433]	endoplasmic reticulum [GO:0005783];endoplasmic reticulum membrane [GO:0005789];endoplasmic reticulum quality control compartment [GO:0044322];ER ubiquitin ligase complex [GO:0000835];integral component of endoplasmic reticulum membrane [GO:0030176];integral component of membrane [GO:0016021];membrane [GO:0016020]	enzyme binding [GO:0019899];ubiquitin conjugating enzyme binding [GO:0031624];ubiquitin protein ligase activity [GO:0061630];ubiquitin-protein transferase activity [GO:0004842];ubiquitin-specific protease binding [GO:1990381];zinc ion binding [GO:0008270]	KIAA0597 MARCH6 RNF176 TEB4	O60337
24.2126	24.2425	24.3029	24.2092	24.1563	24.1777	24.3011	24.2437	24.3579	24.3916	24.4675	24.3044	24.2815	24.3292	24.3303	24.3107	24.2027	24.2393	24.3085	24.1795	24.2023	24.1951	24.341	24.1877	-	-	O60341	KDM1A	KDM1A_HUMAN	Lysine-specific histone demethylase 1A					alternative mRNA splicing, via spliceosome [GO:0000380];cellular response to cAMP [GO:0071320];cellular response to gamma radiation [GO:0071480];cellular response to UV [GO:0034644];cerebral cortex development [GO:0021987];chromatin organization [GO:0006325];guanine metabolic process [GO:0046098];histone H3-K4 demethylation [GO:0034720];histone H3-K9 demethylation [GO:0033169];muscle cell develop…	chromatin [GO:0000785];chromosome, telomeric region [GO:0000781];DNA repair complex [GO:1990391];nucleoplasm [GO:0005654];nucleus [GO:0005634];protein-containing complex [GO:0032991];transcription regulator complex [GO:0005667]	chromatin binding [GO:0003682];demethylase activity [GO:0032451];DNA-binding transcription factor binding [GO:0140297];enzyme binding [GO:0019899];flavin adenine dinucleotide binding [GO:0050660];histone demethylase activity [GO:0032452];histone H3-di/monomethyl-lysine-4 FAD-dependent demethylase activity [GO:0140682];histone H3-methyl-lysine-4 demethylase activity [GO:0032453];histone H3-methyl-…	AOF2 KDM1 KIAA0601 LSD1	O60341
22.4894	22.5868	22.329	22.5008	22.4221	22.5811	22.4338	22.4194	22.3922	22.5594	22.2351	22.3132	22.4692	22.4877	22.365	22.4481	22.5223	22.5482	22.3775	22.4342	22.3804	22.5316	22.2832	22.4576	-	-	O60343	TBC1D4	TBCD4_HUMAN	TBC1 domain family member 4					activation of GTPase activity [GO:0090630];cellular response to insulin stimulus [GO:0032869];negative regulation of vesicle fusion [GO:0031339];vesicle-mediated transport [GO:0016192]	cytosol [GO:0005829];vesicle [GO:0031982]	GTPase activator activity [GO:0005096]	AS160 KIAA0603	O60343
19.2007	19.0584	19.0152	18.8161			18.7852						19.0811	18.8376	19.0006	19.2328	18.8703	19.0762	19.1711	19.1102	19.3495	19.0027	18.8851	18.8932	-	2KO	O60346	PHLPP1	PHLP1_HUMAN	PH domain leucine-rich repeat-containing protein phosphatase 1					apoptotic process [GO:0006915];entrainment of circadian clock [GO:0009649];negative regulation of protein kinase B signaling [GO:0051898];regulation of apoptotic process [GO:0042981];regulation of JNK cascade [GO:0046328];regulation of MAPK cascade [GO:0043408];regulation of p38MAPK cascade [GO:1900744];regulation of T cell anergy [GO:0002667];signal transduction [GO:0007165]	cytoplasm [GO:0005737];cytosol [GO:0005829];intracellular membrane-bounded organelle [GO:0043231];nucleus [GO:0005634];plasma membrane [GO:0005886]	metal ion binding [GO:0046872];myosin phosphatase activity [GO:0017018];protein serine/threonine phosphatase activity [GO:0004722]	KIAA0606 PHLPP PLEKHE1 SCOP	O60346
20.56	20.7397	20.9422	20.8763	20.5962	20.3682	20.3513	20.6194	20.0196	19.6483	20.2313	20.2435	20.4881	20.1983	20.5472	20.209	20.3695	20.4186	20.5029	20.5129	20.465	20.4754	20.3048	20.5703	-	-	O60427	FADS1	FADS1_HUMAN	Acyl-CoA (8-3)-desaturase					alpha-linolenic acid metabolic process [GO:0036109];cell-cell signaling [GO:0007267];cellular response to starvation [GO:0009267];icosanoid biosynthetic process [GO:0046456];linoleic acid metabolic process [GO:0043651];lipid metabolic process [GO:0006629];long-chain fatty acid biosynthetic process [GO:0042759];phospholipid biosynthetic process [GO:0008654];regulation of cell differentiation [GO:0…	endoplasmic reticulum membrane [GO:0005789];integral component of membrane [GO:0016021];intracellular membrane-bounded organelle [GO:0043231];membrane [GO:0016020];mitochondrion [GO:0005739]	acyl-CoA delta5-desaturase activity [GO:0062076];C-5 sterol desaturase activity [GO:0000248];linoleoyl-CoA desaturase activity [GO:0016213];omega-6 fatty acid desaturase activity [GO:0045485];oxidoreductase activity [GO:0016491];oxidoreductase activity, acting on paired donors, with oxidation of a pair of donors resulting in the reduction of molecular oxygen to two molecules of water [GO:0016717]	FADSD5	O60427
19.4477	19.5835	19.6799	19.2982	19.6306	19.2414	19.5689	19.5807	19.4392	19.3872	19.4187	19.5105	19.4739	19.6749	19.6283	19.5749	19.5971	19.4978	19.4817	19.4998	19.3887	19.7413	19.2676	19.5138	-	-	O60476	MAN1A2	MA1A2_HUMAN	Mannosyl-oligosaccharide 1,2-alpha-mannosidase IB					carbohydrate metabolic process [GO:0005975];Golgi apparatus mannose trimming [GO:1904381];lung alveolus development [GO:0048286];N-glycan processing [GO:0006491];protein glycosylation [GO:0006486];respiratory gaseous exchange by respiratory system [GO:0007585]	endoplasmic reticulum [GO:0005783];extracellular exosome [GO:0070062];Golgi apparatus [GO:0005794];Golgi membrane [GO:0000139];integral component of membrane [GO:0016021];membrane [GO:0016020]	calcium ion binding [GO:0005509];mannosyl-oligosaccharide 1,2-alpha-mannosidase activity [GO:0004571]	MAN1B	O60476
22.8349	23.0441	22.8718	22.8939	22.8671	23.0654	22.9828	22.9796	22.2824	22.3301	22.1812	22.2487	22.987	23.0198	22.7712	22.9262	22.9791	23.0751	22.8757	22.919	23.0304	23.0554	22.9523	22.886	-	-	O60488	ACSL4	ACSL4_HUMAN	Long-chain-fatty-acid--CoA ligase 4					embryonic process involved in female pregnancy [GO:0060136];fatty acid metabolic process [GO:0006631];lipid biosynthetic process [GO:0008610];lipid metabolic process [GO:0006629];long-chain fatty acid metabolic process [GO:0001676];long-chain fatty-acyl-CoA biosynthetic process [GO:0035338];long-chain fatty-acyl-CoA metabolic process [GO:0035336];negative regulation of prostaglandin secretion [GO…	cytoplasm [GO:0005737];endoplasmic reticulum [GO:0005783];endoplasmic reticulum membrane [GO:0005789];extracellular exosome [GO:0070062];integral component of membrane [GO:0016021];lipid droplet [GO:0005811];membrane [GO:0016020];mitochondria-associated endoplasmic reticulum membrane [GO:0044233];mitochondrial outer membrane [GO:0005741];peroxisomal membrane [GO:0005778];plasma membrane [GO:00058…	arachidonate-CoA ligase activity [GO:0047676];ATP binding [GO:0005524];long-chain fatty acid-CoA ligase activity [GO:0004467];palmitoyl-CoA ligase activity [GO:0090433];very long-chain fatty acid-CoA ligase activity [GO:0031957]	ACS4 FACL4 LACS4	O60488
23.2333	23.0835	23.1281	23.399	23.2004	23.0704	23.1089	23.0908	23.125	22.9909	23.0822	23.2206	23.0448	23.0286	23.2144	22.8762	22.995	22.9554	23.0556	23.0933	23.0105	23.0099	23.0709	23.1068	-	-	O60493	SNX3	SNX3_HUMAN	Sorting nexin-3					endocytic recycling [GO:0032456];intralumenal vesicle formation [GO:0070676];late endosome to Golgi transport [GO:0034499];membrane invagination [GO:0010324];negative regulation of early endosome to late endosome transport [GO:2000642];negative regulation of phagocytosis [GO:0050765];negative regulation of protein catabolic process [GO:0042177];negative regulation of protein transport [GO:0051224…	clathrin-coated vesicle [GO:0030136];cytoplasm [GO:0005737];cytosol [GO:0005829];early endosome [GO:0005769];early endosome membrane [GO:0031901];early phagosome [GO:0032009];endosome membrane [GO:0010008];extracellular exosome [GO:0070062];retromer complex [GO:0030904]	phosphatidylinositol-3,5-bisphosphate binding [GO:0080025];phosphatidylinositol-3-phosphate binding [GO:0032266];phosphatidylinositol-4-phosphate binding [GO:0070273];phosphatidylinositol-5-phosphate binding [GO:0010314];protein phosphatase binding [GO:0019903];retromer complex binding [GO:1905394]		O60493
20.8433	20.9815	20.8209	20.9107	20.7523	20.9518	20.88	20.9813	20.9866	21.1099	20.914	21.0106	20.8651	20.9285	20.7478	20.9744	21.0629	20.9447	20.9777	20.894	20.8584	21.0254	20.8523	20.9617	-	-	O60499	STX10	STX10_HUMAN	Syntaxin-10					Golgi vesicle transport [GO:0048193];intracellular protein transport [GO:0006886];regulation of protein localization [GO:0032880];retrograde transport, endosome to Golgi [GO:0042147];vesicle docking [GO:0048278];vesicle fusion [GO:0006906]	cytosol [GO:0005829];endomembrane system [GO:0012505];Golgi membrane [GO:0000139];integral component of membrane [GO:0016021];integral component of synaptic vesicle membrane [GO:0030285];perinuclear region of cytoplasm [GO:0048471];SNARE complex [GO:0031201];trans-Golgi network [GO:0005802];trans-Golgi network membrane [GO:0032588];vesicle [GO:0031982]	SNAP receptor activity [GO:0005484];SNARE binding [GO:0000149];syntaxin binding [GO:0019905]	SYN10	O60499
21.8606	21.852	21.8394	21.8504	21.9104	21.9556	21.8386	21.8837	22.1682	22.3948	22.1858	22.1822	21.9167	21.9688	21.9918	21.9174	22.0628	22.0075	21.9296	21.9702	21.9835	22.0451	21.8949	21.9493	-	-	O60502	OGA	OGA_HUMAN	Protein O-GlcNAcase					glycoprotein catabolic process [GO:0006516];glycoprotein metabolic process [GO:0009100];N-acetylglucosamine metabolic process [GO:0006044];protein deglycosylation [GO:0006517];protein O-linked glycosylation [GO:0006493]	cytosol [GO:0005829];membrane [GO:0016020];nucleus [GO:0005634]	[protein]-3-O-(N-acetyl-D-glucosaminyl)-L-serine O-N-acetyl-alpha-D-glucosaminase activity [GO:0102167];[protein]-3-O-(N-acetyl-D-glucosaminyl)-L-serine/L-threonine O-N-acetyl-alpha-D-glucosaminase activity [GO:0102571];[protein]-3-O-(N-acetyl-D-glucosaminyl)-L-threonine O-N-acetyl-alpha-D-glucosaminase activity [GO:0102166];beta-N-acetylglucosaminidase activity [GO:0016231];hyalurononglucosamini…	HEXC KIAA0679 MEA5 MGEA5	O60502
17.5649	17.7943	17.4773	17.8492	17.1981	18.0557		17.6973	17.98	18.1486	17.9535	18.012	17.959			17.5986	18.0832	18.2648	17.7849	17.6553	18.0673	18.3001	17.6931	18.2832	-	-	O60503	ADCY9	ADCY9_HUMAN	Adenylate cyclase type 9					adenylate cyclase-activating adrenergic receptor signaling pathway [GO:0071880];adenylate cyclase-activating G protein-coupled receptor signaling pathway [GO:0007189];cAMP biosynthetic process [GO:0006171];in utero embryonic development [GO:0001701];intracellular signal transduction [GO:0035556];signal transduction [GO:0007165]	axon [GO:0030424];dendrite [GO:0030425];integral component of membrane [GO:0016021];integral component of plasma membrane [GO:0005887];plasma membrane [GO:0005886]	adenylate cyclase activity [GO:0004016];ATP binding [GO:0005524];metal ion binding [GO:0046872]	KIAA0520	O60503
20.7465	20.8274	20.5389	20.6111	20.7466	20.7353	20.7256	20.6578	20.7837	20.9804	20.6092	20.7779	20.782	20.754	20.649	20.8418	20.928	20.8576	20.6651	20.7979	20.8446	20.8636	20.6634	20.8602	-	-	O60504	SORBS3	VINEX_HUMAN	Vinexin					actin filament organization [GO:0007015];cell adhesion [GO:0007155];cell-substrate adhesion [GO:0031589];MAPK cascade [GO:0000165];negative regulation of transcription by RNA polymerase II [GO:0000122];positive regulation of cytoskeleton organization [GO:0051495];positive regulation of MAPK cascade [GO:0043410];positive regulation of stress fiber assembly [GO:0051496]	cell-substrate junction [GO:0030055];cytoplasm [GO:0005737];cytoskeleton [GO:0005856];cytosol [GO:0005829];focal adhesion [GO:0005925];nucleus [GO:0005634]	structural constituent of cytoskeleton [GO:0005200];vinculin binding [GO:0017166]	SCAM1	O60504
26.0476	25.9854	26.0215	26.0059	26.0263	25.9614	25.925	25.8782	25.946	25.8646	25.9357	25.9026	26.0254	25.9395	26.0811	26.0059	26.0634	25.9185	25.977	25.9143	25.9604	25.9614	25.8475	25.9329	-	-	O60506	SYNCRIP	HNRPQ_HUMAN	Heterogeneous nuclear ribonucleoprotein Q					cellular response to interferon-gamma [GO:0071346];CRD-mediated mRNA stabilization [GO:0070934];mRNA modification [GO:0016556];mRNA splicing, via spliceosome [GO:0000398];negative regulation of nuclear-transcribed mRNA catabolic process, deadenylation-dependent decay [GO:1900152];negative regulation of nuclear-transcribed mRNA catabolic process, nonsense-mediated decay [GO:2000623];negative regul…	catalytic step 2 spliceosome [GO:0071013];CRD-mediated mRNA stability complex [GO:0070937];cytosol [GO:0005829];endoplasmic reticulum [GO:0005783];GAIT complex [GO:0097452];histone pre-mRNA 3'end processing complex [GO:0071204];mCRD-mediated mRNA stability complex [GO:0106002];membrane [GO:0016020];mRNA editing complex [GO:0045293];nucleoplasm [GO:0005654];nucleus [GO:0005634];ribonucleoprotein c…	mRNA 5'-UTR binding [GO:0048027];mRNA binding [GO:0003729];poly(A) binding [GO:0008143];RNA binding [GO:0003723]	HNRPQ NSAP1	O60506
22.0051	22.0482	22.1007	22.0944	22.0384	22.0698	22.1748	22.0819	22.1706	21.9562	22.0971	22.1402	22.2201	22.1049	22.0779	22.0987	22.1011	22.1777	22.141	22.1372	22.1982	22.1479	22.2062	22.1978	-	-	O60508	CDC40	PRP17_HUMAN	Pre-mRNA-processing factor 17					embryonic brain development [GO:1990403];mRNA splicing, via spliceosome [GO:0000398]	catalytic step 2 spliceosome [GO:0071013];nuclear speck [GO:0016607];nucleoplasm [GO:0005654];U2-type catalytic step 2 spliceosome [GO:0071007]	mRNA binding [GO:0003729];RNA binding [GO:0003723]	EHB3 PRP17 PRPF17	O60508
19.6894	19.7977	19.8128	19.7804	19.812	19.6887	19.8603	19.8	19.4003	19.3079	19.2861	19.5688	19.7146	19.6276	19.6921	19.5304	19.8369	19.7056	19.7938	19.7361	19.7735	19.7349	19.8047	19.7067	-	-	O60518	RANBP6	RNBP6_HUMAN	Ran-binding protein 6					protein import into nucleus [GO:0006606]	cytoplasm [GO:0005737];nucleus [GO:0005634]	nuclear import signal receptor activity [GO:0061608];nuclear localization sequence binding [GO:0008139]		O60518
20.7937	21.0858	20.9549	20.6986	20.7623	20.6038	20.5976	20.9838	20.7721	20.5662	20.439	20.9687	20.72	20.9287	20.6491	20.9903	20.7932	20.7847	20.5433	20.8828	20.5993	21.076	20.3337	20.6243	-	-	O60524	NEMF	NEMF_HUMAN	Ribosome quality control complex subunit NEMF					CAT tailing [GO:0140708];nuclear export [GO:0051168];protein-containing complex assembly [GO:0065003];rescue of stalled ribosome [GO:0072344];ribosome-associated ubiquitin-dependent protein catabolic process [GO:1990116]	cytosol [GO:0005829];nucleus [GO:0005634];RQC complex [GO:1990112]	ribosomal large subunit binding [GO:0043023];tRNA binding [GO:0000049]	SDCCAG1	O60524
22.2112	22.0635	22.0689	22.0681	22.1004	21.9664	22.0299	22.0058	22.1632	22.3128	22.1271	22.1929	21.959	22.0582	22.1294	22.1728	21.9937	21.9013	21.9166	21.9769	21.8898	21.9272	21.8953	21.9352	-	-	O60547	GMDS	GMDS_HUMAN	GDP-mannose 4,6 dehydratase					'de novo' GDP-L-fucose biosynthetic process [GO:0042351];GDP-mannose metabolic process [GO:0019673];Notch signaling pathway [GO:0007219]	cytoplasm [GO:0005737];cytosol [GO:0005829];extracellular exosome [GO:0070062]	GDP-mannose 4,6-dehydratase activity [GO:0008446];identical protein binding [GO:0042802];NADP+ binding [GO:0070401]		O60547
18.8505	18.7709	18.997	18.4414	18.496		18.7741	18.7424	18.5228	18.6119	18.4129	18.725	18.4451	18.5821	18.549	18.3875	18.5399		18.5859			18.3015	18.5493	18.4901	-	-	O60548	FOXD2	FOXD2_HUMAN	Forkhead box protein D2					anatomical structure morphogenesis [GO:0009653];cell differentiation [GO:0030154];positive regulation of transcription by RNA polymerase II [GO:0045944];regulation of transcription by RNA polymerase II [GO:0006357]	chromatin [GO:0000785];nucleus [GO:0005634]	DNA-binding transcription activator activity, RNA polymerase II-specific [GO:0001228];DNA-binding transcription factor activity [GO:0003700];DNA-binding transcription factor activity, RNA polymerase II-specific [GO:0000981];RNA polymerase II cis-regulatory region sequence-specific DNA binding [GO:0000978];sequence-specific DNA binding [GO:0043565];sequence-specific double-stranded DNA binding [GO…	FKHL17 FREAC9	O60548
20.0039	19.9248	19.7855	19.5309	20.0077	20.2284	20.1466	20.0346	20.6474	20.7338	20.5713	20.7658	20.2719	20.4388	20.2805	20.4653	20.485	20.3523	19.8064	20.2229	20.1233	20.3636	20.3219	20.4006	-	-	O60551	NMT2	NMT2_HUMAN	Glycylpeptide N-tetradecanoyltransferase 2					intracellular transport of virus [GO:0075733];N-terminal peptidyl-glycine N-myristoylation [GO:0018008];regulation of rhodopsin mediated signaling pathway [GO:0022400]	cytoplasm [GO:0005737];cytosol [GO:0005829];extrinsic component of membrane [GO:0019898];Golgi apparatus [GO:0005794];host cell [GO:0043657];plasma membrane [GO:0005886]	glycylpeptide N-tetradecanoyltransferase activity [GO:0004379];peptidyl-lysine N6-myristoyltransferase activity [GO:0018030]		O60551
21.4317	21.2785	21.373	21.2686	21.3442	21.3485	21.4635	21.281	21.4505	21.4405	21.381	21.2269	21.5431	21.4635	21.4669	21.4214	21.447	21.3967	21.4628	21.2832	21.5343	21.3447	21.4108	21.3009	-	-	O60563	CCNT1	CCNT1_HUMAN	Cyclin-T1					cell cycle [GO:0007049];cell division [GO:0051301];phosphorylation of RNA polymerase II C-terminal domain serine 2 residues involved in positive regulation of transcription elongation from RNA polymerase II promoter [GO:1903655];phosphorylation of RNA polymerase II C-terminal domain serine 5 residues involved in positive regulation of transcription elongation from RNA polymerase II promoter [GO:1…	cyclin/CDK positive transcription elongation factor complex [GO:0008024];cytosol [GO:0005829];nucleoplasm [GO:0005654];nucleus [GO:0005634];P-TEFb complex [GO:0070691]	7SK snRNA binding [GO:0097322];chromatin binding [GO:0003682];cyclin-dependent protein serine/threonine kinase activator activity [GO:0061575];cyclin-dependent protein serine/threonine kinase regulator activity [GO:0016538];DNA binding [GO:0003677];DNA-binding transcription factor binding [GO:0140297];molecular condensate scaffold activity [GO:0140693];protein kinase binding [GO:0019901];RNA poly…		O60563
22.3513	22.3015	22.4023	22.356	22.3616	22.3769	22.3602	22.367	22.3822	22.5055	22.3345	22.2519	22.3884	22.3973	22.5387	22.4867	22.5015	22.3691	22.4143	22.5024	22.3406	22.4066	22.4822	22.4663	-	-	O60566	BUB1B	BUB1B_HUMAN	Mitotic checkpoint serine/threonine-protein kinase BUB1 beta					apoptotic process [GO:0006915];cell division [GO:0051301];meiotic sister chromatid cohesion, centromeric [GO:0051754];metaphase/anaphase transition of mitotic cell cycle [GO:0007091];mitotic spindle assembly checkpoint signaling [GO:0007094];negative regulation of ubiquitin-protein transferase activity [GO:0051444];phosphorylation [GO:0016310];protein localization to chromosome, centromeric regio…	anaphase-promoting complex [GO:0005680];cytoplasm [GO:0005737];cytosol [GO:0005829];kinetochore [GO:0000776];microtubule organizing center [GO:0005815];mitotic checkpoint complex [GO:0033597];outer kinetochore [GO:0000940];perinuclear region of cytoplasm [GO:0048471];spindle [GO:0005819]	ATP binding [GO:0005524];protein kinase activity [GO:0004672];protein serine kinase activity [GO:0106310];protein serine/threonine kinase activity [GO:0004674]	BUBR1 MAD3L SSK1	O60566
22.1143	22.0813	22.2245	22.0135	21.9209	21.9612	22.1055	21.9638	22.3266	22.4172	22.4063	22.2754	21.8503	22.0625	22.0161	21.8972	22.0532	22.2383	22.3079	22.1009	22.1319	22.124	22.3087	22.1232	-	-	O60568	PLOD3	PLOD3_HUMAN	Multifunctional procollagen lysine hydroxylase and glycosyltransferase LH3					basement membrane assembly [GO:0070831];collagen fibril organization [GO:0030199];collagen metabolic process [GO:0032963];endothelial cell morphogenesis [GO:0001886];epidermis morphogenesis [GO:0048730];hydroxylysine biosynthetic process [GO:0046947];in utero embryonic development [GO:0001701];lung morphogenesis [GO:0060425];neural tube development [GO:0021915];peptidyl-lysine hydroxylation [GO:0…	collagen-containing extracellular matrix [GO:0062023];endoplasmic reticulum [GO:0005783];endoplasmic reticulum lumen [GO:0005788];endoplasmic reticulum membrane [GO:0005789];extracellular exosome [GO:0070062];extracellular space [GO:0005615];Golgi apparatus [GO:0005794];rough endoplasmic reticulum [GO:0005791];trans-Golgi network [GO:0005802]	iron ion binding [GO:0005506];L-ascorbic acid binding [GO:0031418];metal ion binding [GO:0046872];procollagen galactosyltransferase activity [GO:0050211];procollagen glucosyltransferase activity [GO:0033823];procollagen-lysine 5-dioxygenase activity [GO:0008475];small molecule binding [GO:0036094]		O60568
21.608	21.5408	21.5064	21.4798	21.4962	21.4087	21.4672	21.4568	21.1912	21.2553	21.1805	21.3462	21.4644	21.4272	21.3695	21.42	21.4346	21.4798	21.4587	21.4866	21.3387	21.2708	21.4453	21.4869	-	-	O60573	EIF4E2	IF4E2_HUMAN	Eukaryotic translation initiation factor 4E type 2					miRNA-mediated gene silencing by inhibition of translation [GO:0035278];negative regulation of translation [GO:0017148]	cytoplasm [GO:0005737];cytosol [GO:0005829];eukaryotic translation initiation factor 4F complex [GO:0016281];mRNA cap binding complex [GO:0005845];P-body [GO:0000932]	RNA 7-methylguanosine cap binding [GO:0000340];RNA binding [GO:0003723];RNA cap binding [GO:0000339];translation factor activity, RNA binding [GO:0008135];translation initiation factor activity [GO:0003743];ubiquitin protein ligase binding [GO:0031625]	EIF4EL3	O60573
17.7341	17.4597	17.7088	17.2288	17.2196	17.543	17.7153	17.2957	18.1157	17.9252	18.1636	17.3388	17.8639	17.6719	17.4793	17.3413	17.9363	17.7405	18.0203	17.2003	17.7493	17.3337	17.4546	17.4856	-	-	O60583	CCNT2	CCNT2_HUMAN	Cyclin-T2					cell cycle [GO:0007049];cell division [GO:0051301];early viral transcription [GO:0019085];late viral transcription [GO:0019086];positive regulation of DNA-templated transcription, elongation [GO:0032786];positive regulation of transcription by RNA polymerase II [GO:0045944];positive regulation of transcription elongation by RNA polymerase II [GO:0032968];protein phosphorylation [GO:0006468];regul…	cyclin/CDK positive transcription elongation factor complex [GO:0008024];cytosol [GO:0005829];nucleoplasm [GO:0005654];nucleus [GO:0005634];perinuclear region of cytoplasm [GO:0048471];plasma membrane [GO:0005886]	7SK snRNA binding [GO:0097322];chromatin binding [GO:0003682];cyclin-dependent protein serine/threonine kinase activator activity [GO:0061575];cyclin-dependent protein serine/threonine kinase regulator activity [GO:0016538];protein kinase binding [GO:0019901];RNA polymerase binding [GO:0070063];transcription coactivator binding [GO:0001223]		O60583
23.02	22.9403	22.8833	22.941	22.9804	22.8936	22.8829	22.9084	22.9269	22.9433	22.8481	22.9422	22.7611	22.7634	22.7833	22.8084	22.8741	22.8468	22.7669	22.9193	22.8987	22.8411	22.8191	22.8789	-	-	O60610	DIAPH1	DIAP1_HUMAN	Protein diaphanous homolog 1					actin cytoskeleton organization [GO:0030036];actin filament polymerization [GO:0030041];cellular response to histamine [GO:0071420];cytoskeleton organization [GO:0007010];positive regulation of cell migration [GO:0030335];protein localization to microtubule [GO:0035372];regulation of cell shape [GO:0008360];regulation of cytoskeleton organization [GO:0051493];regulation of microtubule-based proce…	actin filament [GO:0005884];cytoplasm [GO:0005737];cytosol [GO:0005829];ficolin-1-rich granule membrane [GO:0101003];microtubule organizing center [GO:0005815];mitotic spindle [GO:0072686];nucleus [GO:0005634];plasma membrane [GO:0005886];ruffle membrane [GO:0032587];secretory granule membrane [GO:0030667]	actin binding [GO:0003779];RNA binding [GO:0003723];signaling receptor binding [GO:0005102];small GTPase binding [GO:0031267];transmembrane transporter binding [GO:0044325]	DIAP1	O60610
21.2094	21.1409	21.4055	21.1747	21.0823	21.2298	21.3888	21.2663	21.6898	21.7205	21.5776	21.6103	21.3202	21.3988	21.431	21.1681	21.3027	21.3095	21.4701	21.2722	21.0353	21.1769	21.3985	21.3125	-	-	O60613	SELENOF	SEP15_HUMAN	Selenoprotein F					'de novo' post-translational protein folding [GO:0051084];sperm DNA condensation [GO:0035092]	endoplasmic reticulum lumen [GO:0005788]	oxidoreductase activity [GO:0016491];selenium binding [GO:0008430];thioredoxin peroxidase activity [GO:0008379]	2015-09-01	O60613
23.9929	23.909	24.3322	24.075	23.9039	23.8529	24.0046	24.053	24.0931	24.1872	24.202	24.3243	23.8201	23.8974	23.7397	23.4835	23.9553	23.8957	23.859	23.737	23.6597	23.8404	23.7714	23.8521	-	-	O60637	TSPAN3	TSN3_HUMAN	Tetraspanin-3						extracellular exosome [GO:0070062];integral component of plasma membrane [GO:0005887]		TM4SF8	O60637
20.6926	20.8307	20.6119	20.7993	20.6182	20.7201	20.7532	20.7877	20.6923	20.8476	20.7121	20.9081	20.5328	20.7148	20.5457	20.5866	20.6282	20.621	20.4937	20.7037	20.5758	20.6456	20.6106	20.7052	-	-	O60645	EXOC3	EXOC3_HUMAN	Exocyst complex component 3					exocyst localization [GO:0051601];exocytosis [GO:0006887];membrane fission [GO:0090148];mitotic cytokinesis [GO:0000281];protein transport [GO:0015031];vesicle docking involved in exocytosis [GO:0006904];vesicle tethering involved in exocytosis [GO:0090522]	cytosol [GO:0005829];exocyst [GO:0000145];Golgi apparatus [GO:0005794];growth cone [GO:0030426];midbody [GO:0030496];perinuclear region of cytoplasm [GO:0048471];presynaptic membrane [GO:0042734];secretory granule membrane [GO:0030667]	cadherin binding [GO:0045296];SNARE binding [GO:0000149]	SEC6 SEC6L1	O60645
22.181	22.2382	22.0983	22.1267	22.2328	22.3953	22.3858	22.2143	22.4237	22.6056	22.5474	22.5627	22.0072	22.2687	22.2069	22.3346	22.2933	22.3022	22.355	22.3187	22.1361	22.313	22.3466	22.2134	-	-	O60664	PLIN3	PLIN3_HUMAN	Perilipin-3					cellular response to glucose starvation [GO:0042149];lipid droplet disassembly [GO:1905691];lipid storage [GO:0019915];positive regulation of sequestering of triglyceride [GO:0010890];vesicle-mediated transport [GO:0016192]	cytoplasm [GO:0005737];cytosol [GO:0005829];endosome [GO:0005768];endosome membrane [GO:0010008];Golgi apparatus [GO:0005794];lipid droplet [GO:0005811];membrane [GO:0016020];transport vesicle [GO:0030133]	cadherin binding [GO:0045296]	M6PRBP1 TIP47	O60664
22.1707	22.2412	22.3714	22.2886	22.2643	22.119	22.1846	22.2962	22.116	22.0232	22.253	22.3053	22.286	22.2341		22.2044		22.0493	22.1621	22.3099	22.1976	22.1214	22.247	22.3354	-	-	O60671	RAD1	RAD1_HUMAN	Cell cycle checkpoint protein RAD1					cellular response to DNA damage stimulus [GO:0006974];cellular response to ionizing radiation [GO:0071479];DNA damage checkpoint signaling [GO:0000077];DNA repair [GO:0006281];meiotic recombination checkpoint signaling [GO:0051598];substantia nigra development [GO:0021762]	checkpoint clamp complex [GO:0030896];chromosome [GO:0005694];intracellular membrane-bounded organelle [GO:0043231];nucleoplasm [GO:0005654];nucleus [GO:0005634]	3'-5' exonuclease activity [GO:0008408];damaged DNA binding [GO:0003684];exodeoxyribonuclease III activity [GO:0008853]	REC1	O60671
22.589	22.6784	22.3492	22.5847	22.5062	22.5679	22.4496	22.3765	22.5221	22.6059	22.3077	22.3817	22.7268	22.7204	22.5427	22.593	22.6018	22.5226	22.1927	22.3761	22.4206	22.5311	22.2869	22.4027	-	-	O60678	PRMT3	ANM3_HUMAN	Protein arginine N-methyltransferase 3					dendritic spine morphogenesis [GO:0060997];negative regulation of protein ubiquitination [GO:0031397];negative regulation of retinoic acid biosynthetic process [GO:1900053];peptidyl-arginine methylation, to asymmetrical-dimethyl arginine [GO:0019919];protein methylation [GO:0006479]	cytoplasm [GO:0005737];cytosol [GO:0005829]	metal ion binding [GO:0046872];methyltransferase activity [GO:0008168];modified amino acid binding [GO:0072341];protein-arginine N-methyltransferase activity [GO:0016274];protein-arginine omega-N asymmetric methyltransferase activity [GO:0035242];protein-arginine omega-N monomethyltransferase activity [GO:0035241];ribosome binding [GO:0043022]	HRMT1L3	O60678
23.9015	23.8793	23.8972	24.1349	24.1091	24.1367	24.0496	24.0504	24.0968	24.0646	24.0153	23.8877	23.8464	23.9272	23.9056	23.7258	24.0462	24.0172	24.0164	24.052	24.0297	23.902	24.0965	24.0242	-	-	O60684	KPNA6	IMA7_HUMAN	Importin subunit alpha-7					entry of viral genome into host nucleus through nuclear pore complex via importin [GO:0075506];maternal process involved in female pregnancy [GO:0060135];NLS-bearing protein import into nucleus [GO:0006607];positive regulation of cytokine production involved in inflammatory response [GO:1900017];positive regulation of transcription by RNA polymerase II [GO:0045944];positive regulation of viral li…	cytosol [GO:0005829];host cell [GO:0043657];membrane [GO:0016020];NLS-dependent protein nuclear import complex [GO:0042564];nucleoplasm [GO:0005654];nucleus [GO:0005634]	nuclear import signal receptor activity [GO:0061608];nuclear localization sequence binding [GO:0008139]	IPOA7	O60684
22.2556	22.1174	22.1657	22.2125	22.1131	22.0606	22.0701	22.0414	22.1423	22.2318	22.1227	22.1512	22.1042	22.1808	22.3051	22.3231	22.0519	21.9142	22.0518	22.1072	21.9115	21.9007	22.0314	21.9938	-	-	O60701	UGDH	UGDH_HUMAN	UDP-glucose 6-dehydrogenase					carbohydrate metabolic process [GO:0005975];chondroitin sulfate biosynthetic process [GO:0030206];gastrulation with mouth forming second [GO:0001702];glycosaminoglycan biosynthetic process [GO:0006024];heparan sulfate proteoglycan biosynthetic process [GO:0015012];neuron development [GO:0048666];protein hexamerization [GO:0034214];UDP-glucuronate biosynthetic process [GO:0006065]	cytosol [GO:0005829];extracellular exosome [GO:0070062];nucleoplasm [GO:0005654];nucleus [GO:0005634]	identical protein binding [GO:0042802];NAD binding [GO:0051287];UDP-glucose 6-dehydrogenase activity [GO:0003979]		O60701
22.4413	22.5958	22.6024	22.7187	22.6558	22.7145	22.7463	22.6996	22.6294	22.5579	22.5963	22.6141	22.6762	22.6744	22.5844	22.6957	22.6981	22.7088	22.7922	22.7459	22.7507	22.6761	22.7432	22.7246	-	-	O60716	CTNND1	CTND1_HUMAN	Catenin delta-1					brain development [GO:0007420];cell-cell adhesion [GO:0098609];cell-cell adhesion mediated by cadherin [GO:0044331];cell-cell junction assembly [GO:0007043];negative regulation of canonical Wnt signaling pathway [GO:0090090];protein stabilization [GO:0050821];regulation of postsynaptic membrane neurotransmitter receptor levels [GO:0099072];Wnt signaling pathway [GO:0016055]	adherens junction [GO:0005912];catenin complex [GO:0016342];cell-cell junction [GO:0005911];cytoplasm [GO:0005737];cytosol [GO:0005829];dendritic spine [GO:0043197];extracellular exosome [GO:0070062];glutamatergic synapse [GO:0098978];growth cone [GO:0030426];hippocampal mossy fiber to CA3 synapse [GO:0098686];lamellipodium [GO:0030027];midbody [GO:0030496];nucleus [GO:0005634];plasma membrane [G…	beta-catenin binding [GO:0008013];cadherin binding [GO:0045296];protein tyrosine kinase binding [GO:1990782];signaling receptor binding [GO:0005102]	KIAA0384	O60716
21.7546	22.0213	22.0073	21.8851	21.7463	21.9301	21.5516	22.0059	21.9075	21.7353	21.9489	22.0514	22.0499	22.1494	21.7873	21.8738	21.8302	21.7837	22.0372	21.9369	21.8586	22.005	21.8247	21.9569	-	-	O60725	ICMT	ICMT_HUMAN	Protein-S-isoprenylcysteine O-methyltransferase					C-terminal protein methylation [GO:0006481];protein modification process [GO:0036211];protein targeting to membrane [GO:0006612];S-adenosylhomocysteine metabolic process [GO:0046498];S-adenosylmethioninamine metabolic process [GO:0046499]	endoplasmic reticulum [GO:0005783];endoplasmic reticulum membrane [GO:0005789];integral component of membrane [GO:0016021];membrane [GO:0016020]	protein C-terminal carboxyl O-methyltransferase activity [GO:0003880];protein C-terminal S-isoprenylcysteine carboxyl O-methyltransferase activity [GO:0004671]	PCCMT	O60725
23.0413	23.086	22.9437	23.0046	23.0723	23.0702	22.9853	23.0102	23.1834	23.2588	23.1506	23.2009	22.9592	23.0208	23.0291	23.0689	22.9845	22.9546	22.9122	22.9646	22.9125	22.9708	22.9179	22.9721	-	-	O60749	SNX2	SNX2_HUMAN	Sorting nexin-2					early endosome to Golgi transport [GO:0034498];endocytosis [GO:0006897];intracellular protein transport [GO:0006886];lamellipodium morphogenesis [GO:0072673];retrograde transport, endosome to Golgi [GO:0042147]	cytoplasm [GO:0005737];cytosol [GO:0005829];early endosome membrane [GO:0031901];endosome [GO:0005768];endosome membrane [GO:0010008];lamellipodium [GO:0030027];lysosome [GO:0005764];membrane [GO:0016020];protein-containing complex [GO:0032991];retromer complex [GO:0030904];retromer, tubulation complex [GO:0030905]	cadherin binding [GO:0045296];epidermal growth factor receptor binding [GO:0005154];identical protein binding [GO:0042802];insulin receptor binding [GO:0005158];leptin receptor binding [GO:1990460];phosphatidylinositol binding [GO:0035091];protein heterodimerization activity [GO:0046982];protein homodimerization activity [GO:0042803];transferrin receptor binding [GO:1990459]		O60749
22.4734	22.6382	22.6787	22.5831	22.4804	22.6157	22.5191	22.733	22.6844	22.5812	22.7024	22.8902	22.5525	22.6528	22.5265	22.6267	22.6906	22.6459	22.7382	22.7707	22.871	22.7451	22.4606	22.7337	-	-	O60762	DPM1	DPM1_HUMAN	Dolichol-phosphate mannosyltransferase subunit 1					dolichol metabolic process [GO:0019348];GDP-mannose metabolic process [GO:0019673];GPI anchor biosynthetic process [GO:0006506];protein mannosylation [GO:0035268];protein N-linked glycosylation via asparagine [GO:0018279];protein O-linked mannosylation [GO:0035269]	dolichol-phosphate-mannose synthase complex [GO:0033185];endoplasmic reticulum [GO:0005783];endoplasmic reticulum membrane [GO:0005789];membrane [GO:0016020];nucleus [GO:0005634]	alcohol binding [GO:0043178];dolichyl-phosphate beta-D-mannosyltransferase activity [GO:0004582];dolichyl-phosphate-mannose-protein mannosyltransferase activity [GO:0004169];mannose binding [GO:0005537]		O60762
23.6106	23.5816	23.4716	23.5312	23.4762	23.5194	23.489	23.4123	23.5899	23.6879	23.4639	23.5286	23.4582	23.4559	23.4697	23.4824	23.4981	23.3808	23.421	23.4256	23.4104	23.4125	23.4594	23.4162	-	-	O60763	USO1	USO1_HUMAN	General vesicular transport factor p115					endoplasmic reticulum to Golgi vesicle-mediated transport [GO:0006888];Golgi vesicle docking [GO:0048211];intracellular protein transport [GO:0006886];membrane fusion [GO:0061025];regulation of cellular response to insulin stimulus [GO:1900076];secretory granule localization [GO:0032252];small GTPase mediated signal transduction [GO:0007264];transcytosis [GO:0045056];vesicle fusion with Golgi app…	cytosol [GO:0005829];endoplasmic reticulum [GO:0005783];ER to Golgi transport vesicle membrane [GO:0012507];fibrillar center [GO:0001650];Golgi apparatus [GO:0005794];Golgi membrane [GO:0000139];Golgi stack [GO:0005795];membrane [GO:0016020];microtubule organizing center [GO:0005815];perinuclear region of cytoplasm [GO:0048471];transport vesicle [GO:0030133]	cadherin binding [GO:0045296];RNA binding [GO:0003723]	VDP	O60763
22.3438	22.4853	22.438	22.3601	22.5168	22.6222	22.5295	22.4826	21.9989	21.8362	21.827	21.9396	22.656	22.5721	22.5007	22.6514	22.7556	22.6712	22.5933	22.6841	22.7556	22.6959	22.5808	22.6238	-	-	O60783	MRPS14	RT14_HUMAN	Small ribosomal subunit protein uS14m	MitoCarta3.0	literature, APEX_matrix, targetP signal, yeast mito homolog++, Rickettsial homolog, mito protein domain, coexpression, MS/MS++	Matrix	Mitochondrial central dogma > Translation > Mitochondrial ribosome	mitochondrial translation [GO:0032543];translation [GO:0006412]	mitochondrial inner membrane [GO:0005743];mitochondrial ribosome [GO:0005761];mitochondrial small ribosomal subunit [GO:0005763];mitochondrion [GO:0005739];nuclear membrane [GO:0031965];small ribosomal subunit [GO:0015935]	RNA binding [GO:0003723];structural constituent of ribosome [GO:0003735]		O60783
20.653	20.6144	20.945	20.5863	20.6663	20.8342	20.824	20.7295	20.6918	20.806	20.6656	20.8294	20.7255	20.574	20.6416	20.6455	20.7874	20.6751	20.2801	20.6113	20.6302	20.8274	20.8133	20.8269	-	-	O60784	TOM1	TOM1_HUMAN	Target of Myb1 membrane trafficking protein					autophagosome-lysosome fusion [GO:0061909];endocytosis [GO:0006897];endosomal transport [GO:0016197];positive regulation of autophagosome maturation [GO:1901098];protein transport [GO:0015031];regulation of endosome organization [GO:1904978];signal transduction [GO:0007165];substrate localization to autophagosome [GO:0061753]	azurophil granule membrane [GO:0035577];cytoplasm [GO:0005737];cytosol [GO:0005829];early endosome [GO:0005769];endosome [GO:0005768];endosome membrane [GO:0010008];extracellular exosome [GO:0070062];membrane [GO:0016020];plasma membrane [GO:0005886];specific granule membrane [GO:0035579]	clathrin binding [GO:0030276];clathrin heavy chain binding [GO:0032050];myosin VI binding [GO:0070853];phosphatidylinositol-5-phosphate binding [GO:0010314];polyubiquitin modification-dependent protein binding [GO:0031593];ubiquitin binding [GO:0043130]		O60784
21.9179	21.8344	21.7317	21.9486	21.7824	21.8652	21.8879	21.8495	21.8615	21.8783	21.8155	21.9066	21.8029	21.8688	21.9295	21.872	21.8143	21.8241	21.8573	21.8296	21.8307	21.757	21.9299	21.9332	-	-	O60826	CCDC22	CCD22_HUMAN	Coiled-coil domain-containing protein 22					cellular copper ion homeostasis [GO:0006878];cytoplasmic sequestering of NF-kappaB [GO:0007253];endocytic recycling [GO:0032456];Golgi to plasma membrane transport [GO:0006893];negative regulation of I-kappaB kinase/NF-kappaB signaling [GO:0043124];positive regulation of I-kappaB kinase/NF-kappaB signaling [GO:0043123];positive regulation of ubiquitin-dependent protein catabolic process [GO:20000…	cytosol [GO:0005829];endosome [GO:0005768];nucleoplasm [GO:0005654]	cullin family protein binding [GO:0097602]	CXorf37	O60826
24.4689	24.2937	24.5768	24.6123	24.5477	24.465	24.6713	24.5047	24.6072	24.4039	24.6923	24.5685	24.6172	24.5219	24.683	24.53	24.5334	24.3746	24.6495	24.5363	24.5212	24.3159	24.705	24.5782	-	-	O60828	PQBP1	PQBP1_HUMAN	Polyglutamine-binding protein 1					activation of innate immune response [GO:0002218];alternative mRNA splicing, via spliceosome [GO:0000380];cellular response to exogenous dsRNA [GO:0071360];defense response to virus [GO:0051607];innate immune response [GO:0045087];neuron projection development [GO:0031175];positive regulation of defense response to virus by host [GO:0002230];positive regulation of type I interferon production [GO…	cytoplasm [GO:0005737];cytoplasmic stress granule [GO:0010494];neuronal ribonucleoprotein granule [GO:0071598];nuclear body [GO:0016604];nuclear speck [GO:0016607];nucleoplasm [GO:0005654];nucleus [GO:0005634]	DNA binding [GO:0003677];double-stranded DNA binding [GO:0003690];ribonucleoprotein complex binding [GO:0043021];transcription coactivator activity [GO:0003713]	NPW38	O60828
21.5187	21.8376	21.8191	21.7541	22.1904	22.0216	21.9142	21.9124	20.9502	20.8811		21.2656	21.7064	21.9058	21.6542	22.0557	22.0452	21.9828	21.9735	21.8472	21.9872	21.8627	22.0463	22.0247	-	-	O60830	TIMM17B	TI17B_HUMAN	Mitochondrial import inner membrane translocase subunit Tim17-B	MitoCarta3.0	literature, APEX_IMS, yeast mito homolog+, mito protein domain+, coexpression, MS/MS+	MIM	Protein import, sorting and homeostasis > Protein import and sorting > TIM23 presequence pathway	intracellular protein transport [GO:0006886];protein import into mitochondrial matrix [GO:0030150];protein targeting to mitochondrion [GO:0006626]	integral component of mitochondrial inner membrane [GO:0031305];mitochondrial inner membrane [GO:0005743];TIM23 mitochondrial import inner membrane translocase complex [GO:0005744]	protein transmembrane transporter activity [GO:0008320]	TIM17B	O60830
22.9057	22.868	23.3135	23.3754	23.4189	23.1629	23.0804	23.2165	23.408	23.457	23.805	23.2235	22.6654	22.9885	22.8504	22.639	23.0855	22.9841	23.6553	22.937	23.1326	22.7029	23.3071	23.2745	-	-	O60831	PRAF2	PRAF2_HUMAN	PRA1 family protein 2					L-glutamate transmembrane transport [GO:0015813];protein transport [GO:0015031]	endosome membrane [GO:0010008];integral component of membrane [GO:0016021];membrane [GO:0016020]			O60831
23.4717	23.4771	23.6828	23.4857	23.3858	23.39	23.4474	23.5725	23.8126	23.5724	23.6467	23.7594	23.646	23.3212	23.369	23.4531	23.3786	23.555	23.5836	23.6315	23.6195	23.5717	23.6363	23.5666	-	-	O60832	DKC1	DKC1_HUMAN	H/ACA ribonucleoprotein complex subunit DKC1					box H/ACA RNA 3'-end processing [GO:0000495];enzyme-directed rRNA pseudouridine synthesis [GO:0000455];mRNA pseudouridine synthesis [GO:1990481];positive regulation of establishment of protein localization to telomere [GO:1904851];positive regulation of protein localization to Cajal body [GO:1904871];positive regulation of telomerase activity [GO:0051973];positive regulation of telomerase RNA loc…	box H/ACA scaRNP complex [GO:0072589];box H/ACA snoRNP complex [GO:0031429];box H/ACA telomerase RNP complex [GO:0090661];cytoplasm [GO:0005737];fibrillar center [GO:0001650];nucleolus [GO:0005730];nucleoplasm [GO:0005654];nucleus [GO:0005634];telomerase holoenzyme complex [GO:0005697]	box H/ACA snoRNA binding [GO:0034513];pseudouridine synthase activity [GO:0009982];RNA binding [GO:0003723];telomerase activity [GO:0003720];telomerase RNA binding [GO:0070034]	NOLA4	O60832
24.1631	24.2738	24.2288	24.296	24.2518	24.172	24.0981	24.2401	24.1097	24.1662	24.1823	24.2663	24.1504	24.2841	24.2691	24.3207	24.2885	24.1609	24.0775	24.3137	24.1368	24.3058	24.0414	24.211	-	-	O60841	EIF5B	IF2P_HUMAN	Eukaryotic translation initiation factor 5B					regulation of translational initiation [GO:0006446];translational initiation [GO:0006413]	cytoplasm [GO:0005737];cytosol [GO:0005829];mitochondrion [GO:0005739]	GTP binding [GO:0005525];GTPase activity [GO:0003924];metal ion binding [GO:0046872];RNA binding [GO:0003723];translation initiation factor activity [GO:0003743]	IF2 KIAA0741	O60841
24.1753	23.9783	24.0562	24.1819	24.1252	23.9487	24.0426	24.1983	24.0159	23.727	23.8864	23.9987	24.087	23.9272	24.2727	24.1404	24.1562	23.7903	24.0208	24.1253	23.9115	23.933	23.8755	24.1452	-	-	O60869	EDF1	EDF1_HUMAN	Endothelial differentiation-related factor 1					endothelial cell differentiation [GO:0045446];positive regulation of DNA binding [GO:0043388];positive regulation of DNA-templated transcription [GO:0045893];regulation of DNA-templated transcription [GO:0006355];regulation of lipid metabolic process [GO:0019216]	cytoplasm [GO:0005737];cytosol [GO:0005829];nucleolus [GO:0005730];nucleoplasm [GO:0005654];nucleus [GO:0005634]	calmodulin binding [GO:0005516];DNA binding [GO:0003677];RNA binding [GO:0003723];TFIID-class transcription factor complex binding [GO:0001094];transcription coactivator activity [GO:0003713]		O60869
20.3706	20.1861	20.3083	20.4114	20.6447	20.4384	20.5239	20.5881	20.6028	20.5006	20.6987	20.5666	20.8446	20.7765	20.8908	20.8794	20.8169	20.5251	20.7089	20.6598	20.7319	20.5614	20.5886	20.7673	-	-	O60870	KIN	KIN17_HUMAN	DNA/RNA-binding protein KIN17					cellular response to DNA damage stimulus [GO:0006974];DNA recombination [GO:0006310];DNA repair [GO:0006281];DNA replication [GO:0006260];mRNA processing [GO:0006397]	cytoplasm [GO:0005737];intracellular membrane-bounded organelle [GO:0043231];nuclear matrix [GO:0016363];nucleoplasm [GO:0005654];nucleus [GO:0005634];protein-containing complex [GO:0032991]	DNA binding [GO:0003677];double-stranded DNA binding [GO:0003690];metal ion binding [GO:0046872];RNA binding [GO:0003723]	BTCD KIN17	O60870
20.5363	20.6462	20.7263	20.8626	20.7594	20.5111	20.5135	20.6847	20.7291	20.8541	20.6656	20.7959	20.4773	20.5478	20.8199	20.7926	20.5144	20.6374	20.6187	20.5597	20.6843	20.5086	20.5718	20.577	-	-	O60879	DIAPH2	DIAP2_HUMAN	Protein diaphanous homolog 2					actin filament polymerization [GO:0030041];female gamete generation [GO:0007292];oogenesis [GO:0048477]	actin filament [GO:0005884];cytosol [GO:0005829];early endosome [GO:0005769];endoplasmic reticulum [GO:0005783];intracellular membrane-bounded organelle [GO:0043231];nucleolus [GO:0005730]	actin binding [GO:0003779];signaling receptor binding [GO:0005102];small GTPase binding [GO:0031267]	DIA	O60879
24.5139	24.4922	24.4455	24.527	24.5375	24.5039	24.4709	24.4434	24.4169	24.358	24.3657	24.3833	24.4874	24.431	24.5691	24.5395	24.5739	24.4028	24.3261	24.4267	24.4369	24.4279	24.3545	24.4714	-	-	O60884	DNAJA2	DNJA2_HUMAN	DnaJ homolog subfamily A member 2					positive regulation of cell population proliferation [GO:0008284];protein refolding [GO:0042026];response to heat [GO:0009408]	cytoplasm [GO:0005737];cytosol [GO:0005829];extracellular exosome [GO:0070062];membrane [GO:0016020]	ATP binding [GO:0005524];ATPase activator activity [GO:0001671];chaperone binding [GO:0051087];Hsp70 protein binding [GO:0030544];metal ion binding [GO:0046872];unfolded protein binding [GO:0051082]	CPR3 HIRIP4	O60884
22.7388	22.7688	22.8953	22.7739	22.8169	22.845	22.9369	22.8777	23.0767	22.9806	23.1302	22.9521	22.9277	22.8197	22.8982	22.8144	22.9576	22.9442	23.211	22.8869	23.0274	22.9108	22.9763	22.9099	-	-	O60885	BRD4	BRD4_HUMAN	Bromodomain-containing protein 4					cellular response to DNA damage stimulus [GO:0006974];chromatin remodeling [GO:0006338];negative regulation by host of viral transcription [GO:0043922];negative regulation of DNA damage checkpoint [GO:2000002];positive regulation of DNA-templated transcription [GO:0045893];positive regulation of G2/M transition of mitotic cell cycle [GO:0010971];positive regulation of histone H3-K36 trimethylatio…	chromatin [GO:0000785];chromosome [GO:0005694];condensed nuclear chromosome [GO:0000794];nucleoplasm [GO:0005654];nucleus [GO:0005634]	chromatin binding [GO:0003682];enzyme binding [GO:0019899];histone reader activity [GO:0140566];lysine-acetylated histone binding [GO:0070577];p53 binding [GO:0002039];P-TEFb complex binding [GO:0106140];RNA polymerase II CTD heptapeptide repeat kinase activity [GO:0008353];RNA polymerase II C-terminal domain binding [GO:0099122];transcription cis-regulatory region binding [GO:0000976];transcript…	HUNK1	O60885
19.6036	19.5367	19.6541	19.7576	19.6907		19.5729	19.6428	19.1935	19.3473	19.5607	19.661	19.4509	19.6338	19.7849	19.5374	19.3478		19.4683	19.5852			19.4686	19.5191	-	-	O60921	HUS1	HUS1_HUMAN	Checkpoint protein HUS1					cellular response to DNA damage stimulus [GO:0006974];cellular response to ionizing radiation [GO:0071479];DNA damage checkpoint signaling [GO:0000077];DNA repair [GO:0006281];double-strand break repair via homologous recombination [GO:0000724];embryo development ending in birth or egg hatching [GO:0009792];meiotic DNA integrity checkpoint signaling [GO:0044778];mitotic DNA replication checkpoint…	checkpoint clamp complex [GO:0030896];cytosol [GO:0005829];nucleolus [GO:0005730];nucleoplasm [GO:0005654];nucleus [GO:0005634];site of double-strand break [GO:0035861]			O60921
23.7992	23.6974	23.5951	23.6095	23.7927	23.7673	23.6203	23.5578	23.7581	23.7249	23.6893	23.6367	23.6725	23.6073	23.6789	23.5533	23.5738	23.5792	23.476	23.5282	23.4771	23.5334	23.5389	23.5492	-	-	O60925	PFDN1	PFD1_HUMAN	Prefoldin subunit 1					negative regulation of amyloid fibril formation [GO:1905907];protein folding [GO:0006457];protein stabilization [GO:0050821]	cytoplasm [GO:0005737];prefoldin complex [GO:0016272]	amyloid-beta binding [GO:0001540];protein folding chaperone [GO:0044183];unfolded protein binding [GO:0051082]	PFD1	O60925
21.1878	21.0911	21.0999	21.1065	21.0637	21.0835	21.1206	21.1772	21.1017	21.0788	21.1195	21.2593	21.0449	20.8858	21.1215	21.1868	20.9339	21.1733	21.05	21.184	21.0142	20.7915	21.1584	21.266	-	-	O60927	PPP1R11	PP1RB_HUMAN	E3 ubiquitin-protein ligase PPP1R11					defense response to Gram-positive bacterium [GO:0050830];negative regulation of cytokine production [GO:0001818];negative regulation of phosphoprotein phosphatase activity [GO:0032515];ubiquitin-dependent protein catabolic process [GO:0006511]	cytoplasm [GO:0005737];nucleus [GO:0005634]	molecular function inhibitor activity [GO:0140678];protein phosphatase 1 binding [GO:0008157];protein serine/threonine phosphatase inhibitor activity [GO:0004865];ubiquitin protein ligase activity [GO:0061630]	HCGV TCTE5	O60927
20.1272	20.2914	20.1225	19.9209	20.141	20.0611	20.1264	20.0524	20.1185	20.0971	19.928	19.9761	20.1353	20.2066	20.0988	20.4057	20.0785	20.1023		20.1398	19.9822	20.1122	20.1559	20.1057	-	-	O60930	RNASEH1	RNH1_HUMAN	Ribonuclease H1	MitoCarta3.0	literature, APEX_matrix, targetP signal, Rickettsial homolog, coexpression	Matrix	Mitochondrial central dogma > mtDNA maintenance > mtDNA replication;Mitochondrial central dogma > mtRNA metabolism > mtRNA stability and decay	DNA replication, removal of RNA primer [GO:0043137];RNA catabolic process [GO:0006401];RNA phosphodiester bond hydrolysis, endonucleolytic [GO:0090502]	cytoplasm [GO:0005737]	magnesium ion binding [GO:0000287];nucleic acid binding [GO:0003676];ribonuclease activity [GO:0004540];RNA binding [GO:0003723];RNA-DNA hybrid ribonuclease activity [GO:0004523]	RNH1	O60930
21.672	21.7866	21.8045	21.7542	21.7076	21.7674	21.8265	21.7654	21.9097	21.8071	21.8428	21.7284	21.8499	21.8428	21.7748	21.6652	21.7865	21.8689	21.8177	21.7351	21.7887	21.8159	21.8706	21.7087	-	-	O60934	NBN	NBN_HUMAN	Nibrin					blastocyst growth [GO:0001832];cell population proliferation [GO:0008283];DNA damage checkpoint signaling [GO:0000077];DNA damage response, signal transduction by p53 class mediator [GO:0030330];DNA double-strand break processing [GO:0000729];DNA duplex unwinding [GO:0032508];DNA strand resection involved in replication fork processing [GO:0110025];double-strand break repair [GO:0006302];double-s…	BRCA1-C complex [GO:0070533];chromosomal region [GO:0098687];chromosome, telomeric region [GO:0000781];cytosol [GO:0005829];Mre11 complex [GO:0030870];nuclear inclusion body [GO:0042405];nucleolus [GO:0005730];nucleoplasm [GO:0005654];nucleus [GO:0005634];PML body [GO:0016605];replication fork [GO:0005657];site of double-strand break [GO:0035861]	damaged DNA binding [GO:0003684];DNA-binding transcription factor binding [GO:0140297];protein N-terminus binding [GO:0047485]	NBS NBS1 P95	O60934
21.474	21.2394	21.3508	21.3557	21.362	21.1236	21.1469	21.252	21.3532	21.2471	21.1456	21.3195	20.9805	21.0928	21.1621	21.1761	21.1369	21.0078	21.2043	21.1726	21.0347	21.04	21.1361	21.2705	-	-	O60942	RNGTT	MCE1_HUMAN	mRNA-capping enzyme					7-methylguanosine mRNA capping [GO:0006370];protein dephosphorylation [GO:0006470];RNA processing [GO:0006396]	nucleoplasm [GO:0005654];nucleus [GO:0005634]	ATP binding [GO:0005524];GTP binding [GO:0005525];inorganic triphosphate phosphatase activity [GO:0050355];mRNA 5'-phosphatase activity [GO:0140818];mRNA guanylyltransferase activity [GO:0004484];polynucleotide 5'-phosphatase activity [GO:0004651];protein tyrosine/serine/threonine phosphatase activity [GO:0008138];RNA guanylyltransferase activity [GO:0008192]	CAP1A	O60942
22.1784	22.3308	22.2761	22.2145	22.1257	22.2652	22.1573	22.2657	21.8428	21.8194	21.8561	21.88	22.322	22.5281	22.3389	22.4073	22.2928	22.3012	22.3579	22.3217	22.2197	22.3772	22.2887	22.3049	-	-	O75027	ABCB7	ABCB7_HUMAN	Iron-sulfur clusters transporter ABCB7, mitochondrial	MitoCarta3.0	literature, APEX_matrix, targetP signal, yeast mito homolog+, Rickettsial homolog, mito protein domain, coexpression+, MS/MS+	MIM	Metabolism > Metals and cofactors > Fe-S cluster biosynthesis;Metabolism > Metals and cofactors > Heme synthesis and processing;Metabolism > Metals and cofactors > Molybdenum cofactor synthesis and proteins;Small molecule transport > ABC transporters	cellular iron ion homeostasis [GO:0006879];iron ion homeostasis [GO:0055072];iron ion transmembrane transport [GO:0034755];iron-sulfur cluster assembly [GO:0016226];iron-sulfur cluster export from the mitochondrion [GO:0140466];negative regulation of reactive oxygen species biosynthetic process [GO:1903427];positive regulation of heme biosynthetic process [GO:0070455];positive regulation of iron-…	integral component of membrane [GO:0016021];mitochondrial inner membrane [GO:0005743];mitochondrion [GO:0005739]	ABC-type iron-sulfur cluster transporter activity [GO:0140481];ATP binding [GO:0005524];ATPase-coupled transmembrane transporter activity [GO:0042626];heme transmembrane transporter activity [GO:0015232];protein homodimerization activity [GO:0042803]	ABC7	O75027
[truncated: 5,739 more rows]

## Sheet: Statistics
Uniprot	Gene name	Uniprot Name	Protein Name	ExclusivePos:(Genotype)	ExclusiveNegs:(Genotype)	Significant FDR 5% (1-1_1KO)_s0(0.1)	Significant FDR 5% (2KO_1KO)_s0(0.1)	Significant FDR 5% (WT_1KO)_s0(0.1)	Significant FDR 5% (2KO_1-1)_s0(0.1)	Significant FDR 5% (2-2_2KO)_s0(0.1)	Significant FDR 5% (WT_1-1)_s0(0.1)	Significant FDR 5% (WT_2KO)_s0(0.1)	Significant FDR 5% (WT_2-2)_s0(0.1)	log2FC (1-1_1KO)	q-value (1-1_1KO)_s0(0.1)	sam stat (1-1_1KO)_s0(0.1)	t-test stat (1-1_1KO)_s0(0.1)	-log10 p-value (1-1_1KO)	sam stat (expected) (1-1_1KO)_s0(0.1)	log2FC (2KO_1KO)	q-value (2KO_1KO)_s0(0.1)	sam stat (2KO_1KO)_s0(0.1)	t-test stat (2KO_1KO)_s0(0.1)	-log10 p-value (2KO_1KO)	sam stat (expected) (2KO_1KO)_s0(0.1)	log2FC (WT_1KO)	q-value (WT_1KO)_s0(0.1)	sam stat (WT_1KO)_s0(0.1)	t-test stat (WT_1KO)_s0(0.1)	-log1010 p-value (WT_1KO)	sam stat (expected) (WT_1KO)_s0(0.1)	log2FC (2KO_1-1)	q-value (2KO_1-1)_s0(0.1)	sam stat (2KO_1-1)_s0(0.1)	t-test stat (2KO_1-1)_s0(0.1)	-log10 p-value (2KO_1-1)	sam stat (expected) (2KO_1-1)_s0(0.1)	log2FC (WT_1-1)	q-value (WT_1-1)_s0(0.1)	sam stat (WT_1-1)_s0(0.1)	t-test stat (WT_1-1)_s0(0.1)	-log10 p-value (WT_1-1)	sam stat (expected) (WT_1-1)_s0(0.1)	log2FC (2-2_2KO)	q-value (2-2_2KO)_s0(0.1)	sam stat (2-2_2KO)_s0(0.1)	t-test stat (2-2_2KO)_s0(0.1)	-log10 p-value (2-2_2KO)	sam stat (expected) (2-2_2KO)_s0(0.1)
[truncated: 6,191 more rows]
[truncated: 21 more columns]

[truncated: 3 more sheets: MitoNormalization, 1D(mito_normalization), OXPHOS subunits]
