# Supplementary material for: Mitofusin 2 displays fusion-independent roles in proteostasis surveillance
Source: Nat Commun. 2025 Feb 10;16:1501. doi: 10.1038/s41467-025-56673-5 (PMC11811173; doi:10.1038/s41467-025-56673-5)
Supplement: Supplementary file 4 — Supplementary Data 2 [file 41467_2025_56673_MOESM4_ESM.xlsx]

## Sheet: Data
1KO_CCCP_01	1KO_CCCP_02	1KO_CCCP_03	1KO_DMSO_01	1KO_DMSO_02	1KO_DMSO_03	1KO+1FLAG_CCCP_01	1KO+1FLAG_CCCP_02	1KO+1FLAG_CCCP_03	1KO+1FLAG_DMSO_01	1KO+1FLAG_DMSO_02	1KO+1FLAG_DMSO_03	2KO_CCCP_02	2KO_CCCP_03	2KO_DMSO_01	2KO_DMSO_02	2KO_DMSO_03	2KO+2FLAG_CCCP_02	2KO+2FLAG_CCCP_03	2KO+2FLAG_DMSO_01	2KO+2FLAG_DMSO_02	2KO+2FLAG_DMSO_03	Q-value	Score	Intensity	MS/MS Count	Peptides	Razor + unique peptides	Unique peptides	Majority protein IDs	Protein IDs	Protein names	Gene names	corr-p(fdr_bh,0.05):p-valueMFN_1_CCCP	p-valueMFN_1_CCCP	-Log t-test p valueMFN_1_CCCP	log2 ratioMFN_1_CCCP	corr-p(fdr_bh,0.05):p-valueMFN_1_DMSO	p-valueMFN_1_DMSO	-Log t-test p valueMFN_1_DMSO	log2 ratioMFN_1_DMSO	corr-p(fdr_bh,0.05):p-valueMFN_2_CCCP	p-valueMFN_2_CCCP	-Log t-test p valueMFN_2_CCCP	log2 ratioMFN_2_CCCP	corr-p(fdr_bh,0.05):p-valueMFN_2_DMSO	p-valueMFN_2_DMSO	-Log t-test p valueMFN_2_DMSO	log2 ratioMFN_2_DMSO
22.6939	23.8419	23.7544	24.0718	24.7013	23.4552	36.1938	36.3619	35.2767	37.703	36.9686	35.2627	24.4189	25.2984	23.7555	26.3546	24.7713	22.8637	26.3827	29.6103	26.4354	26.8311	0	323.31	438850000000	449	61	61	59	Q8IWA4;H7C5H5	Q8IWA4;H7C5H5;C9JXQ1;C9JQT7	Mitofusin-1	MFN1	0.0188468	1.51116e-05	4.82069	12.5141	0.134427	9.94283e-05	4.00249	12.5687	0.999454	0.908582	0.0416358	-0.235458	0.83092	0.100518	0.997758	2.66517
24.2621	24.2724	24.3334	25.1466	24.8713	23.8131	27.219	27.4244	27.7214	29.2136	29.5192	29.5388	23.6817	24.9427	22.9821	23.7737	24.7223	34.6119	33.6088	34.8613	34.5847	34.7363	0	323.31	78454000000	257	45	43	43	O95140	O95140;Q5JXC5	Mitofusin-2	MFN2	0.0188468	2.78798e-05	4.55471	3.16563	0.187101	0.000330423	3.48093	4.81356	0.999454	0.00669268	2.1744	9.79819	0.019051	2.81819e-05	4.55003	10.9014
24.4882	25.214	25.0459	23.7126	24.9362	22.9639	27.6471	23.8412	26.3636	27.8843	29.7642	27.1448	22.5729	23.7621	22.5644	23.8632	24.726	28.2319	24.0808	27.0554	27.6655	23.7258	0	88.07	1950200000	16	13	13	13	C9J406;B9A067;Q16891;H7C463	P15880;H0YEN5;I3L404;E9PM36;E9PMM9;E9PPT0;E9PQD7	MICOS complex subunit MIC60	IMMT	0.0235297	6.48261e-05	4.18825	-0.676557	0.990013	0.417707	0.379128	-0.312682	0.999454	0.668118	0.175147	0.285756	0.988361	0.939233	0.0272266	-0.0523351
25.2199	27.4394	27.3296	23.2863	24.5411	24.5896	25.2238	27.081	26.1337	27.1285	30.6641	25.9363	28.6188	24.4122	24.2684	25.7519	23.4088	26.753	26.4251	25.9576	30.192	25.6225	0	115.96	3921600000	28	12	12	12	P16615;H7C5W9	P63261;P60709;I3L3I0;I3L1U9;I3L4N8;I3L3R2;E7EVS6;J3KT65;G5E9R0;Q9BYX7	Sarcoplasmic/endoplasmic reticulum calcium ATPase 2	ATP2A2	0.0235297	6.96145e-05	4.1573	-1.86051	0.990013	0.169037	0.772018	-2.00404	0.999454	0.862471	0.0642553	-0.201937	0.852125	0.48948	0.310265	-0.653938
24.5083	25.4197	23.9343	24.9714	24.778	23.7201	27.6112	28.4344	27.9461	28.369	27.5504	28.5828	23.6551	22.5839	23.8026	24.7945	25.4782	24.0763	27.7562	27.717	27.0892	28.5551	0	36.889	1919100000	29	5	5	5	G8JLD3;X6RLX0;Q8IUD2;K7EPD6	P55084;B5MD38;F5GZQ3;C9JEY0;C9JE81;C9K0M0	ELKS/Rab6-interacting/CAST family member 1	ERC1	0.0722282	0.000267116	3.5733	-3.39205	0.990013	0.612324	0.213019	-0.812089	0.999454	0.331191	0.479921	1.30203	0.83092	0.162589	0.78891	1.80476
25.2746	27.8229	25.475	24.1957	24.7533	24.6156	25.0623	25.1073	25.5831	26.2774	31.7478	26.5658	29.5729	25.8317	24.7081	24.5699	24.6966	30.2652	27.9381	25.4673	31.3338	25.819	0	261.57	7315800000	39	9	9	9	P45880;B4DKM5;Q5JSD2;Q5JSD1	P62879;C9JIS1;C9JXA5;E7EP32;C9JZN1;F6X3N5;B3KPU1;H7C5J5;F5H8J8;F5H100;F5H0S8;E9PCP0;P16520	Voltage-dependent anion-selective channel protein 2	VDAC2	0.112659	0.000499965	3.30106	-6.47244	0.990013	0.61037	0.214407	-1.1941	0.999454	0.373202	0.428056	-2.54827	0.869794	0.565132	0.24785	-1.05378
24.2522	30.0115	25.9223	24.9068	24.9006	26.0511	24.2248	25.6761	25.5561	28.6626	33.032	25.165	30.3573	24.9228	22.5267	24.5921	24.7898	30.1615	29.5381	25.5337	32.5562	26.4578	0	217.68	16355000000	90	23	23	23	P25705;K7EK77	Q9H2D6;F6WYE2;F6TR96;F6WMF4;H0Y5J9	ATP synthase subunit alpha, mitochondrial	ATP5A1	0.135235	0.00070018	3.15479	2.98597	0.990013	0.412215	0.384876	0.960994	0.999454	0.681632	0.16645	-1.01762	0.846716	0.393292	0.405285	-1.64479
24.751	28.3393	24.9854	25.0123	25.2159	26.0266	26.6118	26.2202	26.7372	28.4413	31.6228	27.062	29.0581	24.7296	24.4722	24.2881	24.1958	28.4277	27.5324	26.0812	31.2633	25.2062	0	323.31	6906000000	57	19	19	19	P05023	C9JRZ6;Q9NX63;G3V1K1;F8WAR4;F8WD73	Sodium/potassium-transporting ATPase subunit alpha-1	ATP1A1	0.16456	0.00102998	2.98717	2.05245	0.407262	0.00171273	2.76631	3.30601	0.999454	0.0666561	1.17616	3.56949	0.624442	0.017004	1.76945	3.01381
25.9163	28.4455	26.9808	26.3642	27.9193	27.2157	28.3226	29.92	29.7192	30.0757	31.2485	30.8131	29.2262	27.0051	26.0955	26.4115	26.3891	27.4727	29.8687	29.9271	30.9837	30.9635	0	107.48	11701000000	82	14	14	14	P31948;F5H783	Q86U42;G3V4T2;B4DEH8;H0YJH9;A6NDY0	Stress-induced-phosphoprotein 1	STIP1	0.16456	0.00116172	2.9349	0.552713	0.990013	0.706843	0.150677	-0.262311	0.999454	0.800261	0.0967683	-0.160019	0.846716	0.406199	0.391261	-0.414529
26.5341	28.1482	26.6407	24.3704	27.0366	23.1808	27.3009	28.2852	27.0322	28.2961	29.0802	27.7902	27.6169	23.661	21.8781	27.4508	26.5401	28.1726	28.2335	28.9165	30.0849	29.2988	0	73.161	4199700000	34	11	11	11	Q9UNE7;H3BUD0;H3BS86	Q96QR8;K7ENC1;Q9UJV8	E3 ubiquitin-protein ligase CHIP	STUB1	0.16456	0.00125046	2.90293	-2.17568	0.990013	0.452156	0.344712	0.978472	0.946034	0.00362593	2.44058	-1.966	0.83092	0.218755	0.660042	-1.07163
28.6707	30.6287	28.9311	25.0814	23.7277	28.8196	28.7965	29.1542	29.0554	29.0029	34.6092	24.5151	31.4101	24.3644	23.6359	23.9379	24.8359	24.9455	30.2511	24.1419	32.7584	25.2919	0	78.501	41577000000	16	9	9	9	P55060;B4DUC5	P52907	Exportin-2	CSE1L	0.16456	0.00133887	2.87326	-2.55746	0.990013	0.409316	0.387941	-1.2441	0.999454	0.902114	0.0447384	0.124642	0.995626	0.977588	0.00984398	0.0258872
25.5909	26.2543	26.2462	25.5805	25.9784	24.8229	28.1179	28.2306	27.9004	28.2545	29.2363	28.8091	24.0423	24.6317	23.2803	24.9676	24.9094	28.8315	26.9815	26.6572	28.4245	27.117	0	66.076	2609000000	31	8	8	8	C9JRZ6;Q9NX63;G3V1K1;F8WAR4	P40939;H0YFD6	MICOS complex subunit MIC19	CHCHD3	0.220727	0.00195912	2.70794	-2.02294	0.990013	0.704104	0.152363	-0.627719	0.999454	0.398738	0.399312	1.81714	0.83092	0.127295	0.895189	2.06119
24.8556	26.984	24.5856	24.2113	23.9391	23.8855	23.9636	24.2892	26.4158	27.2913	29.329	25.0877	26.767	23.5176	25.167	24.796	23.9452	27.0194	26.3947	26.3367	28.9944	25.1689	0	116.72	1764000000	21	8	8	7	O00264	G8JLD3;X6RLX0;Q8IUD2;K7EPD6;K7EP25;X6RM00	Membrane-associated progesterone receptor component 1	PGRMC1	0.249484	0.00239889	2.61999	3.3765	0.407262	0.00182289	2.73924	3.6776	0.999454	0.281849	0.549984	2.79679	0.4291	0.0086868	2.06114	3.09534
24.0778	30.1019	30.2964	22.9994	24.7544	32.6945	23.9635	30.4817	24.7256	29.1949	31.7811	29.0939	30.9594	29.0185	25.2107	29.3385	25.7933	31.8964	29.4758	23.5183	31.2825	30.2552	0	293.01	22295000000	26	16	10	0	Q15366	P68032;P63267;P62736;P68133;Q5T8M8;A6NL76;Q5T8M7;F8WB63;B8ZZJ2;C9JFL5;F6UVQ4;F6QUT6	Poly(rC)-binding protein 2	PCBP2	0.275099	0.00284866	2.54536	-2.12637	0.990013	0.202763	0.693012	-4.60617	0.999454	0.244247	0.61217	-4.3429	0.83092	0.139372	0.855826	-4.97752
29.7768	29.5957	29.3289	24.9074	24.4305	29.3466	30.1089	29.5329	29.4149	29.84	28.24	30.0345	29.0893	30.2015	24.3978	28.7214	29.1226	28.2305	30.5332	28.5791	28.2234	29.4183	0	84.935	10228000000	46	5	5	5	F2Z2Y6;O95777;C9JNV3;C9JIZ0	F5H3P5;B4DXW1;P61158;Q9P1U1	U6 snRNA-associated Sm-like protein LSm8	LSM8	0.331576	0.00411652	2.38547	-2.30569	0.990013	0.803209	0.0951716	-0.40527	0.999454	0.292791	0.533443	-0.653635	0.83092	0.153204	0.814731	1.48565
23.7196	26.8916	24.2301	22.7104	24.7264	23.1691	23.1638	25.2493	24.3466	24.4748	29.9283	25.5587	26.3114	25.738	23.0681	24.4294	25.6413	26.5242	26.1683	24.7537	28.844	24.687	0	93.662	1565300000	14	5	5	5	P13073;H3BPG0;H3BN72;H3BNV9	P49756;E9PQU5;H0YE46;E9PSE8	Cytochrome c oxidase subunit 4 isoform 1, mitochondrial	COX4I1	0.331576	0.0042845	2.3681	0.827971	0.990013	0.740387	0.130541	0.210083	0.999454	0.364307	0.438533	-0.24765	0.846716	0.394578	0.403867	-0.515476
23.2469	27.2702	23.329	23.303	23.7573	23.5925	24.423	24.504	23.5155	24.5551	29.6829	25.647	27.2784	25.6239	24.354	22.6972	24.2947	26.0797	24.0797	24.6041	27.6717	24.7424	0	55.284	1341800000	11	9	9	9	P17812;B4DR64	Q5SRN7;Q5SRN5;P30455;P30443;P13746;P04439;P01893;Q09160;P05534;P30447;P16188;A2BF26;P30512;P30459;P10314;Q9TNN7;Q29963;Q29960;Q07000;P30508;P30505;P30501;Q31611;Q5RJ85;Q6DU44;P17693;P13747;Q95365;Q29940;Q29836;Q29718;Q04826;P30685;P30498;P30495;P30493;P30492;P30491;P30490;P30488;P30487;P30485;P30484;P30483;P30481;P30480;P30479;P30475;P30466;P30464;P30462;P30461;P30460;P18465;P18464;P18463;P10319;…	CTP synthase 1	CTPS1	0.331576	0.00432364	2.36415	-0.971435	0.990013	0.387365	0.41188	0.974674	0.999454	0.121526	0.915331	1.51562	0.95468	0.837722	0.0769003	-0.326632
28.8088	27.8477	23.325	27.8785	22.7163	22.7919	28.3691	27.3664	24.8067	28.3878	28.8238	25.074	27.8569	23.4454	28.6839	28.3878	25.0689	23.6247	26.6487	26.5953	27.9745	24.8674	0	44.635	3283100000	33	7	7	7	P12532;F8WCN3;C9JSQ1;E9PCP8	P78347	Creatine kinase U-type, mitochondrial	CKMT1A;CKMT1B	0.331576	0.00451898	2.34496	-2.0875	0.999679	0.995704	0.00186958	-0.00914383	0.999454	0.604488	0.218612	-0.469656	0.885266	0.618432	0.208708	0.620353
22.5709	23.8115	23.2105	24.5652	23.6661	21.3744	22.6037	24.477	21.4578	23.9795	29.9468	24.3822	27.1881	25.5389	23.121	25.6707	23.9565	26.3636	26.1661	22.5883	29.2608	25.2376	0	46.386	1791100000	15	7	7	7	F5GY37;J3KPX7;Q99623;F5H3X6;F5GWA7	Q5VU59	Prohibitin-2	PHB2	0.331576	0.00465972	2.33164	-1.22083	0.990013	0.773635	0.111464	-0.291	0.999454	0.654656	0.183987	0.347787	0.856122	0.542675	0.26546	0.532149
26.1947	30.1116	26.8904	24.6098	23.5913	27.0979	26.648	27.6734	27.4982	26.9474	33.2775	23.7477	31.3566	24.7678	25.7172	27.1032	24.4211	30.6077	29.7531	27.4558	32.9517	26.9875	0	323.31	21662000000	96	23	22	22	P14625	Q08380;K7EQT9;K7ES75;K7EN99;K7ERZ6;K7EJD3;K7ESM3;K7EKQ5;K7EP36	Endoplasmin	HSP90B1	0.336982	0.00498494	2.30234	1.42554	0.990013	0.57549	0.239962	-0.219623	0.999454	0.876621	0.0571881	-0.138146	0.933984	0.772053	0.112353	0.260833
24.4304	28.3669	25.3816	23.8936	24.733	23.8557	24.096	25.4088	26.209	25.3522	31.2087	24.5269	29.3436	24.9615	24.6366	25.627	24.6106	27.7872	28.2586	24.7068	29.8316	24.8407	0	83.072	4295000000	36	7	7	7	P52565;J3KTF8;J3QQX2;J3KRE2	B1AK87;B1AK88;P47756;F6USW4;B1AK85;F6Q0E3	Rho GDP-dissociation inhibitor 1	ARHGDIA	0.382593	0.00594265	2.22602	-1.97456	0.990013	0.206868	0.684307	-1.62946	0.999454	0.348825	0.457392	-0.753318	0.933984	0.770515	0.113219	-0.270362
26.3881	28.3192	24.2291	24.5761	24.6024	23.8718	25.5865	25.6044	25.6199	25.0648	31.9305	24.542	28.6523	24.0817	25.0903	25.1073	23.9418	26.3338	26.9601	24.8238	30.5335	24.5228	0	323.31	5899800000	57	39	39	36	P35579	P62316;K7ERG4;K7EJB5	Myosin-9	MYH9	0.399912	0.00650744	2.18659	0.69138	0.990013	0.115481	0.937491	-0.989485	0.999454	0.603411	0.219387	-0.853369	0.897322	0.692902	0.159328	-0.334272
22.7908	28.074	24.1729	25.7125	24.4986	22.3745	25.8925	24.2325	26.0017	26.5894	30.3629	24.0342	28.8394	24.0779	23.9654	24.4458	23.6437	28.0069	27.4201	25.1193	30.3894	25.9296	0	51.942	3628100000	22	9	9	9	P27824;B4DGP8;B4E2T8;H0Y9Q7	O43719;Q5H918;Q5H919	Calnexin	CANX	0.404137	0.00687512	2.16272	0.694861	0.990013	0.530894	0.274992	-0.270178	0.999454	0.916271	0.0379762	-0.0667191	0.846716	0.416559	0.380323	-0.269016
24.7255	26.8124	25.2162	24.6204	22.9027	25.4027	24.9896	26.3321	26.9329	25.0655	30.3005	25.9452	28.1145	24.9066	24.8336	24.7962	25.0624	27.9237	28.0315	27.5007	30.0462	30.0828	0	100.5	4028500000	38	9	9	9	P25786;F5GX11;B4DEV8	Q86YM7;Q86YM6	Proteasome subunit alpha type-1;Proteasome subunit alpha type	PSMA1	0.43591	0.00779489	2.10819	-4.05672	0.511135	0.0045367	2.34326	-4.7552	0.999454	0.0672636	1.17222	-2.40795	0.4291	0.00586827	2.23149	-2.42122
29.2067	29.3748	28.8333	24.0387	30.2179	28.1215	29.637	30.2037	29.6408	30.1077	30.2816	30.2766	29.3384	29.7744	28.1609	29.3549	28.5815	28.7998	28.7199	28.3176	29.5317	28.7939	0	160.59	10329000000	102	11	11	11	O43852	O15144;C9JTV5;G5E9J0;G5E9S7;H7C3F9	Calumenin	CALU	0.43591	0.00806046	2.09364	-1.86932	0.990013	0.384761	0.414809	-1.80495	0.999454	0.459884	0.337352	-0.684552	0.846716	0.265071	0.576638	0.828943
23.9361	26.7074	23.6016	24.2525	24.5419	23.4022	26.4281	26.4055	27.376	24.9826	28.5901	26.8598	27.2961	23.9387	23.3825	25.1072	26.9812	27.4878	22.4903	26.349	28.0384	26.731	0	46.026	1802700000	14	4	4	4	Q9UHV9	O96019;H7C5S0;C9JQT2;O94805	Prefoldin subunit 2	PFDN2	0.440964	0.00859429	2.06579	-1.28225	0.990886	0.842854	0.0742474	-0.0765076	0.999454	0.345851	0.461111	0.608294	0.83092	0.100702	0.996962	1.51898
25.3341	26.8979	26.7709	25.3378	24.7215	24.3141	26.6338	26.549	25.9634	28.1843	29.9246	24.3905	27.88	24.7434	24.8946	24.1453	24.8408	27.1827	27.0262	24.5477	29.1103	24.5576	0	92.187	2464900000	25	13	13	13	P54886	O00571;B4DXX7;O15523;B4E3C4;C9J8G5;C9J081;B4DLA0;D6RCM4;Q9NQI0	Delta-1-pyrroline-5-carboxylate synthase;Glutamate 5-kinase;Gamma-glutamyl phosphate reductase	ALDH18A1	0.440964	0.00880623	2.05521	-0.605385	0.990013	0.765232	0.116207	-0.151694	0.999454	0.467996	0.329758	0.563715	0.83092	0.224138	0.649485	-0.677872
24.0861	25.1762	23.9352	23.6648	24.1345	23.8069	25.114	24.0878	23.9416	25.5014	28.3188	25.9097	23.3834	24.3202	23.1975	24.1448	23.8865	23.7244	22.9469	24.2624	27.159	24.4066	0	30.739	660710000	5	4	4	4	J3KQ73;Q14318;M0R2K9;M0R1Q0;M0R1S6;M0R2Q6	Q15149;E9PMV1;H0YDN1	Peptidyl-prolyl cis-trans isomerase FKBP8;Peptidyl-prolyl cis-trans isomerase	FKBP8	0.442607	0.00916643	2.0378	-3.00203	0.990013	0.0457657	1.33946	-4.26074	0.999454	0.444923	0.351715	1.16995	0.95468	0.838169	0.0766683	0.208385
22.8626	29.2553	23.766	23.6233	24.5927	24.1416	23.0908	26.4318	25.8996	24.451	31.2743	24.6748	30.4597	24.5449	24.1689	24.4164	23.5709	27.9262	29.0532	24.5557	31.2531	25.4318	0	140.45	6902100000	62	10	10	7	Q5T7C4;Q5T7C6;P09429;Q5T7C0;B2RPK0	Q9BWJ5	High mobility group protein B1;Putative high mobility group protein B1-like 1	HMGB1;HMGB1P1	0.451678	0.0100793	1.99657	0.630706	0.990013	0.212812	0.672004	-0.478404	0.999454	0.444004	0.352613	-0.362123	0.977171	0.896388	0.0475038	-0.0523491
25.7261	29.3049	28.1197	23.9177	23.7713	26.6942	24.6849	27.4625	27.6091	25.503	30.7699	26.1393	29.066	25.2825	25.4985	26.3511	26.4914	28.4796	28.6506	25.2374	30.0124	27.4432	0	77.731	4980700000	57	11	11	11	Q9UQ80;F8VR77	B7WPG3;D6W592;Q8WVV9;H7C464	Proliferation-associated protein 2G4	PA2G4	0.451678	0.0101819	1.99217	-1.46701	0.990013	0.1251	0.902742	0.84284	0.999454	0.546145	0.262692	-0.640142	0.976361	0.874977	0.0580036	0.201389
22.9157	26.8993	25.0402	24.9459	23.1665	24.5903	23.069	25.0768	24.8753	24.7589	30.1719	25.7201	27.6802	24.2183	23.6012	24.4083	23.97	26.655	25.793	23.8478	28.3702	24.8497	0	64.757	1782200000	23	12	12	12	P22102;B4DJ93	Q8IZ07;H0YIN8;S4R3D2	Trifunctional purine biosynthetic protein adenosine-3;Phosphoribosylamine--glycine ligase;Phosphoribosylformylglycinamidine cyclo-ligase;Phosphoribosylglycinamide formyltransferase	GART	0.451678	0.0106829	1.97131	3.36192	0.923397	0.0194724	1.71058	2.16458	0.999454	0.958543	0.0183885	0.0626011	0.83092	0.159898	0.796158	-0.684701
24.7721	27.0366	25.1168	24.5282	23.5841	23.2063	24.608	23.0667	26.3547	24.5778	31.2995	23.3857	28.694	24.9	24.6037	25.1014	22.6245	27.9301	28.9284	25.649	29.4169	25.8724	0	165.45	4090300000	30	14	14	14	Q15181	Q9ULV0;K7EIJ6;Q9H6Y6	Inorganic pyrophosphatase	PPA1	0.451678	0.0109152	1.96197	-2.34803	0.990013	0.607	0.216811	-0.480914	0.999454	0.47888	0.319773	0.204492	0.600547	0.0142141	1.84728	2.15321
28.1227	31.0151	28.9096	27.9282	27.459	28.0338	27.3268	29.3446	28.5279	29.7931	33.3503	27.9982	31.373	28.2676	27.1057	28.7416	28.4431	30.885	30.5098	28.6653	32.8692	28.8822	0	214.21	26718000000	112	14	14	14	P06576;F8VPV9;H0YH81;F8W079	E7ESY4;Q13330;H0Y4T7;F8W9Y9;F8VSM3;E9PCS8;E7EQY4;D6W5A2;E7EV10;Q9BTC8	ATP synthase subunit beta, mitochondrial;ATP synthase subunit beta	ATP5B	0.451678	0.0115859	1.93607	-0.826419	0.990013	0.610453	0.214348	1.07642	0.999454	0.0447384	1.34932	0.579329	0.898424	0.697185	0.156652	0.0873305
22.3582	26.0881	24.9218	24.5	24.5342	22.508	24.1723	24.9711	24.7961	24.1793	29.511	25.569	26.0773	24.4642	24.3766	24.6433	24.5844	26.6418	26.7349	27.353	27.5343	23.4325	0	53.425	1294400000	20	10	10	10	H0Y8C6;O00410;B4E0R6	Q14165;F5H1S8;H0YG07;F5GX14	Importin-5	IPO5	0.451678	0.0116378	1.93413	2.2806	0.187101	0.000415164	3.38178	2.2909	0.999454	0.745092	0.12779	-0.999058	0.624442	0.0180127	1.74442	1.43071
23.1173	26.7699	25.5441	23.355	25.0097	24.2321	25.5588	25.8979	26.2391	25.3263	30.3985	24.588	28.5956	24.263	23.8849	23.0886	25.5101	27.1757	26.6262	25.6624	30.008	23.7412	0	23.164	2987200000	18	4	4	4	O14737;K7EQA1;B4DE64	P11441;Q5HY81	Programmed cell death protein 5	PDCD5	0.451678	0.0116928	1.93208	0.92872	0.995012	0.862772	0.0641041	0.188203	0.999454	0.441725	0.354848	0.258155	0.83092	0.0421667	1.37503	1.40541
30.5873	31.0235	31.0387	29.9007	30.8021	30.7968	31.7786	33.0227	32.3595	32.5736	33.0681	33.5358	30.9662	31.6945	30.4132	30.6681	31.2379	32.2342	33.2259	34.5682	33.8399	34.9187	0	323.31	104950000000	287	18	18	18	O95816;B4DXE2	Q0ZGT2;H7BXY5;E7ETM8;E7EUA0;E7EQF0	BAG family molecular chaperone regulator 2	BAG2	0.500973	0.0133395	1.87486	-2.75974	0.609599	0.00804192	2.09464	-2.23221	0.999454	0.251211	0.599961	-0.488637	0.923158	0.752456	0.123519	-0.431478
24.4239	29.5166	26.6449	27.1503	25.4179	26.2777	27.8042	28.2609	25.3101	27.3523	32.2823	26.8261	30.5131	26.925	27.3401	25.4871	23.5735	28.5535	29.645	27.6378	31.0906	26.5443	0	131.44	10610000000	35	20	4	3	Q5JP53;P07437	Q9NYL9;H0YNJ8;H0YKU1	Tubulin beta chain	TUBB	0.503448	0.0137778	1.86082	-2.29884	0.990013	0.0438006	1.35852	-2.00558	0.999454	0.677808	0.168893	-0.451254	0.852125	0.510064	0.292375	-0.681469
25.5542	28.4663	24.8458	24.9302	24.7093	24.4673	24.0689	23.5401	26.0612	25.0944	31.2198	25.3276	29.2736	23.3983	23.8485	23.6244	24.2745	28.4243	28.5586	25.3375	31.0964	25.578	0	223.07	5508900000	47	19	19	19	P22314	P62857	Ubiquitin-like modifier-activating enzyme 1	UBA1	0.514154	0.0144511	1.8401	0.300452	0.999679	0.992135	0.00342928	-0.00582631	0.999454	0.512018	0.290715	-0.464062	0.83092	0.105408	0.977128	-0.356112
24.0212	28.6794	23.3874	27.7017	24.5353	23.4577	23.7338	30.6062	30.6653	23.9187	29.6968	29.4695	30.3322	29.7268	23.5434	30.2773	23.8696	24.3528	23.9557	24.2549	24.6963	25.1755	0.0079402	2.5013	9248500000	11	1	1	1	B4DW79;Q9UEW3	F8W6L6;P35580	Macrophage receptor MARCO	MARCO	0.534514	0.0161462	1.79193	-2.97919	0.990013	0.613349	0.212292	-1.15915	0.999454	0.704956	0.151838	0.940706	0.852063	0.459094	0.338098	-1.14741
26.8277	29.9365	25.7902	26.7062	24.0978	25.2566	26.1954	25.9847	26.8703	26.0393	32.9814	24.357	30.4886	23.3344	24.7229	24.4865	23.7825	29.5596	29.6748	27.3765	31.9829	26.6651	0	323.31	14378000000	121	54	54	54	P49327	P60866;E5RJX2;E5RIP1;G3XAN0	Fatty acid synthase;[Acyl-carrier-protein] S-acetyltransferase;[Acyl-carrier-protein] S-malonyltransferase;3-oxoacyl-[acyl-carrier-protein] synthase;3-oxoacyl-[acyl-carrier-protein] reductase;3-hydroxyacyl-[acyl-carrier-protein] dehydratase;Enoyl-[acyl-carrier-protein] reductase;Oleoyl-[acyl-carrier-protein] hydrolase	FASN	0.534514	0.0166475	1.77865	-0.667679	0.990013	0.42765	0.368912	-0.281641	0.999454	0.305482	0.515014	-0.356544	0.898758	0.706907	0.150638	-0.205374
26.9952	24.6933	27.0399	24.2931	24.7341	25.0908	26.7869	28.1825	24.1342	26.5515	27.5848	27.2533	27.2717	26.9119	26.5852	24.2962	27.2695	24.5839	27.3664	22.3739	27.3041	27.5683	0	44.245	1915100000	21	4	4	4	Q13501;E9PFW8;E7EMC7;C9JRJ8	Q9H814	Sequestosome-1	SQSTM1	0.534514	0.0172005	1.76446	1.5849	0.990013	0.2476	0.606249	0.429775	0.999454	0.0775836	1.11023	-1.61324	0.955105	0.839297	0.0760841	-0.22913
23.8548	26.7423	25.3982	22.2545	25.1673	23.2873	24.037	25.317	24.718	23.5281	29.5663	24.8385	27.2192	24.8318	22.6119	25.1808	24.9227	24.5769	27.2746	23.5758	28.9039	23.5802	0	31.296	1713000000	9	4	4	2	P84077;P61204;F5H423;B7ZB63;F5H0C7;C9JPM4;C9J1Z8;P18085	Q9Y5B6	ADP-ribosylation factor 1;ADP-ribosylation factor 3;ADP-ribosylation factor 4	ARF1;ARF3;ARF4;ARF5	0.534514	0.0176657	1.75287	1.22105	0.990013	0.760962	0.118637	0.140029	0.999454	0.576408	0.23927	-0.419569	0.947321	0.797857	0.0980752	-0.175267
23.3161	25.6942	24.392	23.2411	23.6483	23.5603	23.4343	24.6926	24.7634	24.6341	29.2093	23.8016	25.9941	24.0933	24.7925	23.595	25.3759	25.7078	25.5158	25.2076	28.3543	24.0533	0	33.76	1108000000	9	6	6	6	Q9H9B4;D6RDG7;S4R2X2;D6RFI0;D6RAE9	Q8N4H5;F8W8Z9	Sideroflexin-1	SFXN1	0.534514	0.0177615	1.75052	-0.863267	0.990013	0.077673	1.10973	2.07707	0.999454	0.700889	0.154351	0.372981	0.846716	0.303013	0.518539	1.20098
25.7162	23.3683	23.2347	23.2894	27.1999	25.3213	26.1078	26.2008	25.9239	27.646	26.9249	28.4341	26.0347	25.7986	26.0585	26.5503	26.7501	24.9501	26.2611	24.5939	27.5554	27.0778	0	19.606	1387000000	21	7	7	7	Q9BRK5;H0Y3T6;G3V1E2	Q13435;E9PPJ0;E9PJT3	45 kDa calcium-binding protein	SDF4	0.534514	0.017832	1.7488	0.461909	0.990013	0.50828	0.293897	-0.279752	0.999454	0.107156	0.969984	0.149607	0.985059	0.919894	0.036262	-0.0305239
26.3348	29.1876	26.8344	26.7698	23.8078	27.353	27.5614	27.606	27.2366	28.176	30.601	26.3132	29.7005	24.9701	25.9268	26.0502	26.9385	29.4585	27.8654	26.6594	30.8816	26.9575	0	208.45	6069000000	57	20	20	18	P34932	O95816;B4DXE2;A2A296	Heat shock 70 kDa protein 4	HSPA4	0.534514	0.0180119	1.74444	1.50378	0.407262	0.00331352	2.47971	2.55931	0.999454	0.150689	0.821918	1.39974	0.163843	0.000787825	3.10357	3.66921
25.3675	26.7379	25.9872	24.3354	26.6255	25.3672	26.1753	28.4841	27.6732	26.1302	28.9591	28.388	27.9076	26.5659	25.5974	27.0186	26.5744	28.6039	29.1065	29.1418	30.4996	30.8436	0	183.1	5160500000	55	9	9	2	P55036;A6PVX3	Q7L2H7;B4E2Q4;J3KNJ2;E9PRY0;H0YCQ8;E9PN86	26S proteasome non-ATPase regulatory subunit 4	PSMD4	0.534514	0.0184451	1.73412	-0.768694	0.990013	0.43126	0.365261	1.18447	0.999454	0.276802	0.55783	-0.494376	0.853768	0.52752	0.277761	0.77071
23.3039	28.7827	24.3122	23.2501	24.4209	24.6349	23.1977	25.1471	27.81	23.7444	30.6911	24.9622	28.4512	24.5638	23.2067	23.6004	24.9524	27.4467	27.8801	23.3563	29.281	23.5578	0	170.41	3441700000	11	3	3	3	P00441	Q9UNP9;E9PKY5;E9PEQ6;E9PK21;E9PIB0	Superoxide dismutase [Cu-Zn]	SOD1	0.534514	0.0185815	1.73092	0.324421	0.990013	0.199471	0.700121	-0.601292	0.999454	0.567218	0.24625	-0.752677	0.869794	0.567925	0.245709	-0.211819
24.8372	26.4347	24.6061	24.7281	25.6644	23.3608	24.1733	24.4518	23.6705	26.8457	29.58	24.4159	23.0662	24.9804	24.4241	25.225	24.5769	25.3439	26.6742	24.4945	27.1046	25.2056	0	22.698	1225200000	15	3	3	3	P14854	Q8N5A5;X6RGY1	Cytochrome c oxidase subunit 6B1	COX6B1	0.548869	0.0204301	1.68973	0.789342	0.990013	0.503646	0.297875	-0.497403	0.999454	0.752452	0.123521	0.301339	0.846716	0.340459	0.467935	-0.52035
24.2096	28.4215	25.9453	24.4995	24.4697	24.4619	24.3773	26.0859	26.22	23.8289	32.2884	24.3578	30.1204	25.8283	24.2016	25.3483	24.8412	28.269	28.4534	25.4331	30.6109	25.2582	0	259.66	7771500000	56	18	18	18	Q02790	Q16643;F8W9Z3;D6R9Q9;D6RFI1;D6RCR4	Peptidyl-prolyl cis-trans isomerase FKBP4;Peptidyl-prolyl cis-trans isomerase FKBP4, N-terminally processed	FKBP4	0.548869	0.020505	1.68814	-1.60525	0.609599	0.00695409	2.15776	-3.82287	0.999454	0.0793012	1.10072	-1.08113	0.83092	0.0844365	1.07347	-1.90916
23.1195	27.6159	24.3908	22.8909	23.194	23.9624	24.3681	23.924	24.9274	22.7258	30.4806	23.8094	28.3049	23.3028	23.8034	23.5331	23.4192	27.5145	26.9829	23.4486	29.5309	24.6894	0	58.224	2789900000	24	13	13	11	F5H2F4;P11586	J3KP15;Q01130;J3QL05;B4DN89	C-1-tetrahydrofolate synthase, cytoplasmic;Methylenetetrahydrofolate dehydrogenase;Methenyltetrahydrofolate cyclohydrolase;Formyltetrahydrofolate synthetase;C-1-tetrahydrofolate synthase, cytoplasmic, N-terminally processed	MTHFD1	0.548869	0.0215085	1.66739	0.34329	0.990013	0.782589	0.106466	-0.160931	0.999454	0.404099	0.393512	-0.475008	0.83092	0.11882	0.92511	-0.400032
25.36	29.087	25.1354	25.3687	24.2679	26.5336	25.212	26.317	25.1782	26.0502	32.3796	24.7072	29.3593	22.5806	24.16	25.4625	24.7617	27.7042	28.4145	25.7694	30.7605	25.3212	0	161.03	7975700000	43	15	15	15	P49368;B4DUR8	O14654	T-complex protein 1 subunit gamma	CCT3	0.548869	0.0216935	1.66367	-0.652588	0.990013	0.25313	0.596656	-0.404894	0.999454	0.302191	0.519718	-0.209766	0.83092	0.0721423	1.14181	-0.447597
23.1868	25.4003	24.7766	24.2906	24.3717	22.6941	23.3439	24.0492	24.0202	24.9987	28.5441	24.7753	26.7154	24.0664	22.0734	23.2769	23.1051	23.811	26.3039	25.0392	28.0926	23.425	0	56.234	787560000	12	6	6	6	Q01518	Q86V48;E5RHU7;E5RFK8	Adenylyl cyclase-associated protein 1	CAP1	0.548869	0.0222772	1.65214	-2.31287	0.990013	0.0461562	1.33577	-1.46184	0.999454	0.355903	0.448668	0.250182	0.513569	0.0110159	1.95798	-2.06097
23.9373	27.4498	24.2503	25.5867	23.6717	24.3065	24.3581	23.6607	24.4965	24.9256	31.2185	24.3776	27.8384	24.858	23.2436	25.4662	25.0889	28.3093	26.8794	25.3363	30.9099	24.8118	0	122.47	4618800000	36	17	17	17	Q14697;F5H6X6;E9PKU7	E9PDF6;O43795;E7EPB4;E7EQD9;H7C2Y7;C9JUP5;C9JYW1;C9K0I9	Neutral alpha-glucosidase AB	GANAB	0.548869	0.022397	1.64981	-2.8554	0.990013	0.138181	0.859551	-3.14304	0.999454	0.301214	0.521125	1.32626	0.729563	0.0291394	1.53552	-2.77872
23.4936	25.5122	24.3773	22.18	25.2514	23.4377	24.7015	24.8378	24.4016	24.847	28.5729	24.3778	26.5651	23.5732	24.6385	24.8381	22.7089	25.8132	24.1006	25.116	28.0291	24.626	0	51.308	754920000	12	5	5	5	P49419;F8VS02	Q9UMS4;F5GY56;H0YGF3;F5H2I0;H0YGZ5	Alpha-aminoadipic semialdehyde dehydrogenase	ALDH7A1	0.548869	0.0226438	1.64505	-0.333622	0.990013	0.253935	0.595277	0.23417	0.999454	0.779396	0.108242	0.0321198	0.83092	0.199696	0.69963	0.338668
25.5766	26.756	26.158	22.6899	26.4271	24.5058	25.6367	26.668	26.326	26.4442	27.7891	26.3052	26.9982	26.5797	25.5475	26.403	23.9326	26.8955	26.9557	26.2815	28.7372	26.6479	0	12.122	1750800000	11	3	3	3	Q86UY0;Q8NBS9	Q13813;A6NG51	Thioredoxin domain-containing protein 5	TXNDC5	0.548869	0.0226887	1.64419	-1.29311	0.844623	0.0168675	1.77295	-2.71032	0.999454	0.898985	0.0462476	-0.0711851	0.846716	0.360508	0.443085	-0.770007
24.0401	27.4153	24.1762	23.1626	25.9936	23.2394	24.1782	24.6641	23.5481	24.5955	29.9394	24.7572	28.358	25.3469	24.1041	25.1486	25.1337	27.4663	27.1516	24.865	29.2883	24.5058	0	159.16	2115900000	28	12	12	12	P09960	P23396;E9PPU1;E9PL09;F2Z2S8;H0YCJ7;H0YEU2;H0YF32;E9PQ96;E9PJH4;E9PK82;E9PSF4;E9PQX2	Leukotriene A-4 hydrolase	LTA4H	0.548869	0.0227342	1.64332	-0.778884	0.990013	0.742822	0.129115	-0.156789	0.999454	0.988025	0.00523219	0.0087738	0.988361	0.943036	0.0254715	-0.0371844
24.0322	25.7052	25.0632	21.1745	24.5938	24.4621	24.0406	24.7883	23.1302	25.7492	26.6701	24.7033	25.8687	25.2696	22.657	25.4132	24.2057	25.7443	24.3285	23.3991	26.8833	24.3727	0.0005596	5.2887	341050000	4	2	2	2	F5H3F0;F5GYN4;F5H6Q1;J3KR44;Q96FW1;F5GYJ8	P62140;E7ETD8;C9J9S3;C9JP48	Ubiquitin thioesterase OTUB1	OTUB1	0.602091	0.025384	1.59544	-0.974129	0.990013	0.487064	0.312414	-1.05918	0.999454	0.308803	0.510319	-1.75631	0.852063	0.468894	0.328925	-0.151775
23.4099	26.5904	23.1504	25.4299	23.9561	24.3237	23.9653	25.4307	25.2032	25.1752	31.3607	24.0507	27.7297	23.2469	22.9246	23.8562	24.9467	26.9292	26.3811	25.0046	29.0846	24.5147	0	121.75	3375100000	21	16	16	12	E7EU23;P50395	Q16352;E7EMV2;E7ESP9;P07197	Rab GDP dissociation inhibitor beta	GDI2	0.605985	0.0260154	1.58477	-2.10337	0.990013	0.119129	0.923982	-1.94563	0.999454	0.089123	1.05001	-1.6788	0.846716	0.260761	0.583757	-1.8426
25.2513	26.9118	26.2355	26.6449	26.3309	26.9014	28.3712	28.759	28.1102	28.8865	29.1606	28.7028	27.4418	25.325	25.8443	26.2283	26.223	27.8463	22.9224	27.43	28.1742	26.9836	0	50.1	3197900000	38	7	7	7	Q14165;F5H1S8;H0YG07	D6RIU4;D6RDX1;D6RBV2;Q12907;D6RBH1	Malectin	MLEC	0.605985	0.0268572	1.57094	1.18806	0.990013	0.355949	0.448612	1.19198	0.999454	0.497519	0.30319	-0.608753	0.898424	0.696625	0.157001	0.429483
31.245	33.5066	31.6142	31.0972	31.2652	31.4179	31.7285	32.5686	32.1952	32.8901	35.5196	32.2392	33.9184	31.265	30.8415	31.674	31.0605	33.8171	33.1968	32.6713	34.8052	32.7681	0	323.31	151530000000	612	38	38	23	P08238	P26599;A6NLN1;K7EKJ7;K7ELW5;K7ES59;K7EK45;K7EKX4;X6R242	Heat shock protein HSP 90-beta	HSP90AB1	0.605985	0.0271219	1.56668	-0.897563	0.996397	0.87848	0.056268	0.108463	0.999454	0.676496	0.169735	0.206124	0.885266	0.622811	0.205644	0.148218
25.0321	27.591	25.3003	23.1848	23.9328	24.4352	24.4948	24.4946	24.4941	23.5344	30.6551	24.2152	28.1731	23.8646	23.3669	25.0096	23.5934	26.7011	26.8805	23.582	29.9389	24.0072	0	154.5	3025300000	25	13	13	13	Q12931;I3L0K7	Q9BPX5	Heat shock protein 75 kDa, mitochondrial	TRAP1	0.605985	0.0277409	1.55688	-3.45675	0.990013	0.0769396	1.11385	-2.50902	0.999454	0.761151	0.118529	-0.22563	0.853768	0.528846	0.276671	-0.78739
24.3422	24.2344	23.8575	24.3371	25.1098	23.0099	23.8725	24.1809	25.3281	26.1146	29.1837	23.9847	26.6649	25.2923	22.3361	25.0235	24.9588	26.2302	23.8828	24.0139	27.5646	24.2102	0	40.807	1118800000	7	9	9	9	P00367;B4DGN5;P49448;B3KV55	Q9UBB9;F6XM96;F6SQZ1;F6UKU9;H0Y4U8;F6UQ07	Glutamate dehydrogenase 1, mitochondrial;Glutamate dehydrogenase 2, mitochondrial	GLUD1;GLUD2	0.605985	0.0290262	1.53721	1.32287	0.990013	0.511566	0.291098	0.340426	0.999454	0.750001	0.124938	-0.220511	0.850953	0.448547	0.348192	-0.641015
24.7173	26.4691	25.9368	23.0499	23.7764	24.6307	26.0493	26.5583	25.2273	24.2756	27.764	26.1807	26.244	24.0767	23.3393	26.316	24.4708	27.2156	22.8421	22.8878	26.9839	25.2273	0	59.035	1038100000	13	4	4	4	P82673;H0YG82	O75369;E7EN95	28S ribosomal protein S35, mitochondrial	MRPS35	0.605985	0.0292395	1.53403	-2.21539	0.990013	0.223473	0.650774	-1.94066	0.999454	0.189267	0.722925	-0.245825	0.846716	0.332539	0.478157	1.51321
23.7738	26.1347	22.9829	23.7511	22.8302	25.2414	24.9021	25.0844	24.5215	24.4514	28.3325	25.6661	25.1662	24.2046	24.8433	25.8424	24.6758	24.8565	25.407	24.6764	27.8457	24.1709	0	13.223	660310000	8	4	4	4	P14324	P61247;D6RAT0;D6RG13;D6RB09;F5H4F9;H0Y8L7;E9PFI5;H0Y9Y4;D6R9B6;D6RAS7;D6RED7;D6RGE0;D6RI02	Farnesyl pyrophosphate synthase	FDPS	0.605985	0.0295046	1.53011	-0.761087	0.999679	0.962046	0.0168043	0.0205542	0.999454	0.44947	0.347299	0.660858	0.869794	0.561273	0.250826	-0.212198
27.2444	23.4594	24.9488	24.5937	25.155	24.4181	27.6537	24.8579	27.6316	27.7297	28.7715	24.2806	27.5538	25.717	27.3362	25.0118	23.4591	23.5117	28.0349	24.631	27.505	27.8578	0	38.629	4631000000	18	6	6	6	Q15691	Q96DI7;B4DQJ1;Q9NSS8	Microtubule-associated protein RP/EB family member 1	MAPRE1	0.605985	0.0295685	1.52917	-0.507979	0.999679	0.956913	0.0191277	0.0342522	0.999454	0.632041	0.199255	-0.104202	0.83092	0.10584	0.97535	0.692743
27.1991	29.0492	26.8862	27.6455	27.3422	27.1632	27.6427	28.4028	27.9807	28.894	31.7164	28.1523	30.1091	26.1913	26.278	26.8691	25.4088	29.477	29.2507	28.7941	31.363	29.0719	0	320.2	10297000000	103	18	18	18	P55072	Q9BYD6;H0Y8N7;H0YAB5	Transitional endoplasmic reticulum ATPase	VCP	0.605985	0.0299785	1.52319	-1.10184	0.990013	0.148729	0.827603	1.18959	0.999454	0.398332	0.399755	0.656083	0.852063	0.464823	0.332712	0.924136
28.0444	27.7896	27.2378	24.2812	28.8783	27.299	28.3247	28.8553	28.4307	29.0894	29.3375	28.6225	28.4839	28.5197	27.6449	28.2268	27.6653	28.4176	27.896	27.6929	28.9095	28.1706	0	60.976	5007000000	67	6	6	6	Q15293;B7Z1M1	Q8IUH3	Reticulocalbin-1	RCN1	0.605985	0.031002	1.50861	-0.664217	0.990886	0.845039	0.0731235	-0.17034	0.999454	0.123998	0.906587	-0.39762	0.885266	0.626046	0.203394	-0.292657
23.1099	26.2554	24.8165	23.9603	24.3832	23.3463	25.4029	25.1699	25.8236	24.7616	29.743	23.7744	27.5345	23.9965	21.9179	23.5437	24.5251	24.9063	26.4254	23.0512	28.0322	24.5174	0	13.314	1416700000	12	3	3	3	X6RJP6;P37802	Q14684	Transgelin-2	TAGLN2	0.605985	0.0317227	1.49863	-0.981968	0.990013	0.35076	0.45499	-0.752797	0.999454	0.414549	0.382424	0.787639	0.852063	0.472559	0.325544	-0.859262
23.1099	26.0444	24.965	23.0288	23.9641	24.0955	23.6348	25.1907	24.3367	25.5519	28.7588	23.3401	25.5346	25.3292	24.7007	25.4271	25.157	25.7529	25.5178	27.437	28.0155	27.7763	0	15.55	1490100000	24	4	4	4	P49721	P63244;J3KPE3;H0Y8W2;H0YAF8;H0YAM7;D6RAC2;D6RFX4;D6R9Z1;D6R9L0;D6REE5;H0Y8R5;D6RF23;H0Y9P0;D6RGK8;D6R909	Proteasome subunit beta type-2	PSMB2	0.605985	0.0318963	1.49626	-0.634829	0.990013	0.688023	0.162397	-0.197147	0.999454	0.121529	0.915319	-1.23657	0.855297	0.540932	0.266857	0.265817
26.3761	29.952	28.2175	25.5638	24.7881	27.2649	26.2466	26.6652	26.812	25.4254	32.182	26.5473	30.4563	25.2762	24.1081	25.4476	25.9817	30.0544	28.8991	26.482	31.792	28.5678	0	238.68	11488000000	72	17	17	17	F5GWF6;P78371;F8VQ14	P84090;G3V279	T-complex protein 1 subunit beta	CCT2	0.605985	0.0327499	1.48479	0.687453	0.990013	0.0970957	1.0128	-1.09075	0.999454	0.502893	0.298524	-1.36588	0.846716	0.404692	0.392875	-0.703434
24.0402	28.3528	24.0121	24.9937	24.2014	24.471	23.6375	26.0816	25.2696	24.0233	31.1651	24.98	29.7416	23.2923	23.5519	23.5231	23.3407	28.4092	28.024	25.1292	31.0696	23.9829	0	169.75	5500600000	42	11	11	11	P18669	Q96F63;M0QXS4	Phosphoglycerate mutase 1	PGAM1	0.605985	0.0328246	1.4838	1.37256	0.990013	0.790588	0.10205	0.210995	0.999454	0.0990034	1.00435	-0.862139	0.83092	0.102914	0.987526	-0.459277
23.9794	24.3367	23.7046	22.2775	24.368	23.6365	23.7797	24.7217	22.5326	24.3852	27.8492	24.5491	23.5497	24.6885	23.2997	24.6567	24.8949	25.822	25.124	24.3733	26.3054	24.5667	0	30.62	374730000	5	4	4	4	D6RD63;D6RAX7;D6RFN0;Q9BT78	Q9NRX4	COP9 signalosome complex subunit 4	COPS4	0.605985	0.0338782	1.47008	-1.43479	0.990013	0.765325	0.116154	0.396352	0.999454	0.227399	0.643212	-1.12707	0.846716	0.392513	0.406146	0.984598
26.2911	30.3074	25.7164	26.7089	25.6721	24.7773	25.6171	27.5648	28.2102	25.0731	32.6408	25.9426	31.0148	24.9303	25.4737	26.0399	24.0516	30.1728	30.2001	27.7568	31.991	27.0172	0	246	14207000000	72	11	11	10	J3KPS3;P04075;H3BQN4;H3BU78;H3BPS8	Q08945;E9PPZ7;E9PMD4	Fructose-bisphosphate aldolase;Fructose-bisphosphate aldolase A	ALDOA	0.605985	0.0339977	1.46855	-0.886187	0.990013	0.140419	0.852575	-0.595913	0.999454	0.416072	0.380831	0.26157	0.852125	0.480234	0.318547	0.572486
24.1253	23.6466	25.1611	24.6113	24.4472	23.61	28.6867	27.7062	26.6259	27.004	26.7205	25.4377	23.3236	25.3392	23.9034	24.7138	24.5585	24.0441	24.7439	23.1408	23.7716	24.2092	0	27.264	732920000	13	8	8	8	Q8IZ07;H0YIN8;S4R3D2	P46783;Q9NQ39;F6U211;S4R435	Ankyrin repeat domain-containing protein 13A	ANKRD13A	0.605985	0.034582	1.46115	-1.02938	0.999679	0.979387	0.00904583	0.0139319	0.999454	0.759506	0.119469	-0.17463	0.909549	0.730121	0.136605	0.272662
26.9237	27.8497	27.4803	24.6322	27.0934	26.5882	27.1634	28.3781	28.1299	26.9875	29.3302	28.4895	28.7056	27.7177	26.7225	27.6294	27.1334	28.7716	29.3975	29.5379	30.099	30.9074	0	140.22	6406400000	54	6	6	6	P28066	Q12874;E7EUT8	Proteasome subunit alpha type-5	PSMA5	0.605985	0.0347416	1.45915	0.277953	0.999679	0.890791	0.0502244	-0.0517464	0.999454	0.496949	0.303688	-0.344419	0.898758	0.715532	0.145371	-0.140355
25.0188	27.1561	25.0726	24.2946	25.7241	24.997	25.58	27.9721	27.5801	25.0288	29.2598	27.1655	27.6757	26.3084	24.4809	26.7493	25.7656	28.3549	28.8845	28.8014	30.2731	30.1024	0	41.851	4021600000	49	10	10	10	P43686	O95478;H0YAI9	26S protease regulatory subunit 6B	PSMC4	0.605985	0.0352639	1.45267	-2.52631	0.990013	0.477127	0.321366	0.560865	0.999454	0.44537	0.351279	1.47009	0.846716	0.421833	0.374859	-0.807318
24.8737	27.1632	25.0864	23.817	26.3012	24.7468	25.225	27.6328	26.9803	25.3709	28.9472	26.9395	27.4394	25.4645	24.8458	26.8057	25.2393	28.9191	28.5715	28.6293	30.6452	30.1207	0	103.06	4302400000	48	11	11	11	E9PM69;R4GNH3;P17980;E9PMD8	P26196	26S protease regulatory subunit 6A	PSMC3	0.605985	0.0353305	1.45185	-0.581127	0.990013	0.681508	0.166529	-0.21796	0.999454	0.281544	0.550454	-0.982749	0.996241	0.983161	0.00737516	0.0133254
24.078	27.4795	24.4424	23.1483	23.186	23.3024	24.5551	23.7609	25.1667	24.0593	28.3472	23.6046	27.583	23.6062	24.83	23.3889	24.7169	24.6433	26.3741	23.4671	28.17	24.8447	0	30.431	1029400000	9	6	6	6	E9PBS1;P22234;D6RF62	E7ESA8;Q8WWY3;E7EVX8;E7EU94;E7ESX0;E7EN72	Multifunctional protein ADE2;Phosphoribosylaminoimidazole-succinocarboxamide synthase;Phosphoribosylaminoimidazole carboxylase	PAICS	0.605985	0.0357223	1.44706	-0.432023	0.990013	0.73187	0.135566	-0.244404	0.999454	0.821085	0.0856117	-0.0581427	0.846716	0.427708	0.368853	-0.367513
24.9793	27.5595	24.8024	24.1841	25.2675	24.8056	22.3892	25.8786	25.798	24.6478	31.5202	24.4557	30.3279	25.124	25.4726	25.9201	26.0026	26.9558	28.347	24.9564	30.9507	25.0593	0	41.976	6045000000	18	4	4	4	P49773;D6RC06;D6REP8;D6RE99;D6RD60	J3KR35;Q8WUD4;S4R331;C9JUN5	Histidine triad nucleotide-binding protein 1	HINT1	0.605985	0.0357479	1.44675	0.702808	0.990013	0.674944	0.170732	-0.256478	0.999454	0.74698	0.126691	-0.284989	0.976361	0.885662	0.052732	0.0316518
23.0096	25.016	24.297	24.1047	25.2341	21.1999	24.6694	23.9218	23.088	24.1961	27.5851	25.0957	25.2272	23.9481	24.6056	24.263	23.0729	25.1794	25.219	24.73	25.8697	24.9206	0	18.234	310760000	3	4	4	4	Q10713;Q5SXN0	E9PIR7;B2R5P6;E2QRB9;B7Z2S5;E9PNQ6;E7ESI6;E7EW10;Q16881;E9PKD3;E9PLT3;E9PKI4;E9PIZ5;E7EWK1;F5H1L4;E7ENA2;D3YTF8;F5H2V0;D3YTF9;Q9NNW7	Mitochondrial-processing peptidase subunit alpha	PMPCA	0.605985	0.0362585	1.44059	-1.8686	0.990013	0.366188	0.436296	1.23554	0.999454	0.511274	0.291346	-1.2574	0.885266	0.649089	0.187696	0.450503
24.2536	30.1051	26.0607	24.134	25.0952	26.3841	24.534	25.135	25.9489	23.8015	33.0451	25.0938	30.2514	23.223	24.8991	23.4568	23.7432	30.5941	28.4562	24.9698	32.3508	26.1854	0	323.31	15434000000	74	17	17	17	P21796;C9JI87	C9J9K3;P08865;A6NE09;C9JQR9	Voltage-dependent anion-selective channel protein 1	VDAC1	0.605985	0.0363053	1.44003	-0.648219	0.990013	0.829032	0.0814286	0.115079	0.999454	0.762118	0.117978	-0.327046	0.885266	0.623709	0.205018	0.240587
26.3687	29.4065	25.7252	26.2433	23.8024	25.6706	25.1078	26.4444	26.9397	25.6891	31.1582	25.1801	30.1306	24.499	24.6367	25.4042	24.2678	28.7077	29.1526	26.7024	30.2649	26.933	0	157.79	5960000000	52	8	8	8	P09936;D6R956;D6RE83;D6R974	P11021	Ubiquitin carboxyl-terminal hydrolase isozyme L1;Ubiquitin carboxyl-terminal hydrolase	UCHL1	0.613391	0.0374128	1.42698	0.463361	0.999679	0.937483	0.0280366	0.0410538	0.999454	0.17579	0.755006	0.433891	0.846716	0.340887	0.46739	0.320006
24.2061	26.3419	25.2661	23.4454	25.8845	23.7366	23.1808	24.1553	25.1717	24.193	30.1582	25.0016	27.9476	24.2105	23.0855	24.3952	25.1597	24.7748	26.5251	24.9053	29.4481	24.563	0	34.9	2179700000	17	5	5	5	Q5W0H4;P13693;J3KPG2;E9PJF7	P16152;E9PQ63;A8MTM1	Translationally-controlled tumor protein	TPT1	0.613391	0.0377277	1.42334	-1.84979	0.990013	0.406531	0.390906	1.26973	0.999454	0.705401	0.151564	0.688336	0.914559	0.739358	0.131145	-0.426756
22.8258	26.6444	22.3482	24.2983	23.927	23.9395	24.1941	23.6641	24.0166	24.2106	29.7076	24.5322	27.2327	24.5845	23.7863	24.2184	24.1241	27.3148	26.5675	24.0086	29.5014	23.5456	0	33.854	1811400000	15	8	8	8	B4DJV2;O75390;H0YIC4	P47755;F8W9N7;C9JUG7;F8WED3	Citrate synthase;Citrate synthase, mitochondrial	CS	0.613391	0.0381101	1.41896	-2.07647	0.990013	0.669035	0.174551	-0.770437	0.999454	0.157233	0.803456	-1.59256	0.988361	0.937282	0.0281299	-0.0623398
24.4728	28.9682	26.2984	25.0605	24.7905	26.2295	25.2762	26.8589	26.964	26.9142	30.8706	24.5575	29.5885	24.9568	25.271	26.2882	25.7105	29.1179	29.0264	26.7441	30.4704	26.8897	0	51.162	5330600000	54	7	7	7	P27797;K7EJB9	Q8IWX8;J3QK89	Calreticulin	CALR	0.618212	0.0388669	1.41042	0.646909	0.990013	0.540471	0.267228	0.360806	0.999454	0.320486	0.494191	-0.442373	0.83092	0.189176	0.723135	-0.640691
23.0573	27.5921	26.4699	25.4924	25.4198	25.8351	25.9075	27.8313	27.1803	25.6235	29.7871	27.5756	27.923	26.1036	25.7824	26.2532	25.7168	28.4483	29.3655	27.6693	30.2132	30.7609	0	57.746	4995400000	34	7	7	7	G3V295;G3V5Z7;P60900;G3V3I1;G3V3U4	P09874;Q5VX84;Q5VX85	Proteasome subunit alpha type;Proteasome subunit alpha type-6	PSMA6	0.627149	0.0405406	1.39211	-0.60498	0.990013	0.818564	0.0869472	-0.19741	0.999454	0.584464	0.233242	0.6739	0.976361	0.888094	0.0515412	0.0888309
24.1711	25.8423	24.0461	24.1657	23.8037	23.262	24.3594	24.9257	23.7956	24.6526	27.5571	25.2602	26.5464	24.9426	23.3058	25.1562	25.7746	25.258	24.761	23.3819	26.6406	23.9009	0	23.409	398830000	8	5	5	2	Q15819;G3V113;H0YBP9;H0YBX6	Q15293;B7Z1M1	Ubiquitin-conjugating enzyme E2 variant 2	UBE2V2	0.627149	0.0424502	1.37212	0.846315	0.990013	0.182722	0.738209	2.197	0.999454	0.317695	0.49799	-0.344995	0.846716	0.363336	0.439691	0.412028
24.3861	23.9075	24.4067	24.9323	23.7805	23.1569	23.1273	23.6467	23.3364	25.4785	27.4433	25.1792	25.1255	23.8622	24.3888	24.8285	23.5232	25.4226	24.311	25.0827	27.2307	24.03	0	16.513	345740000	6	4	4	4	Q8N4H5;F8W8Z9	Q14152;F5H335	Mitochondrial import receptor subunit TOM5 homolog	TOMM5	0.627149	0.0424717	1.3719	-0.434267	0.990013	0.814061	0.0893433	-0.176819	0.999454	0.336919	0.472475	-0.619865	0.976361	0.882065	0.0544996	-0.0720514
23.2426	25.1519	24.3022	22.699	23.7096	22.8635	24.128	24.4859	23.9517	23.0057	28.2235	24.2724	25.5981	25.4479	24.3135	23.5235	23.2287	24.539	23.6476	24.467	27.5491	24.6597	0	14.442	577980000	6	4	4	4	K7ERI8;K7ERQ8;P51148;K7ENY4;F8VVZ0;F8VUA5;F8VVK3;B4DJA5;P61020;P20339	F6S0T5;O60341;R4GMP9;R4GMQ1	Ras-related protein Rab-5C;Ras-related protein Rab-5A;Ras-related protein Rab-5B	RAB5C;RAB5B;RAB5A	0.627149	0.0425569	1.37103	0.746803	0.990013	0.652232	0.185598	-0.491009	0.999454	0.730479	0.136392	0.441	0.83092	0.135356	0.868522	1.04289
29.9015	32.2637	29.6236	29.8855	30.1556	30.1044	30.8112	31.4951	31.0469	31.5312	33.7462	31.0716	32.5405	29.9083	29.7763	30.6415	29.6753	32.5745	31.9771	31.2122	33.6376	31.5965	0	323.31	57130000000	236	38	25	25	P07900;Q86U12	H0Y7A7;P62158;E7ETZ0;E7EMB3;G3V361;Q96HY3;G3V226;F8WBR5;M0QZ52;G3V479	Heat shock protein HSP 90-alpha	HSP90AA1	0.627149	0.0431638	1.36488	-1.74501	0.990013	0.0318171	1.49734	-1.12154	0.999454	0.691734	0.160061	-0.488144	0.83092	0.115855	0.936086	-0.937237
25.8718	27.6226	25.8401	25.5422	25.4625	25.8733	25.8777	27.278	27.1516	26.3131	29.8067	26.9308	28.3289	26.7291	25.2003	26.032	22.9618	28.4164	28.518	29.2318	30.1513	30.2556	0	80.49	4651800000	57	8	8	8	O14818;H0Y586;Q8TAA3	Q5BKZ1;E2QRN4	Proteasome subunit alpha type-7;Proteasome subunit alpha type-7-like	PSMA7;PSMA8	0.627149	0.0432285	1.36423	0.38693	0.990013	0.369212	0.432724	-0.468569	0.999454	0.92282	0.0348831	0.0627146	0.852063	0.470568	0.327378	-0.277974
25.0544	31.0615	28.1765	24.7973	24.0328	28.3273	23.7674	26.3317	27.7241	24.7434	32.8686	25.7081	31.1724	24.4771	22.9462	25.1034	24.4818	30.6648	29.6435	25.0399	32.3164	27.9629	0	85.054	17381000000	77	11	11	8	Q32Q12;J3KPD9;E7ERL0;P15531;P22392;E5RHP0	Q14247;B4E358;H7C314;H0YCD9;H0YEV2;E9PKG3;E9PP90	Nucleoside diphosphate kinase;Nucleoside diphosphate kinase A;Nucleoside diphosphate kinase B	NME1-NME2;NME2;NME1	0.627149	0.0440251	1.3563	-1.64333	0.733405	0.0119341	1.92321	-2.81913	0.999454	0.0266361	1.57453	-0.822238	0.83092	0.211163	0.675383	-1.19243
23.912	26.1129	24.7483	24.1568	23.4835	23.1741	23.5555	23.8704	25.4826	24.0244	27.4383	25.5113	26.6285	24.0343	24.4781	24.451	24.3634	24.6325	25.5834	24.0697	27.4031	24.8555	0	25.391	524100000	13	8	8	8	O14980	Q92499	Exportin-1	XPO1	0.627149	0.0440322	1.35623	-0.636925	0.990013	0.741975	0.129611	0.267162	0.999454	0.877857	0.0565763	0.1171	0.846716	0.363185	0.439872	0.457041
22.7549	25.1554	24.4772	22.2452	23.8265	23.9384	23.9133	25.3403	24.289	23.0337	28.561	24.5652	24.6649	24.5707	25.8889	25.5487	25.457	24.5408	24.3281	23.6599	24.5958	23.1986	0	14.102	455060000	4	3	3	3	Q9HAV7	Q13823;H0YG10	GrpE protein homolog 1, mitochondrial	GRPEL1	0.627149	0.0441865	1.35471	-0.979816	0.999679	0.988318	0.0051032	0.00362587	0.999454	0.598759	0.222748	0.702022	0.95468	0.827689	0.0821329	0.209482
24.8466	26.8798	24.6061	25.087	24.0476	24.471	22.9558	23.5102	24.5468	25.1178	29.8855	24.7474	29.1863	23.4139	25.54	25.4225	24.2571	26.3824	26.2776	25.369	28.2906	25.8422	0	109.06	2078600000	16	5	5	5	E5RIW3;E5RJD8;E5RHG6;O75347	G3V4C1;G3V251;G3V5X6;G3V3K6	Tubulin-specific chaperone A	TBCA	0.627149	0.0447456	1.34925	0.463305	0.990013	0.641152	0.193039	-0.291962	0.999454	0.979969	0.00878755	-0.022768	0.921039	0.747322	0.126492	-0.152897
25.0424	29.3009	25.1976	24.6625	24.3592	25.0706	23.6437	25.6508	25.8296	24.5347	32.1156	23.5669	29.8439	24.9749	23.7919	24.8797	23.4883	29.0525	27.9163	26.937	31.071	25.0651	0	177.65	7935800000	46	14	14	14	P00558;B7Z7A9;E7ERH5	Q96I25;Q5W011;Q5W010;Q5W012;H0Y6J6	Phosphoglycerate kinase 1	PGK1	0.627149	0.0447579	1.34913	1.28283	0.990013	0.575322	0.240089	0.514559	0.999454	0.747178	0.126576	-0.260558	0.83092	0.194861	0.710276	-0.964869
26.6113	27.186	26.9346	26.0413	24.6758	26.6745	27.715	26.0471	26.9759	26.7244	29.8205	26.9331	28.6636	26.4346	26.7187	26.176	26.7636	27.2104	27.1691	26.1794	29.7444	26.5378	0	57.478	3589000000	24	11	11	11	Q9P258	Q15428;K7EMT0	Protein RCC2	RCC2	0.627149	0.0454057	1.34289	0.378469	0.990886	0.842004	0.074686	0.0919062	0.999454	0.80227	0.0956794	-0.160265	0.83092	0.0707995	1.14997	0.237902
26.4274	28.9583	26.155	24.778	25.3551	25.2307	24.0778	27.0014	27.0001	24.8429	31.4722	25.1199	29.2025	24.3874	24.0905	26.1119	24.603	28.5919	28.618	26.488	30.5888	26.8484	0	73.326	6083600000	40	12	12	12	P40926;G3XAL0	R4GNG8;Q96NC0;R4GMX9	Malate dehydrogenase, mitochondrial;Malate dehydrogenase	MDH2	0.627149	0.045459	1.34238	0.998885	0.990013	0.743514	0.128711	-0.210828	0.999454	0.890328	0.0504499	0.128977	0.83092	0.1109	0.955067	-0.432654
23.6769	23.0128	23.7756	24.8366	25.4147	23.8035	23.5455	25.1436	25.026	25.8463	28.171	26.1007	26.1388	26.1801	23.458	24.1385	26.2487	26.1777	26.8822	24.8109	26.5418	25.0509	0	11.646	647930000	5	4	4	4	A6NFX8;Q9UKK9;A6NCQ0;A6NJU6	Q01082;F8W6C1;P11277	ADP-sugar pyrophosphatase	NUDT5	0.63792	0.0473707	1.32449	-1.39268	0.923397	0.0230022	1.63823	-3.4126	0.999454	0.656894	0.182505	-0.283828	0.846716	0.357838	0.446313	-0.852004
25.1878	22.4271	23.7819	23.2081	23.6398	25.2362	24.3795	24.7591	24.3695	24.8141	28.3196	25.007	25.5813	23.4572	24.3096	25.0229	25.814	25.5176	25.1837	22.7518	28.2722	25.0825	0	22.441	789410000	7	6	6	6	P11177;C9J634	E7EUM5;Q7Z3B4	Pyruvate dehydrogenase E1 component subunit beta, mitochondrial	PDHB	0.63792	0.0476596	1.32185	-2.97591	0.990013	0.457841	0.339285	1.18111	0.999454	0.928667	0.0321402	-0.216054	0.83092	0.0840175	1.07563	1.66667
24.0435	27.3006	26.441	25.1281	24.3394	24.9152	24.056	24.6426	23.7867	26.992	29.8447	23.5197	27.2855	24.4173	22.9395	24.9771	24.9046	27.9947	27.2556	23.0508	29.105	23.4032	0	43.225	2061000000	18	7	7	7	P04843;B7Z4L4	Q9NPD3;E9PPI9;E9PI41	Dolichyl-diphosphooligosaccharide--protein glycosyltransferase subunit 1	RPN1	0.63792	0.0479524	1.31919	-0.931924	0.990013	0.173405	0.760939	1.10686	0.999454	0.323766	0.489769	-0.888158	0.58403	0.0129593	1.88742	2.29905
23.9725	27.2073	24.099	24.3355	25.7163	22.5058	24.3833	26.2546	24.3864	26.002	27.6459	24.8766	27.4556	23.1092	23.0896	24.0016	23.5797	27.1796	26.036	23.7786	28.4749	23.6176	0	37.921	1027600000	15	9	9	9	K7EJE8;K7EKE6;P36776;K7ER27	Q9UHB6;F8VQE1;F8VS07;F8VRN8;F8VTU2;F8VVQ7	Lon protease homolog, mitochondrial	LONP1	0.63792	0.0481271	1.31761	-1.68743	0.609599	0.00681648	2.16644	-3.27326	0.999454	0.190671	0.719716	-0.723528	0.83712	0.235904	0.627264	-1.2584
22.7169	23.5949	24.5785	23.0838	25.0297	23.666	23.2995	23.5681	23.5785	23.9684	30.0069	23.6788	26.8204	23.5715	24.8055	25.1315	24.6592	23.7309	25.2115	23.4555	28.7884	23.6561	0	108.22	1525100000	6	4	4	4	O96008;K7EKG4;K7EJ57	J3KNN5;Q9UJV9;D6RGI7;H0Y8L8;H0YA06;D6RD33	Mitochondrial import receptor subunit TOM40 homolog	TOMM40	0.638483	0.0486418	1.31299	0.424634	0.990013	0.31509	0.501565	-0.342998	0.999454	0.954999	0.0199971	-0.0535669	0.898424	0.696829	0.156874	-0.207029
24.9088	24.1647	23.4577	24.7633	24.2039	24.4205	25.4697	25.6647	24.9247	25.975	27.4241	25.8048	25.5849	23.6865	23.9639	25.3874	25.0448	26.002	25.1638	25.3963	26.6031	25.6267	0	38.868	573370000	12	10	10	10	Q7Z6Z7;H0Y5W0	O43852;H0Y875	E3 ubiquitin-protein ligase HUWE1	HUWE1	0.642323	0.0494094	1.30619	0.688923	0.990013	0.202668	0.693214	2.76264	0.999454	0.0694384	1.1584	-0.796576	0.910632	0.732816	0.135005	0.181958
23.8274	26.172	24.6139	24.2326	25.3412	24.3035	24.457	23.9386	24.4376	24.6887	30.0995	24.8842	26.9329	24.1014	22.5374	23.6708	25.3816	25.1848	26.0241	24.5683	28.4972	25.1452	0	115.36	1657900000	23	14	14	13	Q86VP6	B1AM49;Q12926;C9JB16;B1AM48;B1APY9;B1APY8;P26378;Q14576	Cullin-associated NEDD8-dissociated protein 1	CAND1	0.654045	0.0507949	1.29418	2.42172	0.990013	0.160109	0.795583	-0.825921	0.999454	0.606421	0.217226	-0.858171	0.977171	0.897225	0.0470987	-0.151047
24.9707	26.5105	24.5012	23.7054	26.1061	25.7064	25.2619	25.0727	23.5334	25.5782	29.908	25.8253	28.4635	25.2221	24.2826	26.2326	24.518	25.9883	26.4464	25.7827	28.249	25.9437	0	79.109	1973300000	18	4	4	4	Q15056	Q14677	Eukaryotic translation initiation factor 4H	EIF4H	0.65998	0.051744	1.28614	0.818248	0.990013	0.0710084	1.14869	1.025	0.999454	0.628573	0.201644	0.297699	0.312807	0.00228813	2.64052	2.10967
24.2359	25.7851	24.2597	23.9251	24.9709	24.3056	25.0034	25.1062	24.4256	24.2796	29.3918	25.2135	26.3561	24.4275	22.8004	23.3467	23.487	25.9635	25.7874	24.7132	28.5558	22.3206	0	40.6	1199500000	16	10	10	10	P38117;M0QY67	Q9NW64;F5GWK3;E5RJW4;E5RHA8	Electron transfer flavoprotein subunit beta	ETFB	0.660804	0.0522974	1.28152	0.539787	0.990013	0.833053	0.0793275	-0.115987	0.999454	0.981444	0.00813427	0.017561	0.952671	0.81738	0.0875759	0.0480531
23.4555	27.641	26.6179	24.4842	23.2216	24.0673	25.2571	24.0128	24.4168	24.1422	29.5594	23.754	27.765	23.3483	24.0528	24.0445	24.8609	27.1138	26.7734	23.3	28.8763	25.5488	0	60.913	1779800000	13	7	7	7	O00154;B4DUX0;K7EKP8	Q9ULV4;B4E3S0;F8W1H8;F8VUX3;F8VSA4;F8VRE9;F8VTT6;F8VVB7;F8VV53;H0YHL7;J3QLV6;J3KSS5;Q6QEF8	Cytosolic acyl coenzyme A thioester hydrolase	ACOT7	0.6615	0.0531949	1.27413	-2.3883	0.407262	0.00326656	2.48591	-4.33933	0.999454	0.572899	0.241922	-0.49653	0.996241	0.981904	0.00793104	-0.0375989
22.3973	24.4892	24.232	23.9212	24.6788	22.4293	24.0591	23.834	23.3407	23.7628	28.1025	24.8163	23.9178	24.1011	24.4273	23.2279	23.4038	27.0991	23.9945	23.8093	28.1475	24.6018	0	16.488	727130000	6	7	5	5	Q13011;M0R248	Q2NL82	Delta(3,5)-Delta(2,4)-dienoyl-CoA isomerase, mitochondrial	ECH1	0.6615	0.0542488	1.26561	0.778361	0.990013	0.374371	0.426698	-0.962918	0.999454	0.217331	0.662879	-1.42827	0.846716	0.354062	0.450921	-0.729804
26.2888	27.1045	25.9974	26.3891	24.8241	24.3122	25.8602	25.7018	24.4979	25.52	30.2992	25.3383	28.1349	24.9685	23.6995	24.7532	23.4502	26.8277	26.7954	25.7607	30.0557	27.0214	0	103.07	3015900000	29	12	12	12	P49411	O75937;S4R3J5	Elongation factor Tu, mitochondrial	TUFM	0.6615	0.0544277	1.26418	0.413955	0.990013	0.789011	0.102917	0.134918	0.999454	0.352467	0.452882	-0.851973	0.846716	0.280622	0.551879	-0.345052
23.9841	27.0845	25.2356	24.3187	25.4371	23.3164	24.2375	24.8404	24.4864	24.1429	29.7368	24.8043	27.3036	23.555	24.1646	23.5069	25.7948	26.7322	24.3655	24.5178	28.0315	23.5249	0	53.745	1404300000	11	11	11	11	P13667	P05091;F8VP50	Protein disulfide-isomerase A4	PDIA4	0.6615	0.0547646	1.2615	-1.14617	0.990013	0.705565	0.151463	0.675742	0.999454	0.065432	1.18421	-1.51702	0.869794	0.567569	0.245981	0.627812
23.9151	26.7554	23.9256	23.5894	25.3434	22.2422	20.8317	23.6981	24.4737	23.7356	29.2371	23.7807	26.9208	23.7546	24.6663	24.0533	24.5468	27.3316	26.1771	23.171	28.7982	24.4082	0	80.966	1314600000	11	10	10	10	P51659;E7EWE5;E7ER27;G5E9S2;E7ET17;E7EPL9	F8WCF6;P59998;F8WDD7;H7C0A3;F8WDW3;F8WE39;R4GN08	Peroxisomal multifunctional enzyme type 2;(3R)-hydroxyacyl-CoA dehydrogenase;Enoyl-CoA hydratase 2	HSD17B4	0.6615	0.0554587	1.25603	-2.42068	0.999679	0.958147	0.0185678	-0.0617434	0.999454	0.577727	0.238277	-0.791718	0.885266	0.622454	0.205893	-0.213527
24.2709	26.8629	24.9116	25.5712	22.8937	24.6928	23.2491	24.0134	24.4164	24.7589	29.9531	24.0229	27.2395	24.1436	24.9768	23.7388	25.0325	26.1808	26.828	23.739	28.341	24.7474	0	96.795	1645800000	21	22	22	22	Q14204	O14974;F8VZN8;H0YIS4;H0YHI8;H0YIM2;H0YHL8;H0YIS3;F8VW28	Cytoplasmic dynein 1 heavy chain 1	DYNC1H1	0.6615	0.0557494	1.25376	-1.68509	0.802404	0.0154309	1.81161	-2.62434	0.999454	0.309193	0.509771	-0.74266	0.83092	0.073215	1.1354	-2.12445
27.6551	28.1256	27.6798	27.303	24.4974	26.45	25.9224	27.6922	27.2794	26.6568	29.9624	27.2073	28.3054	26.8584	24.6136	27.6841	25.2455	27.633	28.2035	26.6592	29.4613	27.734	0	70.264	3591100000	26	2	2	2	P20290;H0Y9Y1;D6RDG3	J3KR24;P41252;Q5TCC4;Q5TCC5;Q5TCC6;Q5TCD2	Transcription factor BTF3	BTF3	0.6615	0.0563132	1.24939	-0.676041	0.990013	0.461107	0.336198	1.43576	0.999454	0.803985	0.094752	-0.420712	0.985059	0.919118	0.0366286	0.132959
24.5156	25.7208	23.8806	23.7453	24.5838	24.6072	23.1399	24.3716	24.9712	25.3243	28.3822	24.7952	27.0914	24.624	24.2666	23.5766	23.5838	26.372	25.7336	25.3474	27.9274	25.2381	0	30.365	879440000	12	6	6	6	O00231;J3QRY4	X1WI28;P27635;F8W7C6;Q96L21;H7C123;B8A6G2;H7C2C5;A6QRI9;H7C2U2	26S proteasome non-ATPase regulatory subunit 11	PSMD11	0.6615	0.0569076	1.24483	-0.743186	0.990013	0.279641	0.553399	0.547136	0.999454	0.230057	0.638164	0.478391	0.898758	0.703939	0.152465	-0.134146
22.8372	26.8974	26.5901	24.9592	24.2809	23.372	26.2331	26.8615	24.8523	26.6404	27.0556	24.4673	27.031	24.354	26.0838	24.538	24.6577	24.6285	26.7448	26.9826	26.7681	27.0384	0	15.913	1746200000	5	4	4	4	J3KNQ3;Q9UNM6;H0YD73	P07355;A6NMY6;H0YN42;H0YMD0;H0YMU9;H0YKS4;H0YNB8;H0YMD9;H0YKN4;H0YKV8;H0YKL9;H0YKZ7;H0YLV6;H0YMT9;H0YKX9;H0YN28;H0YL33;H0YMM1;H0YNP5;H0YM50;H0YMW4;H0YN52;H0YNA0	26S proteasome non-ATPase regulatory subunit 13	PSMD13	0.6615	0.0573377	1.24156	-2.79207	0.990013	0.648115	0.188348	0.676597	0.999454	0.342374	0.465499	-2.14583	0.846716	0.33119	0.479923	1.3165
24.5416	25.7182	23.1422	22.8475	23.8354	23.4852	24.6797	25.0843	24.3827	23.4957	28.4511	23.7484	25.7078	24.3722	24.2056	24.612	24.2187	25.7791	23.351	24.3197	27.8072	24.4458	0	19.733	662640000	10	5	5	5	Q00688	P08754;P63096;P09471;H3BTM2;C9JPP4	Peptidyl-prolyl cis-trans isomerase FKBP3	FKBP3	0.6615	0.0577617	1.23836	-1.91049	0.990013	0.242614	0.615085	-1.22234	0.999454	0.526452	0.278641	0.770714	0.846716	0.430759	0.365766	-0.348905
25.3479	26.0602	24.25	22.5539	24.7534	24.4369	25.2491	24.6588	22.8019	25.108	27.7129	24.437	26.6091	24.7737	22.9705	24.9391	24.126	26.1718	23.5165	23.6988	27.4758	25.3353	0	9.9005	552720000	8	3	3	3	H3BQF1;H3BQB1;P07741;H3BSW3;H3BQZ9	H0YGM0;B4DXW4;Q9H078;H0YFF5;F5GX99;F5H392;F5H7A5;S4R372;Q7Z777	Adenine phosphoribosyltransferase	APRT	0.6615	0.0579149	1.23721	-0.288066	0.990013	0.208285	0.681342	1.59017	0.999454	0.168611	0.773115	-1.32088	0.846716	0.317066	0.49885	0.971344
23.982	26.3561	23.9515	23.1907	24.174	24.6453	23.82	22.4601	24.8269	24.5545	28.9211	23.9826	26.8324	24.5945	22.7831	22.7697	25.1946	25.0265	26.8526	23.2284	28.9428	24.2192	0	73.731	1203200000	13	5	5	5	P30405;R4GN99;Q2YDB7;H0Y548	P63092;Q5JWF2;S4R3E3;Q5JWE9;Q5JWD1;H0Y7E8;S4R3V9;H0Y7F4;P38405;A2A2R6;K7EQ80;K7EPE2;P11488;P19087;A8MTJ3	Peptidyl-prolyl cis-trans isomerase F, mitochondrial;Peptidyl-prolyl cis-trans isomerase	PPIF	0.6615	0.0582237	1.2349	-1.68824	0.622548	0.00874883	2.05805	-2.15896	0.999454	0.554069	0.256436	-0.804792	0.83092	0.216551	0.66444	-1.07689
23.9316	26.3638	23.6287	24.233	23.8714	23.4573	25.2191	23.6211	24.3883	24.4237	28.6804	23.9047	27.1018	25.5805	24.0298	25.421	23.4093	27.0464	26.655	23.3914	28.7765	25.5121	0	32.924	1133900000	15	3	3	3	M0QXF7;M0QYN0;Q969H8	I3L3P7;P62244;I3L246;H3BN98;H3BV27;H3BT37;I3L303;H3BVC7	Myeloid-derived growth factor	MYDGF	0.661966	0.0587543	1.23096	-1.14433	0.990013	0.803096	0.0952327	-0.244922	0.999454	0.749385	0.125295	0.614783	0.990605	0.957634	0.0188006	-0.0482063
27.2415	30.2456	26.7843	27.3983	25.6972	26.638	27.2514	28.3359	26.5244	27.166	33.023	24.9861	31.3097	27.1087	26.223	24.4008	27.0359	30.3389	30.1461	27.2949	31.6177	28.0942	0	323.31	16697000000	79	11	11	11	P12277;H0YJG0	Q5JY65;Q9BZJ0	Creatine kinase B-type	CKB	0.667024	0.0596967	1.22405	0.478118	0.999679	0.90279	0.0444131	-0.0871073	0.999454	0.92078	0.0358439	-0.115129	0.869794	0.571496	0.242987	-0.25422
25.8784	26.7186	23.6076	26.1209	25.7995	25.0506	22.57	26.6815	25.6704	25.8549	30.9125	25.6246	29.7114	27.4925	24.8277	26.623	25.4737	28.7055	28.7191	25.927	30.6565	23.2633	0	88.224	4994700000	23	4	4	4	C9JJ34;P43487;C9JXG8;C9JDM3;C9JGV6;C9JIC6	Q5HY54;P21333;F8WE98;E9PHF0;Q14315;H0Y5F3;H0Y5C6	Ran-specific GTPase-activating protein	RANBP1	0.672554	0.060689	1.21689	-1.72306	0.990013	0.503425	0.298065	-1.73096	0.999454	0.261052	0.583273	-0.93598	0.976361	0.888689	0.05125	-0.200488
24.8695	26.3474	24.022	25.2058	24.4287	23.7057	22.5565	25.6376	24.9663	24.7488	29.9494	24.057	26.2862	22.5461	24.906	25.6606	23.6213	27.7151	26.2746	25.0253	28.3576	24.8856	0	38.821	1648600000	14	5	5	5	Q15084	Q9BQ61;K7EN60;K7ELS0;K7ERU7	Protein disulfide-isomerase A6	PDIA6	0.68176	0.062024	1.20744	0.556451	0.990013	0.49566	0.304816	-0.568229	0.999454	0.384155	0.415493	-0.549685	0.885266	0.647791	0.188565	-0.197641
26.8968	23.1025	24.9915	27.4045	25.9233	22.8999	27.7588	24.3272	23.6387	28.2326	29.1157	24.2265	26.8417	24.7811	27.0179	24.9462	24.8729	23.1308	24.6993	27.0841	27.1674	24.8186	0	18.825	2131800000	28	4	4	4	F8VVM2;Q00325	Q9Y383;V9GZ75;F8WEU3	Phosphate carrier protein, mitochondrial	SLC25A3	0.688687	0.0645416	1.19016	0.299034	0.990013	0.814032	0.0893585	0.0767377	0.999454	0.915827	0.0381865	-0.332331	0.83092	0.055063	1.25914	-0.321357
24.49	22.9697	26.7457	23.1806	24.1945	23.7348	23.9955	24.6959	23.2803	25.9191	25.8965	24.6175	22.9649	24.4421	24.2155	22.6784	24.5508	25.8391	25.1541	25.0232	25.6327	24.8803	0	11.845	437350000	2	4	3	3	Q9P0M6;Q5SQT3	P09012;M0R268;M0QZG7;M0R221;M0R2B8;M0QXK2;M0R0G9	Core histone macro-H2A.2;Histone H2A	H2AFY2	0.688687	0.0654109	1.18435	0.563566	0.990013	0.325065	0.48803	-0.830428	0.999454	0.795167	0.0995414	-0.412597	0.852125	0.481573	0.317338	-0.419754
24.2805	26.6244	23.319	22.5256	25.1274	24.5298	24.4725	24.1449	23.8108	25.064	28.4959	23.939	28.2885	24.8068	24.8282	25.5599	23.8356	25.3334	26.2226	24.5355	28.2508	24.7397	0	49.949	1050500000	17	12	12	12	P54577	P17987;E7EQR6;F5H282;E7ERF2;F5GZ03;F5H136;F5GZI8;F5H676;F5H7Y1;F5GYL4;F5H726	Tyrosine--tRNA ligase, cytoplasmic;Tyrosine--tRNA ligase, cytoplasmic, N-terminally processed	YARS	0.688687	0.0662323	1.17893	-2.01279	0.990013	0.646334	0.189543	1.08375	0.999454	0.748316	0.125915	0.700612	0.83092	0.219911	0.657754	2.16188
28.1043	29.3851	27.3657	27.6213	26.1488	27.5431	27.8153	27.153	27.421	28.1197	31.1192	27.3664	30.0022	28.0131	26.9343	26.3256	27.0658	29.6697	28.4825	26.7433	30.5894	28.5675	0	87.018	7434900000	54	9	8	8	P32119	K7ENJ0;K7ELW1;P54725	Peroxiredoxin-2	PRDX2	0.688687	0.0664722	1.17736	-1.28824	0.990013	0.28181	0.550043	1.33496	0.999454	0.469906	0.327989	0.697211	0.846716	0.301972	0.520034	0.898232
25.5851	26.4972	25.774	24.9793	25.2665	25.5812	25.336	27.1018	26.2289	25.3565	29.2534	26.494	28.1478	24.7498	22.8816	25.8491	25.7514	28.5733	28.6102	27.0477	30.4209	29.7078	0	85.409	3656000000	41	10	10	9	P62195;J3KRP2;J3QSA9;J3QQM1;J3QLH6	P62701;C9JEH7;P22090;Q8TD47;A6NH36	26S protease regulatory subunit 8	PSMC5	0.688687	0.0669653	1.17415	-1.0546	0.990013	0.72273	0.141024	-0.182501	0.999454	0.498314	0.302497	0.542159	0.885266	0.636558	0.196162	-0.232979
26.2688	26.7866	28.0684	22.1417	23.328	26.1505	25.5426	26.1163	27.1969	25.8479	25.1637	25.8719	26.0684	25.4445	25.913	26.9834	24.4098	25.2604	25.9704	23.295	25.3737	25.8576	0	64.533	1238100000	12	7	7	7	Q9Y3T9	Q9NVX2;K7EN33	Nucleolar complex protein 2 homolog	NOC2L	0.688687	0.0673023	1.17197	-1.26754	0.990013	0.615727	0.210612	0.289024	0.999454	0.102804	0.98799	1.32325	0.846716	0.309893	0.508788	0.927511
24.6367	29.0273	25.7389	25.4316	24.5242	25.4692	24.0896	24.5471	24.9587	25.0853	31.1153	24.4553	29.2139	24.1882	21.7961	23.3086	24.3653	29.769	27.682	23.9627	30.8483	25.0708	0	76.144	5214200000	38	7	7	7	P35232;C9JZ20;E7ESE2;E9PCW0;C9JW96;D6RBK0	E9PNW0;E9PJJ2;E9PS34;E9PNJ7;C9J6D1;Q99733;A8MXH2;E9PKT8;C9JZI7;E9PKI2;E9PP22;C9J1B1	Prohibitin	PHB	0.688687	0.0675243	1.17054	-1.54047	0.990013	0.579972	0.236593	-0.835753	0.999454	0.705635	0.15142	0.141168	0.96162	0.849953	0.0706052	-0.270211
23.3282	28.0147	23.4675	24.1774	23.3123	25.1363	23.0888	24.7061	24.3647	23.5758	30.2023	24.0494	27.6281	25.5318	24.6013	24.8332	24.6947	27.9292	25.1334	24.0845	29.5252	22.3982	0	152.67	2274200000	18	9	9	9	Q9Y277;F5H740	Q9UKX7;B0QY21;B4E2D3	Voltage-dependent anion-selective channel protein 3	VDAC3	0.688687	0.0678266	1.1686	-1.75923	0.990013	0.527673	0.277635	-0.758075	0.999454	0.403166	0.394516	1.35837	0.852125	0.492737	0.307385	0.575022
25.7858	26.0576	24.089	24.5336	25.402	23.7952	23.5026	23.6443	24.3415	24.6162	30.1545	24.1475	26.5121	24.1726	24.592	24.3646	24.1297	26.1877	25.8502	24.1377	29.5472	24.2122	0	62.596	1996100000	21	9	9	9	P24752	P31948;F5H783;F5GXD8;H0YGI8	Acetyl-CoA acetyltransferase, mitochondrial	ACAT1	0.688687	0.0680284	1.16731	2.20638	0.407262	0.00329109	2.48266	3.54605	0.999454	0.766371	0.115561	0.555099	0.0964577	0.000285378	3.54458	4.32608
24.2361	24.0341	23.9276	25.7686	23.8416	22.7137	22.1952	25.274	25.9342	24.4538	27.8452	25.2056	25.6922	24.5962	22.4962	24.6052	24.5221	25.6731	26.2975	24.573	26.3733	25.4441	0	21.467	448650000	5	4	4	4	F5H6B1;G3V0E5;P02786	Q7Z6Z7;H0Y5W0;H0Y659;Q5H962	Transferrin receptor protein 1;Transferrin receptor protein 1, serum form	TFRC	0.688687	0.0680895	1.16692	1.176	0.923397	0.022816	1.64176	1.93873	0.999454	0.457657	0.33946	0.947219	0.83092	0.130133	0.885613	1.07664
27.2118	28.952	25.0456	25.529	25.7542	24.6052	25.3232	25.9138	25.8051	25.5848	30.4435	25.0343	28.2118	25.877	25.1765	26.1129	24.7124	25.8663	26.7287	26.0048	29.7141	26.2152	0	73.127	3210300000	24	4	4	4	Q15185	Q8WVC0	Prostaglandin E synthase 3	PTGES3	0.688687	0.0682574	1.16585	-0.49204	0.990013	0.464115	0.333374	-0.312513	0.999454	0.765293	0.116172	0.241693	0.997565	0.992814	0.00313221	-0.00301234
24.3728	26.3765	23.3869	24.9919	25.3475	23.7091	24.0322	23.6438	24.1938	24.8236	30.03	24.3678	28.4305	24.9244	23.9549	24.6387	25.081	26.2994	26.7135	24.9542	29.0916	24.3645	0	37.022	1966300000	15	8	8	8	P08758;E9PHT9;D6RBL5;D6RBE9	O75891;Q8TBP8;B4DGC8;C9IZ36;Q3SY69	Annexin A5;Annexin	ANXA5	0.69225	0.0691226	1.16038	-1.26457	0.990013	0.557273	0.253932	-0.625081	0.999454	0.912964	0.0395464	0.129456	0.852125	0.506991	0.295	-0.502821
25.6729	28.3282	25.2155	25.7655	25.8647	24.9487	25.4629	26.1534	26.4231	26.5403	30.3606	24.841	28.9282	24.5174	25.8081	25.9658	25.1577	26.872	28.1105	25.8717	30.2621	25.7156	0	75.897	3837400000	35	8	8	8	Q9Y266	Q9H307;G3V5F0;G3V579	Nuclear migration protein nudC	NUDC	0.693017	0.0700358	1.15468	0.637567	0.990013	0.449524	0.347247	-0.39817	0.999454	0.928829	0.0320644	-0.0531979	0.83092	0.16625	0.779238	-0.385469
24.1979	28.2783	25.72	24.1754	24.7724	25.3373	25.3479	25.0559	24.9639	24.8232	30.4958	24.1273	28.7875	25.4377	23.0687	25.5739	21.3738	27.4262	25.9302	23.8319	28.8434	25.531	0	22.561	2519900000	16	7	7	7	P30041	D6R9E3	Peroxiredoxin-6	PRDX6	0.693017	0.0710624	1.14836	0.978359	0.990013	0.698728	0.155692	-1.51819	0.999454	0.427125	0.369445	-1.14686	0.975624	0.871712	0.0596272	-0.134963
23.0229	27.2927	23.1469	24.4262	24.719	23.5003	22.8842	24.6078	24.6781	23.0006	29.8604	24.8843	28.0961	24.8685	22.3813	24.897	24.8222	28.0771	27.0854	23.7909	30.0431	22.8746	0	73.59	2492100000	32	12	12	12	P04181	Q9BRK5;H0Y3T6;G3V1E2	Ornithine aminotransferase, mitochondrial;Ornithine aminotransferase, hepatic form;Ornithine aminotransferase, renal form	OAT	0.693017	0.0716935	1.14452	1.97109	0.990013	0.118611	0.925874	2.39814	0.999454	0.686392	0.163428	-0.311079	0.994747	0.964982	0.0154808	-0.0439415
23.8741	27.0157	25.8139	23.7645	25.5124	26.6518	22.918	24.1631	25.5389	24.9717	31.7449	24.2874	28.5583	24.8962	23.8902	24.7904	23.3147	28.4023	27.0964	23.9166	30.6504	25.4339	0	119.91	5445100000	47	18	18	18	Q99832;F5GZK5;B7Z1C9	Q8N163;H0YB24;G3V119;H0YC69;E5RFJ3;H0YC58;E5RGU7;E5RHJ4	T-complex protein 1 subunit eta	CCT7	0.693017	0.0724987	1.13967	-0.536275	0.999679	0.976273	0.0104285	-0.0302792	0.999454	0.803237	0.0951561	-0.10819	0.83092	0.144091	0.841363	0.593149
25.1675	22.9715	22.6871	23.0391	25.0719	23.9633	23.0681	23.5013	23.2747	24.7685	28.0625	24.314	26.5534	24.4877	23.9567	24.6658	23.0787	22.9375	21.4666	24.8101	26.5511	25.1716	0	10.336	479390000	3	4	4	4	H0Y8X4;O43598	Q5W0J0;Q9NP72	2-deoxynucleoside 5-phosphate N-hydrolase 1	DNPH1	0.693017	0.0725989	1.13907	0.718894	0.990013	0.166188	0.779401	1.4308	0.999454	0.529102	0.276461	-0.2106	0.933984	0.773024	0.111807	0.135174
24.5654	27.6258	25.8904	24.1388	25.2308	23.5201	24.105	26.1523	24.7617	24.0531	27.8423	26.0454	28.0621	24.8365	24.8619	23.9578	24.8507	27.3265	26.4972	24.4043	27.7918	26.4735	0	36.865	1369100000	19	3	3	3	F5GX77;Q9UI30;M0R242	P46781;B5MCT8;C9JM19;F2Z3C0;A8MXK4	Multifunctional methyltransferase subunit TRM112-like protein	TRMT112	0.693017	0.0726976	1.13848	-0.816009	0.990013	0.57173	0.242809	-0.378058	0.999454	0.813296	0.0897511	-0.201143	0.898424	0.697741	0.156306	-0.22838
22.9775	26.4144	25.212	24.6994	24.5123	24.5649	24.0758	24.6192	23.949	23.7598	29.9858	25.0309	27.9113	25.119	23.7383	25.2693	24.6894	26.053	26.4021	24.2054	29.2331	24.7888	0	119.46	1880100000	18	5	5	5	P30084	B4DGU4;P35222;C9IZ65;E9PDF9;E7EV28;E7EMJ5	Enoyl-CoA hydratase, mitochondrial	ECHS1	0.693017	0.0732369	1.13527	-1.68133	0.999679	0.990315	0.00422655	-0.011514	0.999454	0.934599	0.0293749	0.10168	0.882714	0.604997	0.218247	-0.262631
23.5024	26.4713	23.6923	25.4874	23.8221	23.3455	25.0064	25.5042	23.372	25.0788	27.8972	24.6731	26.5754	23.7781	23.5228	23.9874	24.5379	24.9164	25.8517	24.21	28.0824	22.9467	0	48.469	751090000	10	4	4	4	J3KNT0;Q16658;C9JPH9;C9JFC0	P42704;C9JCA9;B8ZZ38	Fascin	FSCN1	0.693017	0.0735936	1.13316	-0.795238	0.990013	0.684518	0.164615	-0.440515	0.999454	0.782213	0.106675	0.397483	0.963622	0.85386	0.0686133	0.111258
27.9086	32.1074	28.5131	30.2544	25.7536	28.3148	27.8913	28.8721	28.8206	27.5496	34.3864	27.3567	32.4851	24.8619	27.22	27.6607	24.9004	30.7239	31.049	28.4125	33.8684	27.9309	0	323.31	47748000000	120	21	21	21	P04406;E7EUT5	Q5SRQ6;P67870;Q5SRQ3	Glyceraldehyde-3-phosphate dehydrogenase	GAPDH	0.693017	0.0738125	1.13187	-0.682322	0.990013	0.302867	0.518748	-0.330109	0.999454	0.433553	0.362958	-0.66601	0.846716	0.327829	0.484352	0.348975
29.9265	32.0775	30.4877	30.3445	29.9237	29.4119	30.5489	30.4292	30.3197	30.5875	33.8999	30.1612	32.3482	29.7182	29.6891	29.8147	29.4414	31.9538	31.8773	29.9306	33.0356	30.2647	0	323.31	48087000000	195	23	23	3	P68363;Q71U36;P68366;Q13748	K7EMV3;B4DEB1;K7EK07;K7ES00;Q71DI3;Q16695;P84243;P68431	Tubulin alpha-1B chain;Tubulin alpha-1A chain;Tubulin alpha-4A chain;Tubulin alpha-3C/D chain	TUBA1B;TUBA1A;TUBA4A;TUBA3C	0.711535	0.0770868	1.11302	-2.25437	0.999679	0.944071	0.0249954	-0.113304	0.999454	0.235553	0.627912	2.49179	0.83092	0.0943344	1.02533	1.73934
23.7333	27.3847	24.0908	22.7254	25.5655	23.4543	23.9045	26.0308	24.7532	23.9676	26.6134	26.1202	26.0769	23.6108	23.2254	25.9988	24.7605	24.6589	25.3381	23.1904	27.0412	23.2665	0	24.727	1273400000	13	4	4	4	Q96CT7;M0R2F5	Q9BZK7;O60907;C9JLJ1;C9JCK0;C9JBN1;C9IYU9;Q9BQ87	Coiled-coil domain-containing protein 124	CCDC124	0.711535	0.077407	1.11122	-1.59113	0.990013	0.474983	0.323322	0.438567	0.999454	0.259455	0.585938	-1.08659	0.797359	0.0324369	1.48896	1.01505
23.6266	25.0234	24.033	24.144	23.6512	25.5877	27.355	23.815	24.1222	26.4645	27.5287	24.3056	25.975	24.5797	22.8434	25.0345	24.9381	24.6325	25.9725	23.1452	27.3804	24.3305	0	47.694	791530000	11	6	6	6	Q01469;I6L8B7	Q96QD9;H9KVC6;F6VVD0;H9KVC1;H9KVD1;H9KVD5	Fatty acid-binding protein, epidermal	FABP5	0.711535	0.0785489	1.10486	-0.748658	0.990886	0.836605	0.0774793	-0.172747	0.999454	0.632327	0.199058	-0.675576	0.846716	0.351977	0.453486	-1.04568
23.2526	25.7906	23.4277	23.2135	24.7659	24.421	24.949	24.2546	25.112	25.1857	27.3999	24.7042	23.8259	23.1914	24.4316	25.3798	25.0384	25.7016	24.8999	24.5412	26.691	24.7333	0	9.9474	322190000	3	2	2	2	Q9NPJ3	Q8IWZ3;E9PDP5;H0YM23;O75179;D6RHC4;H0Y785;H0Y472;H0Y4P6;H7C2F5;H7C0V5;H3BLS9;H0YMS3;H0YLQ3;F6WFL0;H0Y7Y3	Acyl-coenzyme A thioesterase 13;Acyl-coenzyme A thioesterase 13, N-terminally processed	ACOT13	0.711535	0.0787318	1.10385	-1.23747	0.990013	0.245754	0.609499	0.609836	0.999454	0.681957	0.166243	0.393212	0.8832	0.606873	0.216902	0.535198
25.3246	26.264	25.8257	26.0806	23.9071	23.4019	25.6404	24.2787	22.8718	25.5776	28.7056	23.9852	28.3338	24.0763	25.1833	25.1997	24.9518	23.8698	28.323	25.5876	27.8347	24.5412	0	11.5	1747300000	14	4	4	4	Q01105;P0DME0	Q9UNX4	Protein SET;Protein SETSIP	SET;SETSIP	0.711535	0.0794109	1.10012	-2.20147	0.990013	0.145715	0.836497	0.788754	0.999454	0.336033	0.473618	0.520274	0.83092	0.113682	0.94431	-1.18221
23.8309	24.8459	23.0239	23.8249	23.3351	23.622	24.0712	23.5792	24.0403	22.5441	28.217	24.8924	26.1019	24.3625	24.6888	23.8947	24.7168	24.9664	24.6805	24.9684	26.7783	24.4023	0	13.935	523820000	4	2	2	2	G3V5M2;P00491;G3V2H3	O75083;D6RD66	Purine nucleoside phosphorylase	PNP	0.711535	0.0796434	1.09885	-2.08598	0.990013	0.419689	0.377072	-1.80594	0.999454	0.649841	0.187193	-0.612099	0.977171	0.903449	0.0440962	-0.21734
22.5306	27.4241	24.9255	24.3081	24.7448	24.4504	22.717	23.4702	22.7743	24.7964	28.6527	24.9028	27.1887	24.354	23.5197	25.2107	24.4529	27.156	23.2763	24.8379	28.4566	23.7755	0	12.556	1087100000	9	4	4	4	P61088;F8VSD4;F8VV71;Q5JXB2;F8VZ29;F8VQQ8	Q14240;E7EQG2;Q9NZE6;J3KT04;E7EMV8;J3KSN7	Ubiquitin-conjugating enzyme E2 N;Putative ubiquitin-conjugating enzyme E2 N-like	UBE2N;UBE2NL	0.711535	0.0801327	1.09619	-1.05387	0.990013	0.484262	0.31492	0.752119	0.999454	0.78125	0.10721	-0.245752	0.846716	0.35343	0.451697	0.459992
24.9139	26.7089	25.6508	26.9232	25.137	26.5293	25.6982	25.3399	25.3579	27.6966	29.6764	26.0642	27.4582	25.4911	25.4868	25.3906	25.1428	25.964	26.3927	25.8809	29.4469	26.9399	0	26.365	2436200000	28	7	7	7	O95831;E9PMA0	E7EW20;Q9UM54	Apoptosis-inducing factor 1, mitochondrial	AIFM1	0.711535	0.0805916	1.09371	-2.28616	0.990013	0.635196	0.197092	-0.551985	0.999454	0.573247	0.241658	-1.12513	0.921308	0.749573	0.125186	-0.24933
23.5895	25.8681	24.9788	23.2869	25.2859	25.2243	24.0217	25.6576	25.3946	25.2413	28.3912	24.9775	26.356	23.8343	25.1819	24.4528	24.1014	27.8179	25.5104	25.5855	29.1983	27.8693	0	36.985	1366200000	16	9	9	9	P35998;B7Z5E2	Q00059;H7BYN3	26S protease regulatory subunit 7	PSMC2	0.711535	0.0810364	1.09132	0.516799	0.990013	0.620079	0.207553	0.329028	0.999454	0.23669	0.62582	0.96779	0.83092	0.184655	0.73364	0.486093
26.0663	30.4814	25.899	27.4427	24.4884	27.0514	25.795	28.5819	28.122	25.6136	33.4856	24.6888	31.1057	24.4662	25.9467	25.8779	25.6303	30.5012	30.4403	26.5793	32.5928	26.5115	0	323.31	21549000000	131	37	36	36	P13639	Q96SB3	Elongation factor 2	EEF2	0.711535	0.0810476	1.09126	-1.38033	0.923397	0.0211661	1.67436	-3.68536	0.999454	0.0816564	1.08801	-0.982332	0.83092	0.157534	0.802626	-1.56964
23.45	25.467	24.1438	23.8416	24.528	22.7494	23.637	24.9939	23.0919	24.3037	27.6527	23.9648	25.3267	25.0463	23.5514	25.2148	24.5632	25.4342	25.3727	24.3476	27.0908	23.9824	0	22.277	437480000	9	4	4	4	Q5T4U5;P11310;B4DJE7;B7Z9I1	Q5JWT2;H7BYY3;Q9ULK4;F5H4T7;F5H685	Medium-chain specific acyl-CoA dehydrogenase, mitochondrial	ACADM	0.715015	0.0819728	1.08633	-0.602366	0.990013	0.786091	0.104527	-0.332563	0.999454	0.194246	0.711649	1.31946	0.885266	0.644938	0.190482	0.319101
27.2343	26.9891	26.9411	27.5665	24.4513	28.4134	27.573	24.5523	25.7725	29.3512	28.5358	27.333	28.1109	28.173	27.2369	24.415	25.9847	28.4812	25.9674	27.8451	28.8021	26.4281	0	114.77	3416400000	51	14	14	14	Q02809;B4DR87	X6R5Z6;Q5JTJ3	Procollagen-lysine,2-oxoglutarate 5-dioxygenase 1	PLOD1	0.719067	0.083805	1.07673	1.42634	0.990013	0.122075	0.913372	1.1781	0.999454	0.977838	0.00973299	-0.0380573	0.980158	0.909111	0.0413831	-0.120307
28.0589	28.72	29.1045	27.6992	24.0362	29.6145	27.9069	28.2834	28.3391	28.3116	29.514	28.3085	28.7841	26.6637	27.9909	27.7446	28.471	29.1216	29.8775	28.7018	28.9435	28.2442	0	113.18	6518300000	90	17	17	15	O00203	O95639;B7Z7B0;H7C419;C9K0K2;H7C016	AP-3 complex subunit beta-1	AP3B1	0.719067	0.0840466	1.07548	0.421543	0.990013	0.566066	0.247133	-0.55562	0.999454	0.804079	0.0947011	-0.0987053	0.83092	0.138057	0.85994	-1.19929
23.7494	25.983	22.7228	23.8151	24.9272	23.4535	24.6024	25.7193	24.7671	24.7564	28.9569	23.262	26.2493	24.9566	24.5373	25.114	25.1785	26.296	23.2129	24.8006	27.9427	23.4333	0	61.209	864610000	12	8	8	8	P22695;H3BSJ9;H3BRG4	P39656;E7EWT1;U3KQ84	Cytochrome b-c1 complex subunit 2, mitochondrial	UQCRC2	0.719067	0.0841686	1.07485	-1.32431	0.990013	0.57073	0.243569	1.20064	0.999454	0.834114	0.0787745	0.469576	0.846716	0.31705	0.498872	1.40308
24.8519	23.5545	22.873	24.141	23.9734	23.7836	25.0362	24.4118	24.3483	23.1275	29.1351	24.4139	23.0359	23.6069	24.6262	23.8238	24.3123	25.2409	26.2039	24.6844	26.6309	23.8975	0	36.63	826110000	3	2	2	2	H3BNX8;P20674;H3BRI0	P10768;H7BZT7;X6RA14;U3KQT1	Cytochrome c oxidase subunit 5A, mitochondrial	COX5A	0.719067	0.0845649	1.07281	-1.47717	0.999679	0.948337	0.0230371	0.109486	0.999454	0.651486	0.186095	0.403949	0.846716	0.356814	0.447558	1.37786
26.3724	30.2433	24.6536	27.6645	26.5881	23.0125	25.6465	28.2103	27.6295	26.4343	32.1944	23.4125	30.7766	23.2754	26.1239	25.6931	26.1449	29.9974	30.0314	26.8642	31.9648	28.1745	0	12.322	12994000000	36	2	2	2	P14174	P49915	Macrophage migration inhibitory factor	MIF	0.722655	0.0858618	1.0662	1.34208	0.990013	0.595437	0.225164	0.995828	0.999454	0.438843	0.357691	-1.50389	0.885266	0.635074	0.197176	0.905497
24.0418	24.3613	24.0837	24.2253	24.2005	23.8837	23.8217	23.84	23.9609	25.1773	27.7236	24.1792	25.4993	25.2613	24.8115	23.3022	23.1816	24.6722	23.4466	23.9772	26.0711	24.1611	0	10.157	348020000	3	4	4	4	H0YGM0;B4DXW4;Q9H078;H0YFF5;F5GX99;F5H392;F5H7A5	Q96J01;Q6NZ53;D6RGZ2;D6REC9	Caseinolytic peptidase B protein homolog	CLPB	0.722655	0.0860558	1.06522	-0.702578	0.999679	0.987051	0.00566021	-0.0053215	0.999454	0.521801	0.282495	0.271122	0.4291	0.00888669	2.05126	0.923548
24.9622	27.0749	25.7359	23.2629	26.2227	25.9866	26.0566	26.4552	26.6761	25.6803	28.306	26.2355	27.2302	25.901	25.777	26.4443	23.0053	24.9097	26.7511	25.8846	27.9227	27.2927	0	44.477	1515400000	16	7	7	7	O15212	A6NMQ3;C9JUF4;Q5T5H1;O43768;H3BQ52;H3BTD3;H3BMD8;P56211	Prefoldin subunit 6	PFDN6	0.731396	0.0878942	1.05604	1.47785	0.999679	0.92826	0.0323304	-0.0941703	0.999454	0.98951	0.00457984	-0.0232658	0.853768	0.515743	0.287567	-0.778863
22.2238	29.2775	26.6702	26.922	24.7715	26.2774	23.7358	25.6635	27.3653	24.0537	33.4289	25.228	31.547	24.0926	23.7218	24.5375	23.4644	29.9252	29.3698	24.4122	32.6778	26.5091	0	323.31	19826000000	91	21	21	16	P06744;K7EQ48	Q15459;H7C1L2;F8WB66;F8WC79	Glucose-6-phosphate isomerase	GPI	0.731396	0.0889303	1.05095	0.536369	0.990013	0.74235	0.129391	-0.0864321	0.999454	0.631715	0.199479	-0.287308	0.954378	0.822488	0.0848704	-0.0807991
24.9165	26.8032	25.7632	23.1792	24.7958	26.1196	24.6825	24.726	25.0292	23.9463	29.4991	25.3709	26.5916	25.3426	24.1164	24.305	24.5575	26.3666	24.2933	25.4518	27.3465	24.1537	0	55.513	1169700000	7	8	8	8	P33991	P27694;I3L4R8;I3L2M5;I3L524	DNA replication licensing factor MCM4	MCM4	0.731396	0.089123	1.05001	-1.58367	0.990013	0.752213	0.123659	-0.61818	0.999454	0.779473	0.108199	0.97806	0.83092	0.0845376	1.07295	2.74206
24.5679	23.391	24.7229	23.3355	24.129	25.2021	24.8874	24.5049	23.366	24.3203	28.058	25.0095	26.2167	23.9433	23.1265	25.0562	23.7505	24.8699	25.8249	24.6894	26.8829	23.5733	0	28.369	484050000	7	10	10	10	P53621	Q13148;B1AKP7;G3V162;B4DJ45;K7EL26;K7EJ99;K7EJM5;K7EN94	Coatomer subunit alpha;Xenin;Proxenin	COPA	0.731396	0.0892606	1.04934	-0.74958	0.990013	0.765052	0.116309	0.454489	0.999454	0.856816	0.0671122	0.154879	0.83092	0.130229	0.885291	1.1251
23.665	25.2119	24.733	22.8515	24.5336	24.5506	24.2149	25.2956	23.248	24.2678	27.3521	25.0095	24.2192	24.4594	24.1415	25.2852	24.3726	25.0051	22.5645	24.1695	25.8567	23.6815	0	7.4492	299720000	4	4	4	4	P10606	P24752;H0YEL7;E9PRQ6;G3XAB4	Cytochrome c oxidase subunit 5B, mitochondrial	COX5B	0.740728	0.0909473	1.04121	-1.48132	0.990013	0.432657	0.363856	1.72914	0.999454	0.624768	0.204281	0.676607	0.846716	0.422354	0.374323	1.60359
23.5382	26.5596	24.607	24.0736	24.0906	23.9556	23.7111	24.328	24.8471	23.395	27.4137	26.0033	27.169	23.6831	22.7539	24.6116	23.7931	25.5218	25.6805	21.2278	27.6891	23.1356	0	24.175	653790000	8	7	7	7	E9PLK3;P55786;B7Z463	P05455;E9PGX9;E7ERC4;E9PFL9	Puromycin-sensitive aminopeptidase	NPEPPS	0.741464	0.0915862	1.03817	0.663027	0.990013	0.111095	0.954305	-1.10451	0.999454	0.0208483	1.68093	-1.6015	0.846716	0.341196	0.466996	-0.341423
24.9463	25.7167	23.1149	23.4127	23.7633	25.1367	24.5018	23.9869	22.9795	25.2182	27.9114	23.8745	26.0615	24.4617	24.298	24.6409	24.5588	24.4595	25.7378	22.3793	26.11	25.1836	0	53.967	506700000	7	10	10	10	F8VPD4;P27708	P62829;C9JD32;B9ZVP7;J3KT29;J3KTJ3	CAD protein;Glutamine-dependent carbamoyl-phosphate synthase;Aspartate carbamoyltransferase;Dihydroorotase	CAD	0.742985	0.0925572	1.03359	-1.22769	0.990013	0.115399	0.937798	1.20269	0.999454	0.703607	0.15267	0.28883	0.846716	0.377692	0.422862	-0.499262
24.1575	25.7263	23.748	23.3074	24.4815	24.0316	23.1852	24.2155	24.1085	25.292	27.6544	23.5407	26.1294	23.5759	24.1203	24.6873	24.6065	25.8166	22.437	24.3273	27.0837	24.1066	0	17.184	541050000	10	4	4	4	J3KQP6;H3BMH2;H3BSC1;B4DMK0;P62491;Q15907;B4DQU5	Q8NC51	Ras-related protein Rab-11B;Ras-related protein Rab-11A	RAB11A;RAB11B	0.742985	0.0928731	1.03211	0.36259	0.990013	0.814949	0.0888697	-0.155722	0.999454	0.992091	0.00344828	0.0035944	0.72566	0.02791	1.55424	0.234912
24.9239	26.6067	24.6165	24.6639	24.6807	24.3254	24.7288	23.8901	24.3903	24.6472	28.7274	24.9383	26.6369	24.4495	24.9918	25.2125	24.9752	25.7934	23.5295	24.3524	28.9099	23.8232	0	46.669	1045300000	8	3	3	3	P51572;C9JSP1;C9JQ75;C9J0M4	P78344;D3DQV9;H0Y3P2;H0YCH5;E9PKF8;H0YD77;H0YEC5;H0YE22	B-cell receptor-associated protein 31	BCAP31	0.750662	0.0954311	1.02031	-1.76228	0.990013	0.69562	0.157628	0.803956	0.999454	0.959543	0.0179357	-0.0691776	0.885266	0.622967	0.205535	0.433105
22.5689	26.184	23.91	24.5204	25.1956	24.0501	24.9524	24.3191	24.3899	25.3212	28.325	24.7622	26.117	23.5723	24.9202	23.8552	24.8982	25.9604	25.8659	23.372	28.7225	24.3371	0	20.047	908830000	9	6	6	6	P54709;C9JA36;B7Z1N7;C9JXZ1	H3BV80;H3BMM9;H3BTC0;Q15287;H3BPG5;H3BMS0;H3BRK4;H3BTV0;H3BNI3;H3BP82;H3BTR6;H3BUG0;H3BTY0;H3BNU7;H3BUL0	Sodium/potassium-transporting ATPase subunit beta-3	ATP1B3	0.750662	0.095693	1.01912	0.388584	0.990013	0.815014	0.088835	-0.128584	0.999454	0.298048	0.525714	-0.522326	0.83092	0.18207	0.739761	-0.39101
26.6903	27.3557	27.1362	27.4979	25.7175	26.7521	27.1197	26.3778	27.0422	27.4132	30.1529	27.0402	28.6637	26.4693	26.277	25.8967	26.743	29.2019	28.0425	26.1847	30.2953	27.7091	0	63.049	4275500000	26	4	4	4	P30048	O75525;E5RG12;E5RJZ9;E5RHD3;H0YAQ1;H0YAQ3	Thioredoxin-dependent peroxide reductase, mitochondrial	PRDX3	0.750662	0.0969036	1.01366	0.414509	0.990013	0.161265	0.792459	0.415833	0.999454	0.619549	0.207924	0.479696	0.846716	0.370461	0.431258	-0.612284
22.7256	26.314	23.6088	24.4005	23.6126	24.6499	24.8891	23.784	24.105	23.7472	28.3195	25.2152	26.5012	24.5779	23.5513	24.29	25.0087	24.7547	24.8129	24.2237	24.8342	23.3239	0	10.909	723270000	6	2	2	1	E7END7;P62820	O00425;F8WD15	Ras-related protein Rab-1A	RAB1A	0.750662	0.0970197	1.01314	-0.4725	0.990013	0.479876	0.318871	0.189182	0.999454	0.646283	0.189577	-0.419424	0.846716	0.320546	0.494109	-0.438032
24.2255	27.1589	24.382	24.5703	24.741	25.9064	24.5901	25.7715	24.3818	25.4133	29.64	24.7544	27.8198	23.6116	25.2787	25.4209	25.4498	26.5574	25.8717	24.5972	28.4092	23.5254	0	54.307	1496600000	22	11	11	11	P31939;F5GWY2	P05388;F8VWS0;Q3B7A4;F8VU65;F8VPE8;G3V210;F8VW21;F8VQY6;F8VRK7;F8VZS0;Q8NHW5;F8VWV4;F8VS58;F8W1K8	Bifunctional purine biosynthesis protein PURH;Phosphoribosylaminoimidazolecarboxamide formyltransferase;IMP cyclohydrolase	ATIC	0.750662	0.0988667	1.00495	-1.56492	0.990886	0.843302	0.0740167	-0.247238	0.999454	0.634742	0.197403	0.0747337	0.846716	0.320139	0.494662	1.17572
30.5712	29.7121	29.9403	27.6627	30.1505	28.8554	30.3006	30.7281	30.1242	30.6779	30.122	30.4447	29.5828	30.0553	28.9342	29.7865	29.4526	29.2659	29.9448	29.6114	30.1828	29.9352	0	167.54	16010000000	89	6	6	6	Q14257;H0YL43	O43491;E9PK52;E9PHY5;E9PII3;Q6R5J7;E9PPC9;Q6ZSX4;E9PMV8;H0Y5B0;E9PJP4;E9PQN0;E9PRG1;E9PIG0;E9PQD2	Reticulocalbin-2	RCN2	0.750662	0.099033	1.00422	-2.52288	0.990013	0.094393	1.02506	-2.74976	0.999454	0.923935	0.0343585	-0.0908184	0.942273	0.785066	0.105094	0.57824
26.8492	29.4214	26.6963	26.6881	26.2854	26.0525	26.8506	27.8015	27.2026	26.3669	31.7701	25.4641	30.5733	26.0794	26.148	27.1928	24.6138	29.1834	29.6402	27.7466	30.8888	27.1036	0	165.11	8873600000	46	9	9	9	P60174;U3KPZ0	O43395;E7EVD1;B4DSY9	Triosephosphate isomerase	TPI1	0.750662	0.0991517	1.0037	-0.377789	0.990013	0.688594	0.162037	-0.261034	0.999454	0.7742	0.111147	-0.10429	0.846716	0.368387	0.433696	-0.243402
22.9172	26.7132	23.3446	23.0169	23.2639	25.8379	24.5445	23.5598	23.253	24.0576	27.8746	24.7465	27.3363	25.2553	24.0976	24.8827	24.7184	27.1598	25.8794	23.5412	28.5478	26.6193	0	14.705	991020000	9	4	4	4	O00487	Q96RN5;G3V1P5;F5GZU5;F8WDM6;F2Z2B7;C9JM58;C9JLN7;C9JZV5;C9JGN2;C9J1I1;B4DM43;H7C308	26S proteasome non-ATPase regulatory subunit 14	PSMD14	0.750662	0.0991836	1.00356	-1.15201	0.990013	0.726482	0.138775	0.550724	0.999454	0.426304	0.370281	1.3251	0.84215	0.257877	0.588587	1.64508
24.7234	23.7786	23.5311	24.1271	25.0779	23.4143	23.2295	24.6604	26.5606	23.3387	27.0975	26.7381	24.8239	24.5687	23.3117	24.7432	26.1781	25.6631	24.3131	22.8892	27.5988	27.1235	0	12.95	1338000000	7	4	4	4	O60884	Q9H5V9	DnaJ homolog subfamily A member 2	DNAJA2	0.750662	0.0992202	1.0034	1.21013	0.990013	0.348658	0.4576	0.812645	0.999454	0.793685	0.100352	-0.33631	0.996241	0.983714	0.00713115	-0.017437
23.5087	24.5061	24.2649	23.1933	25.1572	23.2632	23.8818	25.7009	24.9664	23.179	28.0893	24.898	26.7706	24.3943	25.2985	24.5765	25.5186	23.7387	27.3513	27.803	28.2121	23.4308	0	30.789	1205000000	11	5	5	5	P28074;H0YJM8	O75569;G5E9Q4;F8WEG8;C9JMM3;B4DJC7	Proteasome subunit beta type-5	PSMB5	0.750662	0.0999263	1.00032	-0.716765	0.999679	0.999679	0.000139602	0.000480652	0.999454	0.894177	0.0485767	0.0712376	0.885266	0.639788	0.193964	0.368584
25.6682	28.7487	27.5512	24.4906	25.3104	28.1485	24.3574	25.9169	26.1489	25.6024	31.1719	25.7234	29.5825	24.5067	25.2477	25.4773	25.0286	28.9252	28.7487	25.3638	30.8439	27.0452	0	68.644	6261200000	65	14	14	14	P40227;B4DPJ8	P19338;H7BY16;C9JYW2;C9JLB1;C9J1H7;C9JWL1	T-complex protein 1 subunit zeta	CCT6A	0.750662	0.0999402	1.00026	0.220723	0.999679	0.945188	0.024482	-0.0379906	0.999454	0.922802	0.0348913	-0.0562172	0.83092	0.124015	0.906526	-0.347931
23.2737	26.6995	26.7584	25.8702	24.649	23.8103	24.4676	22.6853	24.2983	23.8243	29.7726	25.2741	28.1413	24.6694	25.8019	24.072	23.5929	26.9028	26.9737	23.707	29.24	22.941	0	65.797	2427500000	17	4	4	4	Q96AG4	Q01081;M0QYK5;M0R2N4;Q8WU68;K7EPL9;K7EJH3;K7EJM7	Leucine-rich repeat-containing protein 59	LRRC59	0.750674	0.100497	0.997847	0.29601	0.999679	0.983196	0.0073601	0.0119495	0.999454	0.401209	0.396629	-0.435881	0.852063	0.457783	0.33934	-0.294189
24.5703	24.3278	23.4843	23.9927	25.028	23.1958	23.0138	24.0668	23.8611	24.9422	27.2093	24.5694	26.5204	23.5754	23.9948	24.6947	24.6141	25.0165	26.3181	26.3946	27.097	27.0238	0	76.206	634030000	9	4	4	4	H0YMZ1;H0YN18;H0YL69;P25789;H0YKS0;H0YKT8;H0YMI6;H0YMA1	O75947	Proteasome subunit alpha type;Proteasome subunit alpha type-4;Proteasome subunit beta type	PSMA4	0.751975	0.101227	0.994702	0.955082	0.990013	0.471847	0.326199	1.14465	0.999454	0.978737	0.00933378	0.0273294	0.952419	0.815547	0.088551	0.213975
24.5005	25.3777	23.8557	23.9455	24.1051	23.6353	25.7523	26.1036	23.7131	24.6888	26.5296	24.9391	25.8609	23.8643	23.5113	23.9722	24.6315	24.2017	23.9015	23.5276	26.6174	26.0276	0	13.354	269690000	4	3	3	3	Q9BWD1;B7Z233	P41091;Q2VIR3;F8W810;H7BZU1	Acetyl-CoA acetyltransferase, cytosolic	ACAT2	0.760182	0.102894	0.987608	-0.983284	0.999679	0.883739	0.0536759	0.135584	0.999454	0.94331	0.0253454	-0.0542059	0.988361	0.942329	0.0257973	0.0295887
35.1708	34.6407	34.5619	30.9329	35.0347	34.2565	35.3258	34.7574	34.9761	34.9022	35.1264	34.6594	34.1834	34.3042	33.7987	34.2343	34.8011	34.4041	34.9907	34.1753	35.5787	35.0698	0	323.31	436280000000	759	47	47	47	P10809	F8W7U8;P49959;B3KTC7;F5GXT0;F5H742;F5H256	60 kDa heat shock protein, mitochondrial	HSPD1	0.773141	0.10522	0.9779	-0.417376	0.990013	0.777626	0.109229	-0.108166	0.999454	0.932117	0.0305298	-0.0393858	0.967233	0.862068	0.0644587	-0.0496629
25.1592	27.4727	25.4518	25.0659	24.5478	26.6334	26.1058	25.2661	26.8424	25.8653	31.0421	23.7625	28.5986	24.4382	26.2092	23.971	24.3135	26.5885	27.9488	26.5787	29.1352	27.0945	0	110.12	3773300000	38	10	10	10	P26641;B4DTG2	Q8TDD1;F8VRX4	Elongation factor 1-gamma	EEF1G	0.775629	0.106133	0.974151	-1.52027	0.999679	0.892211	0.0495322	-0.100457	0.999454	0.312563	0.505063	1.01816	0.995414	0.969645	0.0133872	0.0392755
23.5793	27.3367	23.3334	26.3848	24.4105	25.0582	23.1643	24.5236	25.5627	25.3063	30.072	24.8974	28.1545	21.223	23.7688	21.545	22.6338	25.2364	27.7273	24.7252	28.1048	24.9829	0	121.45	1934800000	17	7	7	7	P30086	E5RIW3;E5RJD8;E5RHG6;O75347;B4DT30;E5RIX8	Phosphatidylethanolamine-binding protein 1;Hippocampal cholinergic neurostimulating peptide	PEBP1	0.776579	0.107855	0.967158	-1.77324	0.990013	0.290152	0.537375	2.04835	0.999454	0.992669	0.00319552	0.0299282	0.83092	0.224205	0.649355	1.4274
28.5322	31.0923	29.3096	29.4722	28.5985	29.0739	29.1581	29.4292	29.1782	29.5469	33.4223	28.5954	31.8581	29.5139	28.3547	29.3616	28.358	31.1425	30.6208	29.2127	32.7355	28.5213	0	323.31	31754000000	149	22	22	6	P68371;Q5ST81;P04350	O43707;F5GXS2;H7C144;K7EJH8;G3V2E8;K7EP19;G3V5M4;G3V2X9;H7C5W8;C9JRP8;M0QZQ3;P35609;Q08043;Q9H254	Tubulin beta-4B chain;Tubulin beta-4A chain	TUBB4B;TUBB;TUBB4A	0.776579	0.108651	0.963965	-1.61628	0.990013	0.387242	0.412018	-1.50177	0.999454	0.347649	0.458859	-0.743834	0.976361	0.882903	0.0540868	-0.185561
23.5958	25.5719	22.3303	23.3047	25.2333	23.9706	23.1816	25.9056	23.9929	24.5125	26.3827	26.0026	26.0576	23.5819	25.5626	24.5137	24.9403	25.4686	26.2849	26.4703	29.6451	23.8078	0.00055617	5.1593	1495300000	4	2	2	2	Q14693;C9IYP2;H7C3T1	P49411;H3BNU3	Phosphatidate phosphatase LPIN1	LPIN1	0.776579	0.110325	0.957326	-1.11026	0.990013	0.34138	0.466762	1.87737	0.999454	0.884716	0.0531963	0.259862	0.83092	0.0525049	1.2798	3.64493
26.4588	30.3226	27.563	27.3964	23.9907	27.3021	26.3093	27.621	28.4417	26.0995	32.9302	24.0335	31.0378	23.1284	25.5466	25.2991	25.1777	29.8384	30.1138	26.951	32.1548	27.3542	0	205.87	17027000000	85	20	20	2	P14618	Q12872;F5H5X1	Pyruvate kinase PKM	PKM	0.776579	0.110707	0.955823	0.626102	0.999679	0.943539	0.02524	0.0181224	0.999454	0.613631	0.212093	0.518083	0.852125	0.499837	0.301172	-0.283157
24.6099	25.0139	24.5219	24.4408	23.9544	24.7694	24.9567	24.886	24.4817	23.7382	28.2342	25.5539	25.2609	25.16	22.9714	25.3084	25.0455	25.022	24.8488	24.5504	27.1891	23.9629	0	15.79	514480000	10	5	5	5	P21912	P47897;H7C0R3	Succinate dehydrogenase [ubiquinone] iron-sulfur subunit, mitochondrial	SDHB	0.776579	0.111359	0.953276	0.892007	0.999679	0.994738	0.0022915	-0.00657399	0.999454	0.755428	0.121807	-0.379518	0.947321	0.798076	0.097956	0.367942
23.6301	27.1955	24.0403	24.705	23.9915	23.7345	24.2413	24.6678	23.7143	24.3296	28.8468	23.6117	27.9498	23.6481	24.2955	24.2258	24.7818	26.8643	25.9769	24.2797	29.1679	23.7442	0	42.301	1385900000	11	3	3	3	C9JF79;P40925;C9JRL4;B9A041	P46060;F8W7I9;H0Y4Q3;B0QYT5;B0QYT4;B0QYT6	Malate dehydrogenase;Malate dehydrogenase, cytoplasmic	MDH1	0.776579	0.113373	0.94549	-1.55222	0.999679	0.971169	0.012705	0.0429153	0.999454	0.840016	0.0757122	0.297454	0.83092	0.0978115	1.00961	1.63461
23.4802	24.2558	25.7708	24.1114	25.049	25.2575	23.7198	23.9097	26.1361	25.7196	27.0217	26.0327	25.0002	24.7485	24.4046	26.2291	23.6841	25.9288	26.2083	22.5684	28.5523	26.0981	0	22.535	1029700000	7	3	2	2	Q5W0S5;P54727;Q5W0S4	Q96LT9;H0YEB8;X6RLP6;E9PPV2	UV excision repair protein RAD23 homolog B	RAD23B	0.776579	0.113902	0.94347	0.393773	0.990013	0.715809	0.145203	-0.303525	0.999454	0.447785	0.34893	-0.171966	0.83092	0.092651	1.03315	-0.450229
25.4145	26.7329	27.4258	23.3197	25.4977	28.6596	25.539	26.6153	26.295	28.1745	28.2695	25.3752	27.1732	25.6834	25.6035	24.5863	25.1545	26.3824	26.0918	25.5966	27.8568	25.8984	0	36.093	1971900000	23	6	6	6	P06730;D6RBW1	Q9P2K5;H0YKS1	Eukaryotic translation initiation factor 4E	EIF4E	0.776579	0.114678	0.940521	-0.599458	0.999679	0.954541	0.0202052	0.0419432	0.999454	0.894261	0.0485357	-0.165032	0.852125	0.509852	0.292556	0.540656
24.9403	28.334	26.5409	24.8396	25.6529	25.2433	25.175	25.3788	25.6963	24.6726	30.5276	24.8648	29.5215	24.3196	24.4561	24.0685	25.0694	27.6907	28.1466	24.8634	29.8635	26.0123	0	122.63	3702900000	44	10	10	10	P23526	P21675;Q8IZX4;H7BY98;H7C2K9	Adenosylhomocysteinase	AHCY	0.776579	0.115218	0.938481	1.72449	0.990013	0.551204	0.258688	0.938739	0.999454	0.89425	0.0485409	0.124439	0.885266	0.64319	0.191661	-0.681051
24.7504	23.9546	24.4136	23.7606	23.9809	23.9005	24.8142	23.693	24.4952	24.6112	27.7162	23.6408	26.3217	23.1519	24.1135	24.516	24.2048	23.6231	23.6794	24.1043	26.8427	25.1207	0	12.549	388420000	6	2	2	2	E9PDL6;Q92597;E5RJY1;E5RI76;E7ESM1;E5RH82;E5RIR1;E5RGM5;E5RK17;E5RIV1;E5RIM2	P36578;H3BTP7;H3BM89;H3BU31	Protein NDRG1	NDRG1	0.776579	0.11569	0.936705	-0.501836	0.990013	0.766697	0.115376	0.16256	0.999454	0.565092	0.247881	0.192205	0.898758	0.70732	0.150384	-0.218587
23.6946	23.7874	25.3346	23.1069	24.6465	24.6426	23.5904	24.8453	24.1957	24.1856	27.6885	24.8454	26.8373	24.1159	23.0872	23.8963	24.5249	26.8563	24.299	24.2301	27.4476	24.1499	0	54.965	574090000	7	9	9	8	Q01813	P62241;Q5JR95	ATP-dependent 6-phosphofructokinase, platelet type	PFKP	0.776579	0.116769	0.932673	-0.442551	0.990013	0.471943	0.32611	-0.257574	0.999454	0.503286	0.298185	-0.373462	0.869794	0.574894	0.240412	-0.190503
22.6303	26.1806	25.436	24.4049	25.6925	23.1694	24.4077	24.6588	25.0484	24.3085	28.0227	25.2501	26.4338	23.7345	23.5491	22.8427	23.8437	24.7783	23.386	24.4331	27.2022	24.4087	0	25.641	597240000	9	5	5	5	P49736;H0Y8E6	Q13177;H0YCG5;E9PM17;B3KNX7;Q13153	DNA replication licensing factor MCM2	MCM2	0.776579	0.118205	0.927363	-0.665216	0.990013	0.476124	0.32228	0.727372	0.999454	0.892338	0.0494707	0.18918	0.869794	0.575085	0.240268	0.531971
28.8312	26.9877	28.1329	28.4176	26.7322	24.1261	28.9133	27.0426	27.9627	28.5462	27.0943	27.948	26.9574	27.2614	29.1524	26.3366	27.7066	27.8324	27.5472	28.9625	26.7525	27.4612	0	9.0693	4260900000	47	3	3	3	P49207	O00148;K7EQN7;B1Q2N1;K7EPJ3;K7EN69;K7ENP6;K7EL56;K7EIL8;K7EN25	60S ribosomal protein L34	RPL34	0.776579	0.11869	0.925586	-0.788281	0.990013	0.525648	0.279305	-0.547743	0.999454	0.757009	0.120899	0.271795	0.95468	0.831636	0.0800667	0.0823943
24.5906	24.3157	25.0538	24.6088	25.1468	24.7043	24.2401	23.7946	23.8973	24.4909	29.7659	24.5104	27.1606	24.2335	24.9123	24.5057	25.0241	25.0063	25.5463	23.8451	27.3829	23.613	0	55.661	1318000000	24	17	17	17	J3KR24;P41252	F8VQ10;Q13838;Q5STU3;F6WLT2;B4DP52;F6TRA5;F6S4E6;F6UJC5;F6R6M7;F6QYI9;H0YCC6;F6QWI5;F6U6E2;F6S2B7;E7EMX2;F6SXL5	Isoleucine--tRNA ligase, cytoplasmic	IARS	0.776579	0.119325	0.92327	-0.434774	0.990013	0.27795	0.556033	-0.239063	0.999454	0.412966	0.384086	0.465748	0.83092	0.0746861	1.12676	0.3805
23.5684	23.6519	24.5362	23.9386	23.9236	24.8628	24.9913	22.6455	24.6055	24.7803	28.0166	24.2353	27.5159	25.0597	23.926	24.6205	25.1468	26.7123	24.6305	24.8883	28.3612	23.3739	0	26.248	868210000	7	5	5	5	P50502;H7C3I1;F6VDH7;Q8IZP2;Q8NFI4	P13010;C9JZ81;H7C0H9	Hsc70-interacting protein;Putative protein FAM10A4;Putative protein FAM10A5	ST13;ST13P4;ST13P5	0.776579	0.120284	0.919793	-0.57564	0.990013	0.805693	0.0938305	0.195698	0.999454	0.769577	0.113748	0.39259	0.83092	0.185411	0.731864	0.56249
24.6386	26.509	25.5031	23.0238	24.9713	24.3615	24.5522	25.4985	22.9376	24.0326	27.6269	24.9951	26.6698	24.1834	24.7716	24.0478	24.4831	23.9729	25.5528	23.4733	28.9569	23.6738	0	70.47	897280000	10	6	6	6	Q99714;Q5H928	F8W8D8;B7Z6M1;B4DGB4;P13797;H7C4N2;U3KQI3;B4DI60;Q14651;Q5TBN3;C9JAM8;P13796	3-hydroxyacyl-CoA dehydrogenase type-2	HSD17B10	0.776579	0.122182	0.912994	-1.85219	0.990013	0.539948	0.267648	1.32957	0.999454	0.865062	0.062953	0.255131	0.846716	0.292743	0.533513	1.79694
23.9927	24.5333	24.0023	23.3701	24.9612	24.9264	24.4831	24.8975	25.3043	25.0206	27.1632	25.3664	25.3431	24.8039	24.7794	24.4669	24.9511	24.9348	24.791	24.1128	25.5416	24.9485	0	20.758	280400000	5	2	2	2	Q5W0J0;Q9NP72	Q5VU61;D6RFM2	Ras-related protein Rab-18	RAB18	0.776579	0.122402	0.912212	-1.76852	0.999679	0.972815	0.0119696	-0.0599709	0.999454	0.792124	0.101207	0.263084	0.95468	0.831854	0.0799527	0.294721
23.5808	24.2423	24.9258	24.752	23.6766	23.9536	23.8499	24.4591	25.2314	24.7511	27.181	24.7422	25.1626	22.5042	23.7322	25.259	23.9214	24.5933	23.5334	24.7774	25.9998	23.4195	0	20.535	230730000	4	4	4	4	P30837	B9ZVT1;Q8IXT5;E5RJW8;E5RHG1;E5RJ83;E5RJV8	Aldehyde dehydrogenase X, mitochondrial	ALDH1B1	0.776579	0.122929	0.910347	-1.64992	0.999679	0.903998	0.0438326	0.0639712	0.999454	0.694804	0.158138	-0.26939	0.869794	0.569354	0.244618	0.335915
23.1099	22.655	25.9267	23.843	24.4482	24.8257	23.8433	24.1824	25.9558	25.7019	25.6478	26.0572	25.9363	24.2339	24.546	24.5347	26.5759	24.5283	25.8937	23.286	26.2768	24.2948	0	8.694	422370000	6	2	2	2	B0QY54;Q9Y3M2	Q9Y617	Protein chibby homolog 1	CBY1	0.776579	0.123329	0.908935	-1.20731	0.990013	0.506832	0.295136	1.25328	0.999454	0.977938	0.00968884	0.0682945	0.846716	0.417189	0.379667	1.22031
24.8418	27.2921	26.871	26.6622	24.9698	23.495	23.3178	27.5985	27.2374	26.3251	26.8428	26.215	26.3373	23.5256	26.321	26.2298	25.6818	26.0472	23.4688	23.8222	24.2017	26.8042	0	17.016	1361400000	15	2	2	2	Q8WXD5;B9A037;B8ZZ85	P18077;F8WBS5;F8WB72;C9K025	Gem-associated protein 6	GEMIN6	0.776579	0.123355	0.908844	-0.321215	0.990013	0.657384	0.182181	-0.250642	0.999454	0.83983	0.0758088	-0.115067	0.83092	0.0975371	1.01083	-0.32689
22.7366	23.8077	24.4335	22.335	24.7986	24.6675	24.8519	25.0937	22.5886	23.4981	27.3476	25.1934	25.7577	23.9996	24.4345	25.7665	23.7911	23.3389	23.5487	22.5965	26.3046	25.1571	0	30.076	297860000	4	4	4	4	G3V438;O95433;B4DUR9;H0YJ63;H0YJU2;H0YJG7	S4R3H4;E7EQT4;Q9UKV3;G3V3B0	Activator of 90 kDa heat shock protein ATPase homolog 1	AHSA1	0.776579	0.123821	0.907204	0.575869	0.990886	0.838443	0.0765266	-0.161412	0.999454	0.862613	0.0641842	-0.076582	0.83092	0.119025	0.924363	-0.446353
24.118	25.8871	24.5845	23.0121	24.886	23.938	22.0373	24.2748	25.6058	24.7296	27.7402	23.5759	26.331	23.1078	24.9468	24.1963	24.6719	26.0612	26.1357	23.957	26.7951	24.4201	0	16.298	518240000	7	4	4	4	P37837;F2Z393	Q92945;M0R0I5;M0QYH3;M0R3J3;M0QXW7;M0R0C6;M0R251;M0R263;M0QYG1	Transaldolase	TALDO1	0.776579	0.123926	0.906836	0.468003	0.990013	0.115279	0.938251	0.68825	0.999454	0.275224	0.560313	-0.361687	0.933984	0.770572	0.113187	-0.099074
24.8417	28.6937	25.574	24.9176	23.648	27.6492	24.3656	25.1294	25.7186	25.4342	31.2628	23.7238	28.5035	24.756	25.5534	24.5804	24.0556	29.1526	28.2297	25.8458	30.7076	25.1365	0	111.7	5530500000	46	13	13	13	B7Z9L0;P50991;B7Z2F4	F5H5C2;Q8WUM0	T-complex protein 1 subunit delta	CCT4	0.776579	0.125064	0.902869	0.9859	0.990013	0.644512	0.190769	-0.536148	0.999454	0.48595	0.313408	0.383881	0.83092	0.0727545	1.13814	-0.969762
29.7687	31.1447	29.7018	29.2894	29.7765	29.6313	29.6125	30.1613	30.1131	29.9366	32.7689	30.1885	31.9456	30.153	29.4937	29.6979	29.3874	31.1476	30.9259	29.2213	32.4171	30.5194	0	212.43	29646000000	122	15	15	13	Q06830	P14854;K7EQD3	Peroxiredoxin-1	PRDX1	0.776579	0.125804	0.900307	-1.19414	0.990013	0.221875	0.653892	2.36277	0.999454	0.230536	0.637261	1.9858	0.846716	0.352016	0.453437	0.859557
23.8565	25.4753	23.8697	24.1215	25.3917	24.4058	24.7454	24.2958	25.1325	25.0302	28.6557	24.418	26.8452	24.956	25.1869	25.1134	23.7158	26.3785	24.5609	23.7646	27.5279	25.5673	0	40.151	756460000	8	3	3	3	P25787	Q9NZI8;REV__M0QZ54;REV__M0R118;REV__M0R0M7;REV__Q15833	Proteasome subunit alpha type-2	PSMA2	0.776579	0.126031	0.899522	-0.32378	0.990013	0.833069	0.0793189	0.0305951	0.999454	0.413214	0.383825	-0.406494	0.839888	0.249938	0.602168	-0.607218
25.5345	28.4318	25.7756	27.1141	24.8275	25.3432	25.6667	25.8418	26.2685	26.4392	31.1223	23.8984	29.6793	24.7207	24.9324	24.554	22.7121	29.5262	29.1253	26.0302	30.9176	25.9109	0	150.52	6172300000	50	21	21	18	G5EA52;P30101	P62873;B1AKQ8;F6UT28	Protein disulfide-isomerase A3	PDIA3	0.776579	0.126548	0.897743	-2.52339	0.990013	0.275401	0.560034	-1.21525	0.999454	0.610974	0.213977	-0.653625	0.846716	0.318709	0.496606	-0.525118
23.0952	23.3489	21.1749	23.1025	23.879	24.2873	23.0275	24.3796	24.6598	24.9154	25.1075	25.4199	24.6278	24.1971	23.6416	24.6191	26.3665	25.364	26.1256	26.2816	26.0183	23.0224	0	24.341	565590000	6	2	2	2	Q8N302	Q6DKI1;R4GMU7;B7Z652	Angiogenic factor with G patch and FHA domains 1	AGGF1	0.776579	0.126709	0.897193	-2.1273	0.990013	0.454051	0.342895	-0.323137	0.999454	0.574606	0.24063	0.745642	0.976361	0.885725	0.0527009	0.113813
23.1262	26.0086	24.0673	23.7207	23.8717	26.1897	23.1825	23.6615	24.0477	23.0954	28.4249	26.4295	23.5095	24.2274	24.1148	24.4501	24.17	23.7122	23.2081	24.1742	27.0692	24.4246	0	25.295	860780000	8	11	11	11	Q00341;H7C0A4	Q9UHV9	Vigilin	HDLBP	0.776579	0.127112	0.895815	1.98819	0.990013	0.066489	1.17725	2.74528	0.999454	0.853975	0.068555	-0.628395	0.83092	0.179409	0.746156	1.88254
25.1307	26.1003	23.1686	23.7236	25.0995	23.8643	23.1847	23.7348	24.2891	23.2949	27.9587	25.5769	26.3446	23.4661	22.0767	24.1481	24.0484	25.3456	23.5881	23.3743	26.4102	24.1599	0	24.331	466300000	6	5	5	5	J3QK90;Q9UNZ2;F2Z2K0	J3QKR3;P49720;J3KSM3;J3KRR2	NSFL1 cofactor p47	NSFL1C	0.776579	0.127628	0.894055	-0.916099	0.999679	0.926607	0.0331046	0.121269	0.999454	0.929752	0.0316328	-0.0944729	0.83092	0.0791845	1.10136	2.71627
28.2768	29.7921	26.7405	27.6861	26.64	27.1173	26.668	28.0065	27.7064	27.3157	31.4421	26.817	30.55	27.1334	26.8782	27.8309	26.4467	29.1721	29.6344	27.5042	30.1256	26.4801	0	74.77	8083600000	57	7	7	7	P07737;K7EJ44	Q7L014;D6RJA6;H0Y9U3	Profilin-1	PFN1	0.776579	0.128072	0.892545	0.517497	0.990013	0.0649486	1.18743	0.761947	0.999454	0.581989	0.235085	-0.160813	0.852125	0.48415	0.31502	0.263832
24.0959	24.9693	23.1419	23.7312	25.5535	24.6982	24.471	24.2618	24.0307	24.1608	28.8537	25.0979	26.5662	23.6045	23.8014	23.8215	24.4925	23.4115	26.0517	25.0705	27.1731	24.9159	0	21.45	736750000	8	8	8	8	P26640	P51991;H7C1J8	Valine--tRNA ligase	VARS	0.776579	0.128104	0.892438	0.415201	0.990013	0.455678	0.341342	-0.466605	0.999454	0.527085	0.278119	-0.407221	0.885266	0.64079	0.193284	-0.133063
23.9412	22.635	25.0419	24.2765	24.7592	23.5292	23.843	25.4543	24.6388	23.6546	27.6235	25.381	26.1541	23.5884	23.2965	23.9034	23.8	24.6792	25.0654	23.7016	26.484	24.8599	0	26.671	365740000	3	2	2	2	O14929	A2A274;Q99798	Histone acetyltransferase type B catalytic subunit	HAT1	0.776579	0.128595	0.890777	0.713619	0.990013	0.428109	0.368446	1.0807	0.999454	0.425362	0.371241	-1.24792	0.846716	0.410545	0.386639	1.24617
23.235	23.8336	26.6294	25.6297	23.809	29.3486	25.8515	24.4825	25.677	28.533	27.8574	26.4769	28.049	26.6237	25.3151	23.6936	24.4581	27.8209	26.6123	25.8881	28.3384	25.0127	0	59.451	2232100000	25	9	9	7	Q9Y2T2	Q9ULR0;A8MVI5;D6RC18;H0YA89	AP-3 complex subunit mu-1	AP3M1	0.776579	0.128654	0.890577	0.390776	0.990013	0.335073	0.47486	-0.670418	0.999454	0.439474	0.357067	-0.369163	0.846716	0.388717	0.410367	0.271737
24.0123	23.8474	26.4757	23.9534	24.0613	23.5043	25.4782	24.7982	24.281	25.0439	25.1831	25.3624	24.2927	24.1196	23.9423	24.3139	24.2224	25.6728	24.2784	23.5556	25.1331	24.3526	0	11.606	522330000	4	7	7	7	O60264;P28370	P55735;A8MXL6;E7ERC8	SWI/SNF-related matrix-associated actin-dependent regulator of chromatin subfamily A member 5;Probable global transcription activator SNF2L1	SMARCA5;SMARCA1	0.776579	0.128709	0.89039	-0.70056	0.990013	0.319985	0.494871	0.693461	0.999454	0.941611	0.0261285	-0.033082	0.705763	0.0245347	1.61022	2.32826
24.8589	25.0388	24.7715	24.1801	23.826	24.3102	23.2596	24.6018	22.9432	24.1966	27.5584	24.5663	25.1854	23.6202	23.1217	23.348	23.9011	25.1972	25.0028	23.0559	25.5524	24.4572	0	8.6612	457620000	7	4	4	3	K7ENJ0;K7ELW1;P54725	Q9H0L4	UV excision repair protein RAD23 homolog A	RAD23A	0.776579	0.128772	0.890179	-0.307892	0.999679	0.904648	0.0435206	-0.0425014	0.999454	0.866289	0.0623373	0.0324507	0.92526	0.75763	0.120543	0.079745
23.9603	28.1506	24.1021	24.761	25.521	24.6824	23.8507	24.5439	25.1652	23.3076	30.9452	24.7144	28.9232	24.2224	24.983	23.8746	25.0635	27.8196	27.2188	24.449	30.1413	23.7877	0	54.564	3809900000	33	8	7	7	P00338;F5GXH2;F5GYU2;F5GXY2	A6NFX8;Q9UKK9;A6NCQ0;A6NJU6;C9JYY9;H0YEY4	L-lactate dehydrogenase A chain	LDHA	0.776579	0.128802	0.890078	1.08327	0.990013	0.0818314	1.08708	2.02108	0.999454	0.403896	0.39373	0.370466	0.850099	0.441599	0.354972	0.852803
22.5311	25.9054	24.0386	23.5612	24.4291	24.7822	22.1896	23.4346	25.2513	24.1295	28.1777	24.4665	25.9833	23.0348	24.5422	25.9246	24.1802	25.5147	23.4999	23.7542	26.7715	24.5135	0	13.439	509390000	6	2	2	2	Q5TA02;P78417;Q5TA01	P05387;H0YDD8	Glutathione S-transferase omega-1	GSTO1	0.776579	0.129305	0.888385	0.518842	0.990013	0.412142	0.384953	-0.353424	0.999454	0.971088	0.0127414	-0.0222855	0.885266	0.640335	0.193593	-0.158147
24.6082	27.173	25.1074	24.3098	25.8706	24.9598	23.5491	25.6254	24.5128	24.6422	29.161	25.3305	28.3971	24.4661	24.321	26.1765	23.7182	23.5837	27.854	24.983	28.0523	23.38	0	26.538	1511500000	12	5	5	4	H0YN26;P39687	Q5T760;Q05519;B4DWT1;B4DTC1;Q5T757	Acidic leucine-rich nuclear phosphoprotein 32 family member A	ANP32A	0.776579	0.129516	0.887676	0.497375	0.990013	0.462315	0.335062	0.368062	0.999454	0.868242	0.0613593	0.501189	0.846716	0.344065	0.46336	-0.246015
25.1634	26.7243	23.9529	23.8006	24.4069	25.9524	23.6873	24.1413	22.4554	23.9631	29.8024	24.3831	26.9183	24.4329	23.4286	23.7514	24.2757	25.4719	26.3895	24.1795	28.543	24.1239	0	90.827	1594700000	15	10	10	10	F8W8D8;B7Z6M1;B4DGB4;P13797	Q8TDN6	Plastin-3	PLS3	0.776579	0.130092	0.885749	-0.658822	0.999679	0.932843	0.0301913	-0.0476233	0.999454	0.781828	0.106889	0.126974	0.897074	0.67793	0.168815	0.493208
25.249	24.7764	24.2591	23.0118	25.3324	24.6277	24.9838	24.4866	25.1437	24.6996	27.4386	24.8113	25.4084	25.0675	24.6837	25.0832	25.4293	24.9357	25.4016	23.2456	25.6915	24.0715	0	11.944	472640000	4	4	4	4	P07339;H7C1V0;F8W787;F8WD96;C9JH19;H7C469	O43172	Cathepsin D;Cathepsin D light chain;Cathepsin D heavy chain	CTSD	0.776579	0.130701	0.883722	-1.31123	0.990886	0.843992	0.0736618	0.403725	0.999454	0.704299	0.152243	-0.535194	0.988361	0.941848	0.0260193	0.0584272
23.9437	26.8923	23.9115	25.6798	24.8201	24.1119	23.6291	25.7922	24.1886	24.9462	29.6653	23.977	27.8471	24.0197	23.09	25.4052	25.3451	26.8489	26.9326	23.9096	29.134	24.4492	0	41.164	1788800000	19	7	7	7	F5H7U0;B4DQJ8;P52209;K7EM49;K7EPF6	P20042	6-phosphogluconate dehydrogenase, decarboxylating	PGD	0.776579	0.130781	0.883454	-0.664385	0.990013	0.616649	0.209962	0.315359	0.999454	0.48138	0.317512	-0.116816	0.846716	0.332999	0.477557	-0.586079
23.8756	23.8155	23.6902	24.5977	23.7959	23.9618	23.4759	24.4342	23.3135	24.2377	27.7548	24.3294	27.3206	24.0827	23.7245	25.514	25.6111	25.2559	25.1697	25.063	27.4579	23.7865	0	22.294	542180000	10	7	7	7	Q9UBT2;B3KWB9	O00567;H0Y653;H0YDU4;Q5JXT2	SUMO-activating enzyme subunit 2	UBA2	0.776579	0.131946	0.879603	-1.18809	0.990013	0.297064	0.52715	-1.10976	0.999454	0.88913	0.0510346	-0.200157	0.869794	0.564681	0.248197	-0.183889
27.1726	30.2351	26.9427	28.1727	25.6733	27.7676	27.092	27.7102	27.819	27.8409	32.8223	24.916	30.758	25.0701	27.6306	26.379	25.9607	29.9359	29.7038	28.4734	31.7664	27.1682	0	267.99	15747000000	68	15	15	14	P07195;A8MW50	F5GX82;O94915;H0Y9X0;F2Z2S2;D6RJI4	L-lactate dehydrogenase B chain;L-lactate dehydrogenase	LDHB	0.776579	0.132956	0.876292	-1.58513	0.990013	0.166029	0.779815	-1.90539	0.999454	0.452072	0.344792	-0.922672	0.846716	0.288801	0.539402	-1.16608
25.3089	26.1843	24.435	24.5773	25.2461	24.9412	26.002	25.7761	25.2744	24.4254	28.8965	25.3909	26.4918	24.1931	25.0914	24.6472	24.7049	26.3694	26.8311	27.9523	28.4103	28.5039	0	29.169	1710300000	25	4	4	4	P20618	P28072	Proteasome subunit beta type-1	PSMB1	0.776579	0.134281	0.871987	1.13953	0.999679	0.953264	0.0207868	-0.0706635	0.999454	0.634878	0.19731	0.48626	0.846716	0.308691	0.510476	1.83359
23.6297	25.5489	25.2042	23.6677	23.3463	24.5632	24.4122	25.4436	25.5189	22.8382	28.0228	24.6601	26.0236	25.4345	22.9779	25.5709	25.5155	25.8304	24.1378	25.1799	25.434	23.9037	0	27.805	480850000	5	5	5	5	O43776;B4DN60	P04637;J3KP33;E7EQX7;E7ESS1;E9PFT5;E7EMR6;E9PCY9;S4R334	Asparagine--tRNA ligase, cytoplasmic	NARS	0.776579	0.134725	0.870552	-0.37659	0.990013	0.0557353	1.25387	-1.23426	0.999454	0.361851	0.44147	-0.59845	0.83092	0.0559423	1.25226	-1.34418
23.8288	25.6209	23.9853	24.3356	24.1249	23.0509	22.6405	23.8268	24.0394	25.0091	26.7353	23.709	26.2914	24.8922	23.8613	25.0524	24.9821	25.8157	23.2747	22.7774	27.1492	23.019	0	19.605	460710000	6	2	2	2	F8VW18;F8W1I6;F5H223;F5H2S7;Q13561;H0YHL1;F8VX93;F8VRV7;H0YI98	P55081;Q00653	Dynactin subunit 2	DCTN2	0.776579	0.136549	0.864713	0.58724	0.990013	0.685613	0.163921	-0.307336	0.999454	0.457367	0.339735	-0.611334	0.885266	0.649196	0.187624	-0.15619
29.6256	32.2205	29.4129	30.0624	28.9932	29.6049	29.4856	30.584	30.413	29.4338	34.4101	28.735	32.9883	29.0953	29.1918	29.9109	29.3398	32.1661	31.8868	29.9323	33.8252	30.2073	0	323.31	59112000000	184	21	21	20	P06733	P29144;Q5VZU9	Alpha-enolase	ENO1	0.776579	0.139325	0.855972	-1.08589	0.999679	0.895362	0.0480012	0.283637	0.999454	0.994783	0.00227149	0.0102053	0.878836	0.590874	0.228505	0.50631
23.7699	23.5007	24.6214	23.8231	23.3443	24.6779	23.1349	24.7667	24.3443	25.1679	26.284	24.2832	25.8721	24.7537	24.0727	24.7324	22.3817	25.4262	24.6264	23.2183	26.7299	24.7881	0	39.662	350610000	4	4	4	4	Q9NR28;F5H796;H7BZK7	K7ELV6;K7ENX8;K7EJV5;K7ELT6;K7EMY9;K7EPM4;K7ER40;K7EQR7;D6W5Y5;Q14011;B4E2X2	Diablo homolog, mitochondrial	DIABLO	0.776579	0.140136	0.85345	-2.59286	0.999679	0.906603	0.0425829	-0.262865	0.999454	0.98129	0.00820255	0.0694122	0.846716	0.41763	0.379208	-1.88304
25.8063	25.9751	27.7782	25.1855	23.7659	25.6661	25.9099	26.4381	26.5763	25.9794	25.7657	26.756	23.6929	26.6446	26.0279	25.8775	23.4008	25.0264	25.9593	23.4519	23.7671	26.6557	0	24.815	1061900000	14	3	3	3	Q9NVM6	P62277;J3KMX5;E9PS50	DnaJ homolog subfamily C member 17	DNAJC17	0.776579	0.140935	0.850981	-0.705943	0.990013	0.819696	0.086347	-0.129618	0.999454	0.717799	0.143997	0.0798035	0.989095	0.948948	0.0227575	-0.0278174
23.6903	26.9835	24.7296	23.307	24.9288	25.5147	24.3374	25.633	24.4379	24.2186	29.2187	24.1871	27.7994	24.9777	23.5453	23.8365	24.894	25.1689	25.5505	25.3263	27.8446	24.6343	0	20.148	1222800000	18	4	4	4	K7ESG5;P61289;K7ENH2;B3KQ25;K7EMD0;K7EPX6;K7EKR3	O94832;K7EIG7;J3QRN6;J3KRL0;J3QRR2	Proteasome activator complex subunit 3	PSME3	0.776579	0.140937	0.850974	-3.81276	0.990013	0.0452616	1.34427	-2.71051	0.999454	0.531069	0.274849	0.971569	0.83092	0.0847696	1.07176	-1.55253
23.3703	23.8094	24.5739	24.341	24.9157	24.4456	24.8533	24.1398	24.6658	24.5615	27.5189	25.4935	28.428	25.1558	24.7935	25.9135	24.7863	28.046	23.5171	24.7078	24.7658	25.1585	0	25.057	2010600000	6	10	2	2	P17066;P48741	E9PP50;P23528;G3V1A4;E9PK25;E9PLJ3;E9PS23;E9PQB7	Heat shock 70 kDa protein 6;Putative heat shock 70 kDa protein 7	HSPA6;HSPA7	0.776579	0.141109	0.850445	-1.72814	0.990013	0.394001	0.404503	-1.51357	0.999454	0.40712	0.390278	-0.98886	0.869794	0.563234	0.249311	-1.25019
25.728	26.2427	25.5556	24.2108	25.5005	23.4921	26.3301	26.1742	24.4271	25.456	27.5772	24.033	26.2286	23.518	26.2937	24.4502	24.4279	24.645	26.3028	26.8073	27.4665	27.4324	0	24.647	1081600000	14	6	6	6	Q13200;H7C2Q3	P63173;J3KT73;J3QL01;J3KSP2	26S proteasome non-ATPase regulatory subunit 2	PSMD2	0.776579	0.141763	0.848436	-0.957204	0.990013	0.167537	0.775888	1.18716	0.999454	0.275951	0.559168	-0.270921	0.852125	0.476145	0.322261	-0.302883
30.0747	31.6225	29.4098	30.1319	29.7836	28.8729	29.4282	30.0969	29.8099	29.6697	33.7246	29.2568	32.14	29.2526	29.4765	29.7812	28.7973	30.68	32.0111	30.0897	33.1511	30.1425	0	152.95	41740000000	144	11	11	11	P62937;F8WE65;C9J5S7;Q567Q0	Q01105;P0DME0	Peptidyl-prolyl cis-trans isomerase A;Peptidyl-prolyl cis-trans isomerase A, N-terminally processed;Peptidyl-prolyl cis-trans isomerase	PPIA	0.776579	0.14191	0.847988	-1.54113	0.990013	0.370045	0.431745	1.62627	0.999454	0.97507	0.0109643	-0.108641	0.846716	0.419588	0.377177	0.876202
24.8749	25.6326	24.3692	23.5737	25.5581	23.0086	24.5127	25.4498	23.2359	25.1798	25.2271	25.5915	22.6962	24.9847	24.052	25.5507	25.8102	24.6344	25.3954	24.9304	25.8095	25.332	0	7.6126	457910000	10	2	2	2	Q15543	P33991;E5RG31	Transcription initiation factor TFIID subunit 13	TAF13	0.776579	0.142143	0.847276	-1.01508	0.990013	0.447267	0.349433	1.57388	0.999454	0.65112	0.186339	-0.637153	0.836555	0.229928	0.638408	1.32434
26.2729	26.1227	25.7995	24.3236	25.0478	24.422	25.9718	26.0544	26.5606	26.0241	25.983	25.6234	25.8725	23.847	24.1589	24.7417	25.8067	26.1402	25.5921	25.7817	25.7794	25.6293	0	10.248	874430000	10	4	4	4	P50750	H0Y6J0;Q4TT34;F2Z2X0;O00746;A2IDC9	Cyclin-dependent kinase 9	CDK9	0.776579	0.142347	0.846653	-0.798998	0.990013	0.556285	0.254703	0.724791	0.999454	0.0409035	1.38824	1.9759	0.905375	0.724568	0.139921	0.3737
24.0566	26.6804	25.3795	23.4196	23.8161	25.3815	25.0443	24.799	24.5394	24.1481	28.7627	23.5364	27.3559	24.8134	22.616	25.2225	25.1571	27.2021	26.6127	24.1928	28.1806	23.0969	0	32.013	1093400000	8	6	6	5	P06493;E5RIU6	Q12931;I3L0K7;I3L239;I3L253	Cyclin-dependent kinase 1	CDK1	0.776579	0.142421	0.846426	-1.48001	0.990013	0.376441	0.424303	2.28399	0.999454	0.754585	0.122292	0.771934	0.846716	0.430524	0.366003	1.85271
25.3445	27.0123	24.8978	26.2812	24.8874	24.9832	24.7326	25.5466	24.9348	25.3425	29.6947	24.9335	28.6216	25.3081	24.2369	24.8606	24.8513	28.7779	27.6451	25.589	30.5657	28.041	0	122.84	3338200000	35	11	11	11	P12268;H0Y4R1	F5H0Q6;Q8N2M8;K7EM61;F8WAG9;K7EKC9;K7EP11	Inosine-5-monophosphate dehydrogenase 2	IMPDH2	0.776579	0.142555	0.846019	0.390139	0.990013	0.234152	0.630502	-0.639304	0.999454	0.418346	0.378464	-0.232702	0.83092	0.0923336	1.03464	-1.01666
25.0173	25.9136	24.7027	24.8398	24.3291	23.8917	22.8846	25.1659	23.4249	23.9775	29.3277	23.5688	26.8682	25.1083	24.5246	24.0214	23.7228	25.2574	25.0737	24.8646	27.0782	25.6366	0	49.131	934880000	13	11	11	11	P31153;B4DN45	C9JP16;O75718	S-adenosylmethionine synthase isoform type-2	MAT2A	0.776579	0.142643	0.845751	-1.01291	0.990013	0.762402	0.117816	0.307103	0.999454	0.928553	0.0321932	0.125883	0.846716	0.382592	0.417264	0.52866
24.8606	26.3644	25.2248	24.6502	24.8632	24.4105	22.9824	23.5538	24.3643	24.9767	28.5977	24.1588	27.727	24.5807	24.4036	25.3044	25.868	26.9761	26.7083	23.9743	26.9718	23.3496	0	45.586	905750000	7	7	7	6	P16152;E9PQ63;A8MTM1	Q9P2M7;A2A3M4;A6PVU7;H0Y4A8	Carbonyl reductase [NADPH] 1	CBR1	0.776579	0.142793	0.845292	-1.45084	0.990013	0.152129	0.817789	-1.79288	0.999454	0.751054	0.124329	-0.0815182	0.95468	0.835624	0.0779893	-0.160852
23.3709	27.6141	24.8652	24.6571	23.6981	25.1905	25.0472	25.8248	24.6257	23.1731	30.837	23.3357	29.2028	24.7767	23.5038	24.3426	24.8678	26.5694	27.0975	23.2224	29.8504	24.9545	0	74.304	3413600000	30	6	6	6	Q04760	O75955;B4DVY7;A2AB10;A2AB09;A2AB12;A2AB13;A2AB11;A2ABJ5	Lactoylglutathione lyase	GLO1	0.776579	0.143389	0.843484	-0.652866	0.990013	0.352482	0.452863	-1.1767	0.999454	0.836405	0.0775836	0.219439	0.846716	0.329274	0.482442	0.57187
23.75	26.2384	25.94	24.6632	24.2885	26.0098	23.0318	24.1814	24.0385	25.0226	28.3646	25.345	26.9887	24.6628	25.8725	24.2786	23.9511	26.3731	26.2729	23.6232	27.8168	24.1464	0	47.364	995370000	11	6	6	6	Q9UJZ1;F2Z2I8	P08579	Stomatin-like protein 2, mitochondrial	STOML2	0.776579	0.143535	0.843041	0.388117	0.407262	0.00299599	2.52346	-1.0402	0.999454	0.393147	0.405445	-0.84984	0.8875	0.655778	0.183243	-0.110914
25.2983	26.5292	24.5543	23.2769	24.1141	23.4635	23.9407	24.7011	24.1179	24.0889	28.1322	22.3933	28.1613	23.788	22.9334	24.0502	24.7408	26.1293	25.9566	24.4483	27.5397	23.3974	0	24.458	861410000	10	5	5	5	Q9Y617	Q16555	Phosphoserine aminotransferase	PSAT1	0.776579	0.144169	0.841129	-1.08597	0.999679	0.96209	0.0167845	-0.0800025	0.999454	0.781372	0.107142	0.572447	0.853768	0.522139	0.282214	0.939735
22.7121	25.2754	22.8407	23.0821	26.3214	23.2377	22.8561	21.6006	24.0903	23.8035	27.779	24.7993	25.4672	24.6225	23.6814	24.2968	23.2708	23.6838	25.0546	24.6118	26.1681	24.8701	0	30.349	1383000000	8	6	6	6	E9PD53;Q9NTJ3	E7EMX7;Q9P0K7;D6RB25;D6RBW6;D6RB27;D6R9G4;D6RBY4;D6REL2;D6R9G6;D6RF74;D6RE17	Structural maintenance of chromosomes protein;Structural maintenance of chromosomes protein 4	SMC4	0.776579	0.1448	0.83923	-1.42455	0.923397	0.0237881	1.62364	-3.09197	0.999454	0.171797	0.764984	-1.2851	0.83092	0.155956	0.806997	-2.58356
26.8417	27.2788	27.6284	22.3328	25.8431	27.4941	27.3336	26.2456	26.0043	25.9081	27.8328	25.6539	27.3695	25.9049	25.9951	25.7959	24.5082	27.4258	26.4414	25.998	26.8049	25.7778	0	45.52	1779700000	39	15	15	10	K7EJT8;P63010	P15927;Q5TEJ7;Q5TEJ0	AP-2 complex subunit beta	AP2B1	0.776579	0.144879	0.838995	-1.02903	0.990013	0.812941	0.089941	0.177187	0.999454	0.81941	0.0864986	0.123515	0.83092	0.125119	0.902675	1.38751
31.5545	30.7628	30.8376	31.0055	29.2984	29.3236	32.9228	30.8134	30.5922	30.5645	32.3807	30.4039	31.0577	29.7799	29.4685	30.0115	29.9852	31.452	31.8817	30.3445	32.0583	30.6698	0	323.31	38382000000	226	26	26	26	P38646	Q9Y265;E7ETR0;H7C4G5;J3QLR1;H7C4I3	Stress-70 protein, mitochondrial	HSPA9	0.776579	0.145082	0.838386	-1.25956	0.990013	0.363447	0.439559	1.09943	0.999454	0.962957	0.0163929	0.0618668	0.83092	0.147251	0.831942	1.38696
24.6308	24.8834	24.7967	23.633	24.1796	23.981	22.056	22.5911	24.058	24.1348	27.5649	23.8005	26.3024	23.8401	23.8813	24.6133	24.0136	22.8121	24.8156	23.6017	26.3919	23.8662	0	21.825	336660000	5	4	4	4	E9PIR7;B2R5P6;E2QRB9;B7Z2S5;E9PNQ6;E7ESI6;E7EW10;Q16881;E9PKD3	Q9UJZ1;F2Z2I8	Thioredoxin reductase 1, cytoplasmic	TXNRD1	0.776579	0.14546	0.837257	-1.55889	0.990013	0.348903	0.457295	1.25688	0.999454	0.710847	0.148224	0.497228	0.921308	0.749585	0.125179	0.494713
23.9835	24.617	23.5398	23.7516	25.7066	24.0782	23.0664	24.5104	23.342	23.7179	28.8804	24.6389	24.6555	24.4678	22.9687	24.6468	25.0449	26.6585	24.366	24.1518	27.8609	24.0296	0	80.594	763650000	9	5	5	5	Q5QNZ2;P24539	P55036;A6PVX3;H0Y3Y9;A2A3N6	ATP synthase F(0) complex subunit B1, mitochondrial	ATP5F1	0.776579	0.145687	0.836578	1.41336	0.990013	0.0937174	1.02818	2.38305	0.999454	0.152372	0.817096	1.61843	0.4291	0.0048745	2.31207	3.76488
25.4169	25.5223	25.9929	26.9195	26.7428	25.415	25.9856	27.155	25.0233	27.4415	28.4822	26.8264	26.6054	27.2911	27.0028	26.6962	26.6812	24.9645	26.2315	25.9703	26.3927	26.0361	0	70.821	1731600000	35	17	17	17	P46821	P09661;H0YKK0;H0YMA0;H0YLR3	Microtubule-associated protein 1B;MAP1B heavy chain;MAP1 light chain LC1	MAP1B	0.776579	0.145977	0.835717	0.458599	0.990013	0.310737	0.507607	-0.483945	0.999454	0.767752	0.114779	-0.118052	0.846716	0.305633	0.5148	-0.351482
25.3741	28.2452	24.9506	25.6787	25.1957	25.6436	23.4023	25.411	24.4182	26.3391	30.5238	23.317	29.7728	24.4465	25.1671	24.8812	25.4295	28.018	26.3856	25.4163	28.7239	24.5681	0	50.896	3221800000	32	9	9	9	O43175;Q5SZU1	Q9ULX3;H3BUR4	D-3-phosphoglycerate dehydrogenase	PHGDH	0.776579	0.1468	0.833275	-0.626704	0.990013	0.358417	0.445612	0.696352	0.999454	0.147524	0.831137	-1.10592	0.850099	0.437866	0.358659	-0.533488
24.0906	27.4364	23.4926	24.1483	25.6958	23.5606	24.7508	24.634	24.3547	23.8113	28.8554	24.3748	26.9897	23.4865	23.2648	23.7087	23.5998	27.4462	23.9713	24.9951	28.094	25.9919	0	44.484	1085400000	13	6	6	6	F8W1A4;P54819;F8VY04;G3V213;F8VZG5	Q9BRR8;K7EQ19	Adenylate kinase 2, mitochondrial;Adenylate kinase 2, mitochondrial;Adenylate kinase 2, mitochondrial, N-terminally processed	AK2	0.776579	0.146981	0.832739	1.71746	0.990013	0.831369	0.0802061	0.289073	0.999454	0.894962	0.0481952	0.14843	0.852125	0.508882	0.293383	-0.524375
23.9944	26.0747	26.0326	23.2634	24.5786	23.7758	23.1404	24.3121	25.9574	23.2953	28.449	23.4967	25.6265	23.5311	23.7008	23.7941	24.6795	24.3689	24.2096	23.927	27.5052	24.2049	0	19.35	724490000	10	6	6	6	E9PEX6;B4DHG0;B4DT69;P09622	Q9BVP2;C9JYH9;C9JZT7;B4DMU5	Dihydrolipoyl dehydrogenase;Dihydrolipoyl dehydrogenase, mitochondrial	DLD	0.776579	0.147045	0.832551	-0.958506	0.990013	0.306358	0.513771	-0.281906	0.999454	0.771488	0.112671	0.221036	0.846716	0.309241	0.509703	-0.275723
30.4361	30.0421	30.0898	29.2547	29.2325	27.6861	27.998	29.0066	29.8803	29.3269	30.2324	30.222	30.1271	28.9156	30.5376	29.5836	30.1585	30.0674	29.5529	28.9158	30.3637	29.5023	0	37.734	14470000000	56	6	6	6	P62829;C9JD32;B9ZVP7;J3KT29	P31153;B4DN45;Q00266	60S ribosomal protein L23	RPL23	0.786051	0.149419	0.825593	-1.38608	0.990013	0.535078	0.271583	1.27115	0.999454	0.450602	0.346207	-0.822703	0.83092	0.0621727	1.2064	1.77018
24.6008	26.1246	24.5616	25.2591	22.9758	23.3438	24.3026	23.4953	23.5161	22.0545	28.3203	24.8059	26.51	23.3718	23.7205	24.6082	25.3977	26.6081	24.2129	25.4328	28.1484	24.3545	0	30.355	745140000	7	6	6	6	P39656;E7EWT1;U3KQ84	Q71UI9;P0C0S5;C9J0D1;C9J386	Dolichyl-diphosphooligosaccharide--protein glycosyltransferase 48 kDa subunit	DDOST	0.787085	0.150725	0.821815	-1.11329	0.990013	0.369902	0.431913	-1.01657	0.999454	0.610162	0.214555	0.381333	0.846716	0.38379	0.415906	0.602617
23.068	26.5008	25.1065	23.1525	25.6813	25.4501	22.1038	25.8359	23.8124	25.1658	28.8901	23.8255	27.6781	24.6668	24.3911	23.702	23.6665	27.4912	26.3193	26.6438	29.1927	28.1265	0	46.934	1675700000	21	10	10	10	Q99460	Q7L7X3;Q9H2K8;H0YF68;Q9UL54	26S proteasome non-ATPase regulatory subunit 1	PSMD1	0.787085	0.153352	0.814311	-1.53101	0.990013	0.430318	0.36621	0.684025	0.999454	0.532981	0.273288	-0.836998	0.898758	0.713155	0.146816	0.139716
24.0498	26.5601	23.8637	24.1837	25.3136	24.2603	24.2041	25.2817	23.1983	24.4926	28.8436	24.0099	27.1856	24.5144	20.6867	25.0457	23.8634	24.9952	27.1777	24.69	27.6135	24.1227	0	51.2	1021600000	6	5	5	4	P51858;A8K8G0	Q09028;H0YF10;H0YCT5;H0YDK2;H0YEU5;B4DRT0;E9PNS6;E9PNS2;E9PIC4;C9JPP3;E9PND5	Hepatoma-derived growth factor	HDGF	0.787085	0.153588	0.813643	-0.660363	0.990013	0.732691	0.135079	0.0792141	0.999454	0.0656085	1.18304	0.593466	0.863085	0.55028	0.259416	0.251422
23.9006	24.1409	24.2794	23.9314	25.6983	23.4875	24.05	24.9516	23.9627	24.2616	27.0479	25.392	26.3653	23.8378	22.788	23.6931	25.6591	25.4713	26.0281	25.3632	27.7662	24.3818	0	15.745	462990000	6	7	7	7	O00151	Q5JNZ5;P62854	PDZ and LIM domain protein 1	PDLIM1	0.787085	0.154135	0.812099	1.05834	0.995012	0.868216	0.061372	-0.302104	0.999454	0.717211	0.144353	0.551909	0.852063	0.455293	0.341709	-0.925615
23.2098	24.0018	22.937	24.2503	25.5552	22.4518	24.4131	24.845	24.4548	24.5122	26.6866	24.6344	25.307	24.8182	22.7918	23.6393	23.754	25.153	23.7547	22.7446	25.7782	22.9509	0	6.6812	220750000	3	3	3	3	D6RIU4;D6RDX1;D6RBV2;Q12907;D6RBH1	P04843;B7Z4L4;F8WF32	Vesicular integral-membrane protein VIP36	LMAN2	0.787085	0.154175	0.811986	-1.76655	0.990013	0.340955	0.467303	1.99122	0.999454	0.353728	0.45133	1.77374	0.897074	0.682433	0.16594	0.912583
25.0797	25.983	25.7983	23.3133	24.9534	24.2554	24.4136	24.8853	24.2566	24.5512	26.1688	25.3708	25.5419	24.3782	23.8089	24.0586	23.7407	25.818	25.4143	25.5567	26.274	22.5498	0	16.132	510500000	10	4	4	4	Q9BYD6;H0Y8N7;H0YAB5	Q8TAE8	39S ribosomal protein L1, mitochondrial	MRPL1	0.787085	0.154596	0.810801	-0.158864	0.990013	0.181547	0.74101	1.16452	0.999454	0.171513	0.765704	2.07515	0.846716	0.344452	0.462871	0.842521
30.6999	30.0774	29.2569	27.9032	29.5392	27.1542	28.6212	29.6698	28.8716	29.4037	29.4385	29.3159	29.2382	29.0972	29.143	29.992	29.2781	28.7285	29.0651	28.6794	29.6552	29.1698	0	39.12	10722000000	65	6	6	6	P63173;J3KT73;J3QL01	Q9H7D7;C9JCS7;H0Y9R3	60S ribosomal protein L38	RPL38	0.787085	0.154765	0.810326	-0.704356	0.990013	0.339415	0.469269	0.259763	0.999454	0.41578	0.381136	-0.604171	0.897074	0.678439	0.168489	-0.277636
25.4741	25.9553	25.425	24.4545	25.9422	28.189	25.0219	24.8727	24.6537	28.0052	28.3619	25.772	25.9612	26.0703	25.2358	25.6216	25.0699	25.8507	25.192	25.131	28.2792	24.8292	0	41.314	1568900000	24	7	7	7	Q7L2H7;B4E2Q4;J3KNJ2;E9PRY0;H0YCQ8	Q13123;E7EQZ7;D6REL4;D6RAY9;D6RCQ4	Eukaryotic translation initiation factor 3 subunit M	EIF3M	0.787085	0.155402	0.808543	0.553617	0.990013	0.658964	0.181138	-0.235964	0.999454	0.656227	0.182946	0.180898	0.836555	0.231844	0.634804	-0.33224
26.5168	27.0709	28.5144	23.3737	23.5218	26.2461	23.7041	23.3514	26.1189	23.4189	26.2431	27.023	27.4525	23.6408	22.8558	23.8914	21.5527	24.3657	26.2956	23.9085	24.5881	24.8034	0	27.579	1213700000	8	9	9	9	E7EUM5;Q7Z3B4	P40227;B4DPJ8;Q92526;J3KRI6	Nucleoporin p54	NUP54	0.787085	0.155691	0.807737	-1.84828	0.990013	0.518721	0.285066	1.51606	0.999454	0.553442	0.256928	1.79237	0.83092	0.199018	0.701107	2.49977
23.689	22.3574	23.7055	23.3455	24.4293	24.2365	23.8715	25.3595	24.7999	24.5011	26.1595	24.885	25.5833	23.217	23.9391	25.9639	24.539	24.634	24.0903	23.3406	26.0657	24.6748	0	28.343	181600000	4	3	3	3	X6R5Z6;Q5JTJ3	P30050	Cytochrome c oxidase assembly factor 6 homolog	COA6	0.787085	0.155972	0.806952	-0.371834	0.990013	0.792277	0.101123	-0.0820058	0.999454	0.52212	0.28223	-0.271103	0.846716	0.338846	0.469998	0.181239
23.513	26.527	23.6107	23.5091	24.4805	24.3788	23.2527	24.0934	23.7326	23.7377	27.3979	24.7619	24.2041	24.0275	23.1638	23.5749	24.575	22.8848	25.9647	24.3441	28.0312	24.5377	0	27.261	548970000	8	7	7	7	D6RFM5;P31040	Q9UHX1;H0YEM1;E9PL19;H0YCP8	Succinate dehydrogenase [ubiquinone] flavoprotein subunit, mitochondrial	SDHA	0.787085	0.156048	0.806743	0.652565	0.999679	0.918496	0.0369226	0.0769068	0.999454	0.362187	0.441067	-0.496643	0.846716	0.263581	0.579086	-0.544538
25.6707	25.874	25.6577	26.0708	24.7499	23.6293	25.6663	25.5908	25.4688	25.6904	26.0794	26.1737	24.3689	22.3894	23.4703	24.0678	25.4787	25.5187	25.39	24.1781	25.8769	25.4894	0	10.532	704620000	10	4	4	4	Q8TAE8	Q8N302	Growth arrest and DNA damage-inducible proteins-interacting protein 1	GADD45GIP1	0.787085	0.156602	0.805203	1.48263	0.923397	0.021064	1.67646	1.39137	0.999454	0.0930165	1.03144	1.33238	0.973806	0.868646	0.061157	0.231703
23.2982	23.3655	22.9855	23.799	24.4379	24.2652	23.0547	25.087	24.3293	24.7357	26.8412	24.4175	26.2138	25.3815	23.9994	25.5202	25.2052	24.32	25.9887	23.2309	25.8736	25.0541	0	43.716	294550000	5	3	3	3	P29966	Q6UN15	Myristoylated alanine-rich C-kinase substrate	MARCKS	0.787406	0.157248	0.803414	0.662764	0.990013	0.765664	0.115962	-0.229994	0.999454	0.892385	0.0494479	0.0788441	0.906399	0.726057	0.139029	0.712076
23.476	25.7751	25.8904	24.3447	25.1701	22.8676	26.3985	23.4462	22.9473	24.4978	27.7661	23.6071	25.5884	23.3466	24.1378	24.3476	24.6731	23.5667	25.9516	25.5497	26.1543	24.1204	0	26.207	623390000	9	6	6	6	E5RHW4;O94905	Q9Y5B9;G3V5A4;G3V401;G3V2X0	Erlin-2	ERLIN2	0.794456	0.15931	0.797756	-0.776107	0.990013	0.469632	0.328242	-0.423959	0.999454	0.301165	0.521195	0.704962	0.952419	0.813926	0.0894153	0.0667273
24.2392	23.8021	23.4299	23.3509	23.9228	24.0888	24.2336	24.0999	25.3389	23.2382	26.5292	25.0744	26.4728	24.78	24.3086	25.1007	25.0318	25.055	25.5651	23.1223	26.7739	23.4434	0	15.408	322900000	7	5	5	5	O76003	F8VNX8;O14545	Glutaredoxin-3	GLRX3	0.794456	0.159831	0.796338	0.820004	0.990013	0.333645	0.476716	0.944709	0.999454	0.113908	0.943446	-1.51404	0.846716	0.301153	0.521213	1.12405
25.6667	26.3827	26.3068	24.2448	23.1216	25.8677	24.7029	26.0748	25.8719	25.1195	25.6509	25.9405	26.428	23.4777	23.9175	24.6332	24.3113	26.1834	26.2362	23.8746	26.4934	23.5157	0	11.363	718320000	9	4	4	4	Q9Y3B7	Q9Y3U8;J3QSB5;J3KTD3	39S ribosomal protein L11, mitochondrial	MRPL11	0.798624	0.161941	0.790643	-0.434575	0.990013	0.798507	0.0977212	0.124889	0.999454	0.0781988	1.1068	0.876525	0.988361	0.930165	0.0314398	0.046079
23.382	25.3409	24.3503	23.751	25.1507	24.0281	24.1875	24.4055	23.6006	24.964	27.7736	23.6647	26.4551	24.3558	24.3439	23.4796	23.3641	24.9499	24.5872	23.1862	27.0868	23.9918	0	22.792	496130000	7	4	4	4	E7ERI3;G3XAN9;P26639	P09651;F8W6I7;F8VZ49;F8VTQ5;H0YH80;F8W646;F8VYN5	Threonine--tRNA ligase, cytoplasmic	TARS	0.798624	0.162224	0.789886	0.385652	0.990013	0.271718	0.565882	-0.584108	0.999454	0.710904	0.148189	-0.385511	0.976361	0.890424	0.0504032	0.0401217
23.4658	24.1724	25.7289	24.0802	23.9694	23.5587	23.2162	24.7591	22.5864	23.3257	24.7218	27.0158	26.2427	23.7929	24.0214	26.4055	26.0591	25.4982	22.9811	23.9633	24.136	23.9767	0.0083643	2.4785	1883000000	7	2	2	2	S4R456;K7EM56;K7EJ78;K7EQJ5;K7ELC2;P62841	Q14204;H0YJ21	40S ribosomal protein S15	RPS15	0.798624	0.162486	0.789184	-1.45556	0.990013	0.410698	0.386477	1.85905	0.999454	0.658408	0.181505	0.812829	0.853768	0.520542	0.283544	1.02642
22.9797	22.2868	22.8367	23.0293	24.9326	24.1721	22.9576	23.6761	24.3348	24.322	27.8045	23.4414	24.7435	25.022	25.0022	24.6212	24.5385	24.0121	25.808	23.5994	26.5051	24.6994	0	20.846	381070000	3	1	1	1	O75947	A6NG79;Q92733;H0YE12;H0Y679	ATP synthase subunit d, mitochondrial	ATP5H	0.798624	0.163033	0.787725	1.06073	0.990013	0.508013	0.294125	-0.375187	0.999454	0.446929	0.349761	-0.614326	0.83092	0.101885	0.991888	-0.479239
23.9398	25.4519	24.3259	23.9326	22.9251	23.8535	24.6081	25.0163	23.9308	24.4513	24.9926	24.7008	23.8281	26.1423	23.3823	22.7921	23.8896	25.3248	24.3583	23.6252	27.2718	24.9214	0	10.18	416430000	3	3	3	3	B7Z2R2;P14927	P07814;V9GYZ6	Cytochrome b-c1 complex subunit 7	UQCRB	0.809762	0.166633	0.778238	-1.58096	0.999679	0.885829	0.0526501	0.332944	0.999454	0.786899	0.104081	0.671531	0.841563	0.256453	0.590993	1.85445
25.0936	27.2099	25.9239	25.3831	25.672	26.0903	25.08	26.3499	25.5898	25.6245	29.4703	25.4834	28.3799	25.829	24.905	26.4133	25.2467	27.4869	26.8728	24.5835	29.0211	25.1237	0	87.807	2195000000	26	13	11	10	Q92598;B4DY72	E9PQ57;P78406;E9PPG9;B0QZ36	Heat shock protein 105 kDa	HSPH1	0.809762	0.167314	0.776468	-0.447713	0.990013	0.458349	0.338804	0.236766	0.999454	0.834953	0.0783381	0.207555	0.846716	0.318138	0.497385	0.355258
23.9016	26.5841	25.2398	24.6266	24.1542	25.5256	26.0991	25.9019	25.2934	23.1816	30.0478	24.5036	27.6617	24.0254	24.4031	24.2238	22.9051	26.3027	26.4996	27.917	29.6136	28.36	0	24.567	2666600000	20	7	7	7	P25788;G3V4X5	F5H4R9;P50570;K7EMQ3;Q05193	Proteasome subunit alpha type-3	PSMA3	0.809762	0.167549	0.775859	-1.3806	0.990013	0.226024	0.645845	1.05277	0.999454	0.180425	0.743703	-2.09192	0.976361	0.883191	0.0539456	0.0931149
27.4975	28.735	27.9278	26.9534	28.0096	28.7429	27.6638	28.7817	28.8296	27.9171	29.6182	29.5738	29.1299	28.7471	27.2591	28.1465	28.1273	28.7242	28.2443	27.4355	29.0782	29.4978	0	51.811	6018800000	70	10	10	10	P31689;B7Z5C0	P18754;C9JW69;C9JRH2;C9JMJ4;C9J3R0;C9JQZ4	DnaJ homolog subfamily A member 1	DNAJA1	0.809762	0.167702	0.775461	-2.26631	0.990013	0.470357	0.327572	1.06305	0.999454	0.555274	0.255493	0.432404	0.977171	0.902271	0.0446632	-0.170926
27.7931	27.4081	27.7494	27.8327	26.3146	25.1573	24.7655	26.9638	27.2545	27.76	27.5696	27.3692	23.8363	27.254	27.6423	26.8856	26.7878	26.8615	27.604	27.8993	27.8669	24.9933	0	30.828	2764800000	24	3	3	3	P37108	Q96NB3;J3QQQ3	Signal recognition particle 14 kDa protein	SRP14	0.813902	0.169162	0.771698	1.50719	0.990013	0.352742	0.452543	-0.544533	0.999454	0.582052	0.235038	-0.365679	0.83092	0.136094	0.866162	-0.638152
26.4539	26.8278	26.6132	22.1983	26.31	26.5948	25.2726	26.9171	27.348	26.3562	25.4918	26.6479	26.8872	26.9123	25.7331	26.8656	26.9771	26.5511	26.8311	25.5932	26.5036	27.4731	0	19.117	1472000000	37	3	3	3	R4GNH9;R4GMQ7;B1AMU4;Q9Y3B2;B1AMU7;B1AMU3	Q16778;P33778;P23527;P06899;Q8N257;Q6DRA6;Q6DN03;Q96A08	Exosome complex component CSL4	EXOSC1	0.814117	0.169808	0.770041	-0.991847	0.990013	0.436775	0.359742	-0.720311	0.999454	0.950458	0.0220672	0.0363464	0.988361	0.931438	0.0308461	-0.0503413
24.9146	25.7022	26.0985	22.2957	24.1619	24.2788	23.2958	25.7188	27.1145	23.2292	25.3714	25.5242	25.3473	25.475	22.7235	25.6183	24.5116	24.1611	25.6304	25.2253	25.1838	23.4532	0	15.088	493640000	14	3	3	3	Q9H6F5	P55884;C9JZG1;C9JQN7	Coiled-coil domain-containing protein 86	CCDC86	0.814388	0.170467	0.768359	-0.564461	0.990013	0.806317	0.0934943	-0.15637	0.999454	0.0524071	1.28061	-0.74589	0.885266	0.637764	0.19534	0.362202
23.6564	23.7862	23.8438	24.5082	25.2866	22.3566	23.221	24.1721	24.5262	24.097	27.8772	23.538	26.2767	23.6397	23.3328	25.1187	25.5042	24.5884	25.355	24.8218	26.9919	24.7277	0	47.417	427540000	6	5	5	5	P53618	P37108;H0YLA2	Coatomer subunit beta	COPB1	0.817038	0.171626	0.765416	-1.3223	0.990013	0.221898	0.653847	1.13139	0.999454	0.436349	0.360166	1.68758	0.967233	0.861964	0.0645108	-0.185445
23.1026	24.139	23.5331	23.5107	24.8699	24.1272	23.609	23.7641	23.7342	23.6517	27.8255	24.3776	24.5142	24.2111	22.9987	24.4014	24.8656	24.136	25.2891	23.1771	27.1161	25.3164	0	32.034	504280000	7	3	3	3	H3BPF6;Q99471;H3BMQ1	E7EUY0;P78527	Prefoldin subunit 5	PFDN5	0.821094	0.173086	0.761739	-1.92525	0.990013	0.623158	0.205402	0.945716	0.999454	0.854468	0.068304	0.389203	0.846716	0.341315	0.466844	2.1392
25.3176	25.1485	25.1479	24.5822	24.1807	24.3584	25.3784	25.34	26.0466	25.1879	25.8331	25.4453	23.7721	23.5449	25.2722	24.0711	25.5185	24.7321	24.8722	23.8323	25.8649	25.2732	0	15.451	534770000	6	5	5	5	Q8TEQ6	Q9GZL7	Gem-associated protein 5	GEMIN5	0.836582	0.177515	0.750765	-2.14148	0.990013	0.316585	0.499509	-1.3078	0.999454	0.557546	0.253719	0.194007	0.846716	0.277877	0.556147	1.52201
26.3093	28.5374	27.5011	25.8881	24.5856	27.6643	26.0436	26.5246	27.8852	26.0077	29.583	25.8891	28.6956	25.9396	26.3734	24.7678	26.827	26.7888	27.4901	26.0653	29.3795	26.5156	0	65.024	3238700000	26	9	9	9	P30153;F5H3X9;C9J9C1;B3KQV6	Q53F19;K7ELP6	Serine/threonine-protein phosphatase 2A 65 kDa regulatory subunit A alpha isoform	PPP2R1A	0.836582	0.178139	0.74924	0.509123	0.990013	0.418035	0.378787	-0.479526	0.999454	0.896915	0.0472488	0.0933828	0.850037	0.436964	0.359554	-0.330692
29.9542	30.1034	29.5947	29.0982	29.7302	27.5463	23.8102	29.9156	30.1974	29.4404	29.9555	30.3196	29.5368	28.8542	30.1859	30.2429	30.2202	29.4263	29.2035	29.3745	29.9978	29.8868	0	18.838	13911000000	32	2	2	2	P62851	Q86W42	40S ribosomal protein S25	RPS25	0.836582	0.17849	0.748385	-0.859696	0.990013	0.792142	0.101197	0.36059	0.999454	0.451142	0.345687	0.692419	0.846716	0.293495	0.532399	0.764093
24.0462	24.996	25.215	24.4607	24.2048	23.8465	23.7106	23.3898	24.7383	24.1095	27.6732	24.0567	24.4392	24.6778	24.1153	24.2965	23.9692	25.165	24.6809	24.9564	25.7687	24.373	0	9.4679	320320000	8	5	5	5	Q8N183	Q8TEQ6	Mimitin, mitochondrial	NDUFAF2	0.836582	0.179699	0.745455	0.38365	0.609599	0.00720858	2.14215	1.11498	0.999454	0.0133487	1.87456	1.1436	0.994747	0.963871	0.015981	0.0362027
25.1611	25.7804	23.8256	23.4904	23.7079	24.5903	23.6369	24.6392	25.3341	24.3002	27.8746	22.9361	25.9111	24.6017	24.0704	23.8586	24.2721	23.9978	25.5437	23.4145	26.3265	23.6155	0	13.543	465470000	3	4	4	4	D6R9I9;P61221;D6RGF4;H0Y990	P62913;Q5VVC8;Q5VVC9	ATP-binding cassette sub-family E member 1	ABCE1	0.836582	0.179945	0.74486	-0.78168	0.990013	0.638725	0.194686	-1.07473	0.999454	0.609361	0.215125	0.827456	0.83092	0.17463	0.757881	1.02311
26.0324	27.0495	26.8668	24.6501	24.0084	26.1283	25.5146	25.7615	25.8767	25.8201	25.7883	26.4989	27.0209	26.0198	23.4344	24.5742	23.7716	25.1658	26.0986	25.573	27.0079	26.0965	0	21.758	1048600000	19	2	2	2	Q9NPD3;E9PPI9;E9PI41	P46778;G3V1B3;M0R181;M0R3I5	Exosome complex component RRP41	EXOSC4	0.836582	0.180063	0.744575	-0.283886	0.990013	0.44057	0.355985	0.151052	0.999454	0.0758438	1.12008	0.793708	0.846716	0.36503	0.437671	-0.470439
25.6857	26.0702	24.3896	23.8652	24.8652	23.6605	25.3079	24.487	23.4443	23.0606	28.5696	24.0756	26.7808	23.6614	22.0382	24.9255	24.0128	25.6956	25.8565	23.3499	26.7405	24.7856	0	26.915	691460000	8	5	5	5	Q9BRA2;I3L2R6;I3L0K2;I3L3M7	Q07065	Thioredoxin domain-containing protein 17	TXNDC17	0.839361	0.181282	0.741645	-1.57174	0.990013	0.796951	0.0985684	-0.357686	0.999454	0.71589	0.145154	0.293179	0.897074	0.682513	0.165889	-0.298185
28.1964	28.8599	29.5807	27.0042	26.874	29.2381	26.4987	27.9889	28.3708	27.9893	30.303	28.1222	29.3701	27.0108	26.6724	27.3692	27.1053	28.2881	28.2166	27.1499	29.7337	28.4241	0	150.63	6459100000	68	12	12	12	Q9Y265;E7ETR0	O76003	RuvB-like 1	RUVBL1	0.847264	0.183673	0.735955	0.733693	0.990013	0.301324	0.520966	1.15975	0.999454	0.75471	0.12222	-0.316326	0.934177	0.773909	0.11131	-0.367151
24.153	26.4156	23.236	22.9607	24.0708	25.514	24.0038	21.4277	25.2761	24.169	27.5185	24.1549	26.2917	24.5671	22.2772	24.1814	24.6624	26.2997	24.6766	24.2989	27.6578	24.167	0	27.503	570150000	10	7	7	7	P50213;H0YMU3;B7Z9J8;H0YL72	C9JLI6;H0YMV8;Q71UM5	Isocitrate dehydrogenase [NAD] subunit alpha, mitochondrial	IDH3A	0.847264	0.184718	0.733491	-1.31368	0.990013	0.716284	0.144915	-0.357376	0.999454	0.342998	0.464708	-0.803886	0.83092	0.0968278	1.014	-2.03371
23.5541	25.5921	24.7659	23.7434	24.1039	24.0144	24.871	24.2815	23.536	23.4765	27.5981	24.0799	25.1727	24.1243	24.0444	24.1884	24.0932	24.23	24.045	23.8787	27.1077	25.0849	0	44.125	461040000	11	9	9	9	P25205;B4DWW4;J3KQ69	Q15544	DNA replication licensing factor MCM3	MCM3	0.847264	0.187258	0.727559	0.868589	0.990013	0.110355	0.957207	-1.38005	0.999454	0.676008	0.170048	-0.251596	0.95468	0.832987	0.0793619	0.108685
27.229	28.9734	27.7727	27.7484	26.1028	28.2926	27.4849	26.945	27.4084	27.7732	32.0319	25.6261	30.1486	25.7043	26.7719	25.9477	24.8576	29.5178	29.4392	27.7016	31.5033	27.9566	0	183.36	10549000000	87	23	23	23	P50990	Q9BRL6	T-complex protein 1 subunit theta	CCT8	0.847264	0.187908	0.726054	0.943044	0.990013	0.3596	0.44418	-0.972224	0.999454	0.868906	0.0610271	0.11689	0.83092	0.0655149	1.18366	-0.972202
24.004	23.9169	24.2781	24.2936	25.189	23.519	23.1912	24.4088	24.1597	23.7758	27.8895	24.6044	26.3683	23.4226	24.8767	24.3143	24.571	24.3931	24.1071	24.0131	26.9327	24.0536	0	24.656	417710000	5	3	3	3	Q96A33	Q8IY81;J3KS74;J3QSE2;J3KS36	Coiled-coil domain-containing protein 47	CCDC47	0.847264	0.188643	0.72436	-2.17102	0.990013	0.733714	0.134473	-0.194544	0.999454	0.981014	0.008325	-0.00998497	0.846716	0.355238	0.449481	-1.27991
27.2341	27.515	27.6865	27.3406	23.3173	28.3501	25.1382	27.3528	28.2787	27.1365	27.4889	27.6423	28.1435	27.4719	28.2787	27.4693	28.9985	28.589	27.7686	27.4969	27.8644	28.1962	0	44.453	3547200000	28	10	10	10	Q92615	P22087;M0QXL5;M0R299;M0R2Q4;M0R0P1;M0R2U2;M0R1H0;M0R2B0	La-related protein 4B	LARP4B	0.847264	0.189193	0.723094	-0.934196	0.990013	0.788453	0.103224	-0.103764	0.999454	0.277998	0.555958	0.392049	0.846716	0.263908	0.578547	-0.273623
22.8708	24.5412	24.4387	22.0629	24.8744	25.4278	24.2198	25.1051	24.1379	23.0176	26.6767	25.9303	25.1159	24.9976	23.7463	25.2571	24.3825	25.9921	25.6259	22.1093	26.5732	25.4955	0	13.952	413880000	6	6	6	6	P46379;F6S6P2;X6REW1	C9JAB2;Q16629;F8WEA1	Large proline-rich protein BAG6	BAG6	0.847264	0.190677	0.719701	0.524784	0.990013	0.413489	0.383536	-0.636206	0.999454	0.466984	0.330698	-0.396402	0.846716	0.345475	0.461584	-0.391965
26.8517	28.6115	26.3393	26.0784	25.3184	27.4532	24.6141	25.1225	26.0276	25.9424	31.4951	24.6637	29.602	25.793	25.1209	25.5546	25.3455	28.4423	28.3539	26.0994	30.4663	25.9411	0	117.11	6096200000	49	20	20	20	P17987;E7EQR6;F5H282;E7ERF2	P51572;C9JSP1;C9JQ75;C9J0M4	T-complex protein 1 subunit alpha	TCP1	0.847264	0.19073	0.71958	-1.046	0.990013	0.305871	0.514462	1.54762	0.999454	0.631725	0.199472	-0.881729	0.898758	0.714319	0.146108	0.635364
24.37	27.6497	24.8601	23.749	24.8272	25.5854	23.4229	25.3435	26.0787	24.5048	30.3452	22.5624	27.4057	25.423	24.6553	24.6913	23.7258	26.6561	26.7912	23.9258	29.0835	23.9803	0	136.73	2200100000	22	14	14	14	P53396;B4E3P0	P07196;P12036	ATP-citrate synthase	ACLY	0.847264	0.190825	0.719364	-1.764	0.990013	0.0548226	1.26104	-1.89586	0.999454	0.94852	0.0229534	-0.0519314	0.886705	0.654445	0.184127	-0.355736
22.9282	24.8639	24.8835	23.6683	23.879	24.3402	23.292	23.7657	23.5972	24.439	25.7524	24.9413	23.5896	26.316	25.3665	27.3946	27.3246	24.2351	24.6858	26.6516	23.492	22.9378	0	7.0928	1435900000	3	3	3	3	Q6IQ49	Q9Y2X3;F8WED0;H7BZ72	Protein SDE2 homolog	SDE2	0.847264	0.192464	0.71565	-2.04657	0.990013	0.48318	0.315891	-0.685415	0.999454	0.423596	0.373048	-0.868369	0.885266	0.629596	0.200938	0.507601
23.2093	23.564	24.3936	24.2947	24.8876	24.4221	24.1904	24.6194	24.4981	24.2797	28.0382	24.5286	27.0749	24.5808	24.1165	24.7548	24.676	24.7359	24.424	24.3237	28.4445	24.5175	0	95.449	737320000	7	7	7	7	A2A274;Q99798	E7ENZ3;P48643;B7ZAR1;E9PCA1;D6RIZ7;H0Y914	Aconitate hydratase, mitochondrial	ACO2	0.847264	0.193349	0.713658	-1.31063	0.995012	0.860785	0.0651051	0.387334	0.999454	0.523424	0.281146	2.12126	0.83092	0.130194	0.885408	2.7222
25.5152	26.3563	23.6271	24.5134	24.0243	23.5225	24.486	24.9659	24.3998	24.2768	26.7136	24.3074	26.7117	24.9192	24.0117	25.351	23.7516	25.7956	25.8453	23.7938	26.4616	24.1056	0	36.728	658680000	7	11	8	8	E7ES43;O95757;E9PDE8;D6RJ96	Q15427;Q5SZ64	Heat shock 70 kDa protein 4L	HSPA4L	0.847264	0.194332	0.711455	0.439855	0.990013	0.715858	0.145173	-0.151133	0.999454	0.682562	0.165858	-0.419634	0.999832	0.999832	7.29329e-05	0.000144958
26.7029	27.0189	27.2677	27.4163	21.852	27.8452	26.2706	25.9872	26.2525	27.2438	26.8282	26.2708	26.201	26.4161	25.8942	26.3967	26.2034	26.955	26.8207	26.1656	26.5421	26.0486	0	31.49	1689100000	20	8	8	6	E7ESY4;Q13330;H0Y4T7;F8W9Y9	G5EA30;Q92879;E9PQK4;E9PSH0;E9PKU1;E9PKA1;F5H4Y5;F5H0D8	Metastasis-associated protein MTA1	MTA1	0.847264	0.194577	0.710909	-1.03188	0.990013	0.707662	0.150174	0.519042	0.999454	0.572924	0.241903	-0.984294	0.83092	0.211248	0.675208	0.713727
28.0835	27.5974	27.2551	27.6778	23.9981	27.5829	27.2009	27.3437	27.8977	27.62	27.6165	27.2446	28.0779	26.8976	28.3348	27.028	27.858	27.8765	26.6391	27.264	25.0875	26.8078	0	74.867	3029000000	33	11	11	10	H0YEH2;Q5T1Z4;Q5T1Z8;Q14671;E7EWT3;E9PR38	P29966	Pumilio homolog 1	PUM1	0.847264	0.194656	0.710733	0.940554	0.990013	0.211772	0.674131	1.1641	0.999454	0.56152	0.250635	-0.643311	0.957398	0.845513	0.0728799	-0.188745
23.9903	26.5629	25.128	24.9937	24.6707	23.1857	24.9775	24.2461	24.8578	23.7622	28.6092	23.6967	25.3767	23.7263	23.7859	23.8312	24.049	25.7489	24.9478	23.7823	27.5651	22.7761	0	30.388	758640000	16	8	8	8	P54136;F5H3T8	Q9Y399;Q5T8A0	Arginine--tRNA ligase, cytoplasmic	RARS	0.847264	0.194722	0.710585	0.80617	0.990013	0.157414	0.802956	0.806618	0.999454	0.639537	0.194134	-0.322277	0.95468	0.831838	0.0799612	-0.132533
25.7748	24.0821	25.5958	23.9538	24.5559	23.4006	25.6442	25.4375	25.6444	24.0542	25.226	25.847	24.9923	25.8029	26.5528	24.3153	24.4495	24.3214	26.0613	26.3666	25.5466	25.9301	0	21.543	683880000	15	4	3	3	B8ZZ10;A8MYV2;Q9NQ29	P49321;Q5T624;H0YDS9;E9PPR5;E9PI86;E9PRH9;H0YF33;E9PPQ8	Putative RNA-binding protein Luc7-like 1	LUC7L	0.847264	0.195319	0.709255	-1.41467	0.999679	0.936593	0.0284489	0.208855	0.999454	0.885544	0.0527901	0.293158	0.879461	0.601052	0.221088	1.05525
23.2306	24.7624	24.7939	22.7031	25.211	24.5255	23.6466	24.2145	24.7253	24.1792	28.0886	23.3815	26.9496	25.2793	24.2265	25.0373	24.4546	24.7817	23.7568	23.9234	27.1973	23.6109	0	22.584	549160000	6	3	3	3	E7EM64;Q7L5N1	O14979	COP9 signalosome complex subunit 6	COPS6	0.847264	0.196084	0.707558	0.347926	0.990013	0.834775	0.0784308	-0.130822	0.999454	0.880891	0.055078	-0.111406	0.988361	0.940907	0.0264531	0.0165583
23.6981	24.2057	23.4768	23.9825	24.4054	24.6026	23.6558	24.0935	23.4803	26.3089	25.7083	24.1763	23.208	23.5209	24.9885	23.4841	24.5026	24.9804	23.5862	22.8918	24.0757	25.3431	0	6.9638	143210000	2	2	2	2	P06702	E9PMG1;H0YDT0;Q96D71;H7C1V2;H7C225;F2Z3L2;H0YE89;H0YCF0;B4DQQ8;Q8NFH8	Protein S100-A9	S100A9	0.847264	0.197077	0.705364	-1.79961	0.999679	0.986326	0.0059796	0.031086	0.999454	0.956245	0.019431	0.104444	0.83092	0.0603281	1.21948	-1.28758
26.2542	27.3347	28.7953	24.278	24.7795	26.8301	24.6797	23.5513	27.3542	26.2726	28.2757	24.5285	27.0765	26.982	24.6162	26.4766	25.9315	28.0756	26.8477	23.1465	26.8894	26.4757	0	42.851	2008000000	16	5	5	5	P18754;C9JW69	O15371;B4DVY1;B0QYA5;B0QYA4;B0QYA8;B0QYA6;B0QYA7	Regulator of chromosome condensation	RCC1	0.847264	0.197161	0.705178	-0.485253	0.990013	0.444816	0.35182	0.547657	0.999454	0.152807	0.815858	-0.678471	0.995626	0.97664	0.0102657	-0.00981712
23.4134	23.7926	24.3759	23.7577	25.2813	23.3564	23.0841	25.0387	24.6262	22.8408	28.2271	24.5118	25.5607	24.0281	22.9868	25.22	24.1119	23.4091	25.5455	25.1559	25.5384	23.4479	0	12.584	410760000	3	2	2	2	P07108	P17066;P48741	Acyl-CoA-binding protein	DBI	0.847264	0.197546	0.704332	0.635116	0.990013	0.220934	0.655737	1.29053	0.999454	0.752257	0.123634	-1.01029	0.852125	0.51304	0.289849	-0.287066
23.9943	24.3504	24.8398	20.9958	24.5829	24.0743	23.606	24.6154	23.5634	22.2455	26.1255	24.4633	25.1437	23.7871	22.8224	24.5479	23.8954	24.7101	23.7321	22.2994	25.3342	25.0276	0	8.8164	208780000	3	2	2	2	Q5T179;P61024;Q9BZU3	K7EJT8;P63010;C9J1E7;K7ERE4;K7EKZ5;K7EJX1;K7EN71;K7ERB2	Cyclin-dependent kinases regulatory subunit;Cyclin-dependent kinases regulatory subunit 1	CKS1B	0.847264	0.197825	0.703718	-0.721781	0.990013	0.498506	0.30233	1.24161	0.999454	0.768921	0.114118	0.296375	0.839142	0.246643	0.607931	0.760496
28.7757	29.4875	29.5659	29.6116	28.0139	28.9152	29.5734	28.8611	29.1933	29.6759	30.8022	29.2439	28.4983	27.9367	29.4545	28.8138	28.7038	29.9107	29.0997	29.8519	30.027	29.2085	0	103.88	11609000000	70	11	11	7	P05141	D6RJ07;Q9UL40;B7Z6B6;B7Z6Q2;B7Z4J8;B7Z4N4	ADP/ATP translocase 2;ADP/ATP translocase 2, N-terminally processed	SLC25A5	0.847264	0.1987	0.701803	-2.03128	0.990013	0.538241	0.269023	-1.22854	0.999454	0.292991	0.533145	1.81415	0.95468	0.830987	0.080406	0.377542
25.9657	24.9093	23.5512	24.0492	24.7737	24.1824	23.3564	22.7234	24.2046	24.133	26.5602	25.4704	24.8332	25.1411	25.6489	24.1187	24.0216	21.8726	23.9178	24.1785	25.1252	24.7648	0	11.08	169480000	4	5	5	5	F5H4R9;P50570;K7EMQ3	P20290;H0Y9Y1;D6RDG3	Dynamin-2	DNM2	0.847264	0.198713	0.701773	-0.855504	0.990013	0.23106	0.636276	1.8587	0.999454	0.707564	0.150234	0.336334	0.83092	0.165533	0.781116	2.10375
23.1327	30.661	27.5815	26.3364	25.2867	26.8551	23.3735	26.6832	25.652	25.8093	31.9981	23.8242	30.7213	23.0613	23.279	25.154	23.8708	28.5119	27.851	25.3693	31.5168	25.7229	0	146.66	9785300000	33	10	10	10	B5MDF5;P62826;F5H018;J3KQE5;H0YFC6	F5GWF6;P78371;F8VQ14	GTP-binding nuclear protein Ran	RAN	0.847264	0.199281	0.700534	-1.60726	0.990013	0.380825	0.419275	2.17929	0.999454	0.605638	0.217787	1.61051	0.83092	0.0834104	1.07878	3.76814
24.1548	27.5307	24.4084	25.0962	25.0673	25.205	23.631	23.7102	24.4089	24.4686	29.177	24.8722	25.1247	24.8025	24.0523	25.0141	25.5397	27.4257	24.6621	24.241	28.3382	23.2597	0	17.959	1405600000	7	5	5	5	K7ELL7;P14314;K7EPW7	Q13162;H7C3T4;A6NJJ0;A6NG45	Glucosidase 2 subunit beta	PRKCSH	0.847264	0.199826	0.699347	-1.40815	0.992936	0.854062	0.0685106	0.26812	0.999454	0.402652	0.39507	1.6132	0.852125	0.492579	0.307524	1.00644
23.4607	26.237	24.0979	25.0431	24.8865	23.7332	23.0604	23.5455	25.3183	25.0259	27.0328	24.7507	26.9187	25.2298	24.0408	25.1539	25.3142	25.0456	23.434	24.5987	26.7848	24.0625	0	43.944	399090000	8	7	7	7	P62495;B7Z7P8;Q96CG1	P55145	Eukaryotic peptide chain release factor subunit 1	ETF1	0.847264	0.199854	0.699287	-1.00526	0.990013	0.539948	0.267648	0.576667	0.999454	0.557766	0.253548	0.750701	0.846716	0.365439	0.437185	0.832568
26.0716	26.4029	26.5027	24.1821	25.3898	25.5808	21.9181	26.2611	26.6531	24.6711	26.7238	26.8658	26.6316	26.5808	23.9443	26.3822	26.0878	26.884	26.4744	25.8609	26.2271	26.5632	0	31.848	1061800000	9	6	6	6	P35269;M0R0R9;E7EUG6;M0QXD6	B3KSH1;O00303;B4DEW9;H0YDT6;E9PQV8	General transcription factor IIF subunit 1	GTF2F1	0.847264	0.20169	0.695315	-1.22557	0.990013	0.760379	0.11897	0.490154	0.999454	0.80014	0.0968338	-0.473941	0.852063	0.466254	0.331377	0.659466
23.0966	26.4565	23.6813	23.9426	25.2467	24.6035	23.7021	25.0109	24.5431	23.0967	28.7914	25.0122	27.7078	22.4283	23.6178	25.5318	24.5653	26.2056	26.3778	24.5977	28.3852	24.0454	0	44.596	1102700000	12	9	9	9	P18206;Q5JQ13	P81605	Vinculin	VCL	0.847264	0.201872	0.694923	-3.43868	0.990013	0.709036	0.149332	0.852842	0.999454	0.991061	0.0038997	0.00715351	0.869794	0.57519	0.240189	1.24496
26.5058	26.9069	26.3235	23.4376	26.9451	24.7314	23.7102	27.0479	26.5641	25.2079	26.2356	26.7604	26.9987	22.9604	26.5419	27.2259	27.0535	26.4115	26.6948	24.733	25.8659	26.3224	0	22.785	1282400000	16	5	5	5	Q9BRS2	Q14145;K7EQX2;K7EJ49;K7EJD8;K7ESE0	Serine/threonine-protein kinase RIO1	RIOK1	0.847264	0.202219	0.694179	-0.664978	0.990013	0.566533	0.246775	-0.373918	0.999454	0.718679	0.143465	0.306186	0.83092	0.179771	0.74528	-0.976084
28.2548	27.1518	28.291	27.7352	24.9023	28.4596	28.4816	26.9557	28.287	27.9187	27.9227	28.3362	26.7193	27.5162	28.8545	27.1942	27.8812	27.0976	27.6414	28.1309	26.6475	27.3065	0	45.823	3992200000	35	11	11	10	F5GZS0;Q9H2U1;E7EWK3	H0YN81;Q9GZS3;H0YMF9;H0YL19;H0YM76;H0YLA1;H3BQA8	ATP-dependent RNA helicase DHX36	DHX36	0.847264	0.202868	0.692786	-0.591352	0.990013	0.148255	0.828992	0.201785	0.999454	0.67561	0.170304	0.230866	0.897322	0.687165	0.162939	0.0679289
24.6056	24.2236	22.4255	24.5279	25.4837	23.8911	23.7643	24.9003	24.7112	25.4798	26.9777	24.5257	25.9535	24.8764	23.6971	25.0782	25.0345	25.9327	26.27	26.7329	29.3858	28.0255	0	26.626	1255800000	15	12	1	1	E7EQJ0;D6RDL0	O43823;M0QYL4		HNRNPH1	0.847264	0.203689	0.691032	0.558126	0.992936	0.850483	0.0703345	-0.109235	0.999454	0.784525	0.105393	-0.262542	0.853768	0.519318	0.284567	-0.276508
24.778	25.0886	23.7791	24.6425	24.7364	25.2267	24.4617	26.1871	25.5624	25.1401	27.9738	24.571	26.6686	23.1119	23.7617	24.6264	24.5439	26.3306	26.3941	26.2699	27.8232	26.855	0	41.769	914810000	21	8	8	8	O43242;B4DT72	P60891;B1ALA9;B4DNL6;B1ALA7;P21108	26S proteasome non-ATPase regulatory subunit 3	PSMD3	0.847264	0.20484	0.688585	-1.58684	0.990013	0.672464	0.172331	-0.995085	0.999454	0.718841	0.143367	-0.828237	0.866347	0.554271	0.256278	-1.15221
26.9972	26.6865	26.2357	26.5988	26.3543	27.1436	27.1466	27.3957	27.8319	27.0861	28.2876	27.7979	26.5668	27.4984	26.322	26.9919	26.4538	27.0855	27.5751	28.3006	28.714	29.0821	0	37.002	2865200000	25	9	9	9	Q14677	C9JLU1;P52434	Clathrin interactor 1	CLINT1	0.847264	0.205311	0.687588	-2.04526	0.990013	0.82374	0.0842098	-0.222677	0.999454	0.636498	0.196203	0.570509	0.83092	0.0728165	1.13777	1.35117
23.7867	26.2667	25.7277	23.5409	24.0291	25.8137	24.9245	25.7363	25.9128	24.9623	26.1394	25.3565	25.6283	25.9711	25.987	25.5724	24.8421	25.1746	25.7239	25.0029	26.2539	25.2785	0	12.268	749780000	13	4	4	4	P61962;E9PCY4	H3BQQ9;B0QYN7;P63279;H3BPC4	DDB1- and CUL4-associated factor 7	DCAF7	0.847264	0.20536	0.687484	-1.18677	0.999679	0.999466	0.000232074	0.00094223	0.999454	0.559827	0.251946	0.691711	0.839142	0.245903	0.609237	1.13592
22.8132	26.2863	26.0803	25.7636	24.3143	25.9617	24.7697	23.937	25.8227	25.4671	29.2366	24.4102	27.4915	25.1063	26.0416	25.4564	23.565	26.4062	25.5443	24.3236	26.9235	25.248	0	63.77	1366700000	17	14	5	5	P42167;G5E972	P62995;H7BXF3;H7C2L4	Lamina-associated polypeptide 2, isoforms beta/gamma;Thymopoietin;Thymopentin	TMPO	0.847264	0.205796	0.686564	0.26763	0.990013	0.267765	0.572247	-0.597682	0.999454	0.691202	0.160395	-0.390224	0.83092	0.205172	0.687882	-0.494524
23.2902	26.3777	25.1728	24.7753	23.7049	23.9431	23.9739	24.7739	23.3049	24.1421	27.4466	23.9067	26.6263	24.8497	24.3473	23.7766	25.3066	26.6565	25.8258	24.7905	27.4449	24.3905	0	108.81	585110000	9	6	6	6	Q15019;B5MCX3;H7C2Y0;C9J2Q4	O60828;H7C053;C9JQA1	Septin-2	2002-09-01	0.847264	0.206088	0.685948	0.374884	0.990013	0.421424	0.375281	-0.5312	0.999454	0.269872	0.568842	-0.628812	0.846716	0.290778	0.536439	-0.356146
23.7026	25.4949	24.2837	25.2769	25.2642	23.3524	24.3242	23.3782	24.7577	24.9404	27.6516	24.3731	25.3976	24.7561	23.3575	24.7998	23.6833	24.1605	24.7686	24.4542	26.2137	24.5592	0	12.317	337450000	5	4	4	4	O95292;E5RK64	Q8WUA2	Vesicle-associated membrane protein-associated protein B/C	VAPB	0.847264	0.206595	0.684881	0.35305	0.990013	0.468055	0.329703	-0.317724	0.999454	0.0172092	1.76424	-1.97889	0.718186	0.0255388	1.5928	2.09544
23.6117	25.8545	25.0756	25.3195	25.1784	23.3326	24.0774	23.6913	24.969	24.2548	28.6817	23.9542	26.4328	24.5791	23.3832	24.0275	24.157	26.1448	25.9206	25.5053	28.7078	23.2714	0	37.841	975110000	9	4	4	4	P49257	O43175;Q5SZU1	Protein ERGIC-53	LMAN1	0.847264	0.207978	0.681982	-1.7795	0.990013	0.591434	0.228094	1.22064	0.999454	0.976627	0.0102711	0.0920944	0.850731	0.44676	0.349926	1.07684
24.7878	25.4349	22.4815	23.1391	25.7271	23.2934	24.0972	24.8027	25.3075	24.1885	27.4247	23.5884	26.0752	23.9427	23.8935	25.0889	24.4529	23.7493	25.4612	23.3437	27.5901	24.4567	0	16.23	476460000	7	3	3	3	J3KQ32;Q9NTK5	Q9BZI7	Obg-like ATPase 1	OLA1	0.847264	0.209372	0.679082	1.18227	0.990013	0.329722	0.481852	-0.588689	0.999454	0.614598	0.211409	0.569309	0.846716	0.313966	0.503117	0.839366
23.4171	26.9276	27.3281	23.4829	25.1824	27.456	24.8396	27.2317	26.8795	25.1047	26.944	27.1135	27.0518	23.4803	24.3729	27.5143	27.5048	27.7083	27.6668	23.4063	27.9235	27.3063	0	40.502	1645200000	18	8	8	5	Q16594;D6RIE8;D6RGK3;D6RIV9;D6RIY1	Q99615;K7EPP7;K7EIH8;K7EJE9;K7EK03;K7EJL5;K7EN19;K7EJV7;K7ER44;K7ELJ8;K7ESP1	Transcription initiation factor TFIID subunit 9	TAF9	0.847264	0.209414	0.678994	1.10372	0.990013	0.699563	0.155173	0.522109	0.999454	0.174803	0.757451	0.379183	0.83092	0.0538877	1.26851	1.42786
23.5443	23.1253	25.0276	23.3379	25.5322	24.3121	24.1719	24.9559	24.6827	23.3428	28.5171	24.3609	24.4928	23.4702	26.5059	24.9346	25.5287	22.9355	26.1428	24.1869	27.2768	24.4996	0	19.768	1047700000	8	2	2	2	M0R3C3;Q9NZ01;B3KSQ1	E9PQ56;E9PN18;E9PMU7	Very-long-chain enoyl-CoA reductase	TECR	0.847264	0.210633	0.676474	0.826926	0.999679	0.943905	0.0250715	0.0526911	0.999454	0.983624	0.00717077	-0.0193062	0.656134	0.01963	1.70708	-1.08256
26.0244	27.843	26.4658	26.0921	26.865	25.9614	26.2292	26.5531	26.6094	26.0912	29.6436	26.195	28.8302	26.2148	26.3607	26.3685	24.7167	26.7591	26.7246	27.3038	29.0623	26.508	0	64.33	2839500000	26	6	5	5	P27348;E9PG15	H0YJ40;G3V4X6;G3V2S9;Q9GZT3;H0YJW7;H0YJ07;H0YJU7;H0YJI1	14-3-3 protein theta	YWHAQ	0.847264	0.210774	0.676182	-0.663436	0.990013	0.671792	0.172765	-0.487507	0.999454	0.983561	0.00719873	0.0160694	0.846716	0.406105	0.391362	-0.79628
23.3012	23.6783	23.7825	23.592	25.1215	23.2279	22.547	23.5725	24.7659	23.5791	26.4129	24.9446	25.4389	24.6393	23.6459	25.6638	24.3203	24.5974	23.7288	24.505	26.579	24.0719	0	13.314	329370000	6	2	2	2	Q9Y3C7;I3L0P8;I3L2J1	O76021;J3QSV6;I3L3C4;I3L3U9;I3L234;B4DJ58;J3KPU7;I3L2F2;I3L4T8;I3L1Y4	Mediator of RNA polymerase II transcription subunit 31	MED31	0.847264	0.211027	0.675663	-1.13047	0.990013	0.641747	0.192636	-0.24662	0.999454	0.38366	0.416054	0.673781	0.975727	0.872525	0.0592219	-0.102519
23.7161	23.1071	24.6631	24.2697	24.2782	25.3641	24.4202	25.4339	25.6584	23.5765	28.9846	24.3384	27.844	24.8185	23.1192	25.2224	24.9097	24.4127	25.242	24.214	28.5494	23.2044	0	69.615	1086800000	9	7	7	7	P49915	Q8N183;D6RA56;H0YA50	GMP synthase [glutamine-hydrolyzing]	GMPS	0.847264	0.211318	0.675064	-0.806205	0.990013	0.411187	0.385961	1.10912	0.999454	0.309337	0.509568	0.36443	0.83092	0.0948331	1.02304	0.905668
23.0108	26.0252	22.9083	24.1777	24.1203	22.7218	23.2904	25.5654	24.9757	25.3165	24.5154	24.1651	23.9968	24.7278	24.4945	25.7379	24.6146	24.7497	24.1386	24.1109	28.349	23.6474	0	10.181	591740000	3	3	3	3	H7C1F6;P30042;H7C2G3	Q9Y3B4	ES1 protein homolog, mitochondrial	C21orf33	0.847264	0.211764	0.674147	0.479026	0.990013	0.767876	0.114709	-0.243603	0.999454	0.848892	0.0711474	-0.335892	0.998965	0.998226	0.000771261	0.00145467
24.2244	24.9517	22.4794	25.1576	24.754	23.6518	25.0577	25.2605	24.2486	25.259	27.9996	23.245	23.2936	24.6053	24.343	23.9284	24.7	25.2712	24.5495	23.3873	27.4996	23.2719	0	37.705	471160000	9	3	3	3	O75396	G5E9E7;G3V1L9;Q07157;H0Y3R8;H0YKB1;H0YLT6	Vesicle-trafficking protein SEC22b	SEC22B	0.847264	0.212298	0.673055	-2.07047	0.923397	0.0224559	1.64867	-3.87086	0.999454	0.985044	0.00654455	0.0182905	0.83092	0.206292	0.685517	-1.2982
25.7104	26.33	25.819	23.591	24.243	24.2145	24.0298	23.4102	23.8924	22.6829	26.0826	26.2185	26.3939	26.2221	26.1462	24.877	26.225	24.2601	24.4239	24.0778	25.8608	24.0947	0	11.254	871620000	12	8	6	6	Q96QR8	E7EV99;E7ENY0;A2A3N8;P35611;D6RF25;H0Y9H2;D6RJE2;D6RAH3	Transcriptional activator protein Pur-beta	PURB	0.847264	0.212443	0.672758	-1.17991	0.999679	0.988127	0.00518736	0.0110461	0.999454	0.283701	0.547139	1.12776	0.841563	0.255094	0.593299	-0.507677
26.1637	25.7237	24.6958	25.0398	24.9506	23.9043	26.1459	25.4337	25.3661	25.5541	26.0978	25.1713	23.4989	24.9399	26.2581	24.0696	24.7334	24.2813	25.0729	23.6265	25.7554	23.3839	0	18.321	569560000	6	6	6	6	Q9UNQ2	H7C0N4;H7C561	Probable dimethyladenosine transferase	DIMT1	0.84805	0.213731	0.670133	-1.21265	0.990013	0.74167	0.129789	-0.430153	0.999454	0.794777	0.0997549	0.223559	0.852125	0.49279	0.307338	0.983438
23.6338	26.611	24.2838	23.8043	24.5831	24.0304	24.1887	24.1178	23.7636	23.0386	27.3063	24.9974	27.5809	24.262	23.8117	24.5887	24.9637	25.2361	22.8009	24.0158	28.1873	23.2922	0	29.488	1092500000	11	10	4	4	P67936;K7ERG3;K7ENT6	K7EQ02;Q96EP5	Tropomyosin alpha-4 chain	TPM4	0.84805	0.213894	0.669801	-1.00774	0.997281	0.880735	0.0551547	0.184614	0.999454	0.0213093	1.67143	-1.13992	0.988361	0.929333	0.0318286	-0.0773506
23.9546	24.1852	24.3339	24.9574	25.3527	25.0909	23.0378	23.0866	23.4349	25.584	28.0402	24.7008	24.5329	23.3732	22.7827	25.3884	25.3277	25.5277	25.4096	22.6677	26.5965	23.2547	0	28.571	414280000	4	6	6	5	Q5SRN7;Q5SRN5;P30455;P30443;P13746;P04439;P01893;Q09160;P05534;P30447;P16188	Q5T3I0;E9PPY4;F2Z3C6;E9PAV9;F8W895	HLA class I histocompatibility antigen, A-36 alpha chain;HLA class I histocompatibility antigen, A-1 alpha chain;HLA class I histocompatibility antigen, A-11 alpha chain;HLA class I histocompatibility antigen, A-3 alpha chain;Putative HLA class I histocompatibility antigen, alpha chain H;HLA class I histocompatibility antigen, A-80 alpha chain;HLA class I histocompatibility antigen, A-24 alpha ch…	HLA-A;HLA-H	0.85568	0.216753	0.664035	-1.14104	0.990013	0.271204	0.566704	-0.857551	0.999454	0.61228	0.21305	-0.137557	0.83092	0.04115	1.38563	-0.896309
23.8785	23.423	22.6951	24.182	25.0155	24.3618	23.2337	23.8563	24.1441	25.2872	27.7377	23.4328	26.7044	24.7689	23.166	25.5837	25.3613	24.7733	23.7428	24.3057	27.1289	23.5925	0	13.194	461220000	5	5	5	5	M0QZS6;Q9UBE0;B3KNJ4;M0QX65	Q9Y262;B0QY89;B0QY90;C9JHP4;C9K0Q7;H0Y7E6;H7C3A0	SUMO-activating enzyme subunit 1;SUMO-activating enzyme subunit 1, N-terminally processed	SAE1	0.85568	0.217085	0.663371	-0.475362	0.990013	0.800118	0.096846	0.235141	0.999454	0.471498	0.32652	-0.702671	0.885266	0.635395	0.196956	0.246606
25.9078	25.881	24.5748	24.5066	24.8167	24.887	24.6498	24.2508	25.5012	23.0009	29.0466	25.0577	26.0215	24.1103	24.0136	24.6396	24.2898	24.7579	25.3765	24.212	26.2811	24.9039	0	34.504	827920000	11	11	11	11	P33993	P11142;E9PKE3;E9PNE6;E9PN89;E9PLF4;E9PQQ4;E9PQK7;E9PPY6;E9PI65;E9PN25;E9PS65;E9PM13	DNA replication licensing factor MCM7	MCM7	0.857866	0.218563	0.660423	0.505826	0.990013	0.0914218	1.03895	0.891889	0.999454	0.0738652	1.13156	0.475683	0.83092	0.0486318	1.31308	1.0629
24.8113	24.2832	22.216	25.4898	23.9957	24.9074	23.4564	24.9086	24.3513	24.688	29.1786	23.414	26.0732	24.7759	25.168	24.3104	23.6307	25.1499	25.7641	25.5831	26.346	23.7817	0	50.483	950900000	5	5	5	5	Q12904;D6R937	Q92922;F8WE13	Aminoacyl tRNA synthase complex-interacting multifunctional protein 1;Endothelial monocyte-activating polypeptide 2	AIMP1	0.857866	0.21998	0.657616	-0.886491	0.990013	0.600146	0.221743	-0.325859	0.999454	0.75631	0.1213	0.313673	0.95468	0.83463	0.0785059	0.155963
22.9984	25.5384	23.4098	24.7459	25.1147	24.9546	23.8278	24.2313	23.2484	25.0759	28.5882	24.0379	25.5517	24.4955	22.7296	24.6839	24.3021	25.7427	24.7537	24.2255	27.9973	25.5262	0	32.318	695810000	9	6	6	6	P42765;K7EME0	P05198;G3V4T5;H0YJS4	3-ketoacyl-CoA thiolase, mitochondrial	ACAA2	0.857866	0.22021	0.657163	-0.897731	0.995012	0.866788	0.062087	0.190344	0.999454	0.206483	0.685115	-0.604406	0.997193	0.988723	0.0049255	0.00709089
23.5234	25.3937	24.9055	25.1633	23.656	23.9795	24.5846	25.082	24.679	23.2743	28.8886	23.5202	26.7071	25.5625	24.3857	25.1938	22.442	24.9553	25.623	24.704	28.0278	24.501	0	38.57	997960000	14	8	8	8	P14868;Q68CR9	P52756;C9JFQ5;C9J9P7	Aspartate--tRNA ligase, cytoplasmic	DARS	0.857866	0.221895	0.653852	0.338492	0.990013	0.804998	0.0942053	-0.165478	0.999454	0.948872	0.0227924	-0.0170584	0.839142	0.239921	0.619931	-0.35065
23.7393	23.6558	24.0292	24.7072	24.7549	23.334	26.2348	27.2372	26.9102	24.0627	24.5252	27.0913	27.877	23.6298	22.8526	27.6699	27.3652	25.0201	24.4514	23.0837	24.2533	25.6163	0	27.751	1609200000	10	9	9	9	Q9H2D6	P35232;C9JZ20;E7ESE2;E9PCW0;C9JW96;D6RBK0	TRIO and F-actin-binding protein	TRIOBP	0.857866	0.222764	0.652155	-1.9358	0.990013	0.461928	0.335426	1.74364	0.999454	0.534396	0.272137	2.02444	0.83092	0.199591	0.699859	3.47062
29.0541	32.1203	29.8594	29.0701	28.3822	29.838	28.4071	29.6797	29.5655	28.1697	33.5273	28.4586	32.6477	28.9172	28.1461	29.4288	28.6628	31.6942	31.1413	28.8455	33.5844	30.3631	0	145.84	41633000000	114	8	8	8	P68104;Q5VTE0;Q05639	P24534	Elongation factor 1-alpha 1;Putative elongation factor 1-alpha-like 3;Elongation factor 1-alpha 2	EEF1A1;EEF1A1P5;EEF1A2	0.857866	0.223175	0.651355	-0.571934	0.990013	0.373431	0.42779	0.877506	0.999454	0.515224	0.288004	1.73545	0.83092	0.11836	0.926794	1.19883
26.6393	28.4959	26.8159	26.4231	27.7761	26.638	27.5438	27.9573	27.2513	26.9908	29.7236	26.9809	28.6774	27.5589	26.2203	27.8307	27.8449	23.9436	28.2262	24.9317	28.8192	26.7919	0	59.235	3715400000	25	7	7	7	E9PK01;P29692;E9PRY8;E9PMW7;E9PPR1;E9PL12;E9PQ49;E9PI39;E9PN91;E9PIZ1;E9PL71;H0YCK7;E9PQZ1	A6PVM9;F5GYC9;Q9BQI0	Elongation factor 1-delta	EEF1D	0.857866	0.223206	0.651294	-1.25609	0.990013	0.103143	0.986559	-2.74437	0.999454	0.0125251	1.90222	-2.39957	0.846716	0.273561	0.562946	1.00886
26.6742	27.1737	26.8579	23.3425	27.6839	27.2941	24.0943	27.0704	26.8209	26.9538	27.2372	26.9772	27.4744	27.9118	26.5951	27.1047	26.73	27.0717	27.1595	27.1612	27.2722	24.7903	0	41.071	1968700000	28	6	4	4	P61981	Q15637;F8WEV5;C9J792	14-3-3 protein gamma;14-3-3 protein gamma, N-terminally processed	YWHAG	0.857866	0.224202	0.64936	0.269896	0.999679	0.918202	0.037062	-0.0586351	0.999454	0.591097	0.228341	-0.538702	0.885266	0.621692	0.206425	-0.239276
27.545	27.4248	26.6998	28.0162	24.4296	26.3619	27.3006	25.2122	23.381	26.8931	29.8648	24.887	28.5911	24.8562	26.5114	21.7188	26.7077	26.9987	27.2269	26.0949	29.3692	25.8915	0	81.354	3198100000	38	27	27	27	E7EUY0;P78527	Q96PU8;F5GXS8;F5GYM3;H0YG47;H0YGD6;F5H5U6;F5H8C8;F5GYT7	DNA-dependent protein kinase catalytic subunit	PRKDC	0.857866	0.224215	0.649335	-0.336597	0.990013	0.166457	0.778699	0.553135	0.999454	0.620098	0.20754	-0.129697	0.924269	0.754045	0.122603	0.171997
24.8556	25.211	24.7431	22.7362	25.2413	23.5119	25.0364	26.5965	25.6369	25.3322	23.912	25.0793	25.9022	25.2422	22.5338	25.387	25.3263	24.5106	23.6057	25.5939	25.3282	25.6971	0	22.593	397240000	4	2	2	2	F8VNX8;O14545	Q6P2E9;I3L2F4;I3L0V0;I3L3M2	TRAF-type zinc finger domain-containing protein 1	TRAFD1	0.857866	0.224321	0.649131	0.3353	0.990013	0.583952	0.233623	-0.180407	0.999454	0.464518	0.332997	-0.333646	0.846716	0.334148	0.476061	-0.409517
25.4558	26.1176	23.3107	24.5588	26.3007	25.1694	23.5224	26.1263	23.5185	24.9079	29.2971	24.6543	28.3844	25.4113	22.9924	25.692	24.6529	24.676	26.0976	25.4312	27.969	26.3331	0	122.68	1667700000	13	4	4	4	Q9H1E3	C9IZE4;Q15008;C9J7B7;C9J0E9;H7C531	Nuclear ubiquitous casein and cyclin-dependent kinase substrate 1	NUCKS1	0.857866	0.225128	0.64757	-0.627008	0.990013	0.651793	0.18589	0.866945	0.999454	0.441293	0.355273	0.923855	0.685369	0.0228118	1.64184	3.3053
24.6995	26.3169	25.0559	24.9455	24.2714	25.0609	24.8854	24.0066	25.7062	23.6482	29.5641	23.8949	28.4068	23.9361	24.5768	25.421	24.042	24.1546	27.7484	25.4006	29.2478	23.894	0	13.174	2056800000	13	3	3	3	A2A2D0;P16949	O75152;E9PQ61;E9PBY7	Stathmin	STMN1	0.857866	0.225429	0.646991	0.392251	0.990013	0.651132	0.186331	-0.28957	0.999454	0.825641	0.0832086	0.101001	0.846716	0.386397	0.412966	-0.42896
21.9092	23.9542	23.3744	23.1082	26.9647	24.2881	23.6167	25.6155	25.1791	24.5075	25.2205	27.4492	23.0993	24.5554	24.4674	27.1444	27.7794	23.5586	24.345	27.5934	24.7665	24.9882	0	7.5063	1246300000	5	6	6	6	P21675;Q8IZX4	Q9Y5S9	Transcription initiation factor TFIID subunit 1;Transcription initiation factor TFIID subunit 1-like	TAF1;TAF1L	0.857866	0.225888	0.646107	0.590833	0.990013	0.214409	0.668757	-0.754688	0.999454	0.819718	0.0863354	-0.232588	0.879403	0.595884	0.224838	-0.293415
24.3292	26.4835	23.4728	24.1574	24.517	24.7315	24.4715	24.9459	24.9203	23.291	28.7188	24.194	26.9958	25.0728	24.519	24.6585	25.2413	23.1644	26.0669	24.3696	27.7039	24.7957	0	46.914	908550000	10	8	8	8	P15170;H3BR35;Q8IYD1	P12004	Eukaryotic peptide chain release factor GTP-binding subunit ERF3A;Eukaryotic peptide chain release factor GTP-binding subunit ERF3B	GSPT1;GSPT2	0.858565	0.227273	0.643452	-1.90362	0.990013	0.728749	0.137422	0.871535	0.999454	0.895376	0.0479944	-0.261106	0.846716	0.28299	0.548229	2.12454
24.4705	25.2922	25.0289	23.1329	25.043	24.2192	25.0475	25.1207	24.1269	24.7333	26.0042	24.4447	25.2156	24.8851	24.9344	23.4945	23.9543	25.0911	23.2246	23.9704	27.6162	24.8809	0	16.816	387530000	5	4	4	4	P51571;A6NLM8	B1AHD1;P55769	Translocon-associated protein subunit delta	SSR4	0.858565	0.228143	0.641792	-1.28378	0.990013	0.771859	0.112462	0.3557	0.999454	0.571443	0.243027	0.390366	0.852063	0.473298	0.324865	0.835373
23.9507	25.4397	24.6693	23.9138	23.9881	24.0611	23.2138	25.3804	25.4965	23.1214	27.1676	24.4342	25.087	23.981	24.3385	23.7915	24.0861	23.8259	24.2652	23.9458	26.2843	24.4929	0	12.225	272750000	4	4	4	4	P49755;G3V2K7	P60842;J3KT12;J3QS69;J3KTB5;J3QL43;J3KSZ0;J3QR64;J3QLN6;J3QKZ9;J3KS25;J3KTN0;J3QL52;B4E102;J3KS93	Transmembrane emp24 domain-containing protein 10	TMED10	0.858565	0.228153	0.641773	-0.794034	0.990013	0.543622	0.264703	0.815938	0.999454	0.80523	0.0940799	-0.328127	0.954279	0.820172	0.0860952	0.215293
26.489	24.4084	23.4423	24.7753	21.6782	25.1049	24.656	24.2674	24.6404	23.8894	25.8397	24.5238	24.464	25.0918	24.6833	25.2433	24.8896	24.6148	23.6951	24.7981	25.9951	26.2116	0	14.112	262460000	7	5	5	5	P25685;B4DX52	P62314;J3QLI9;J3QLR7	DnaJ homolog subfamily B member 1	DNAJB1	0.858565	0.228644	0.64084	0.225135	0.990013	0.0730836	1.13618	-0.619071	0.999454	0.661826	0.179256	-0.218496	0.83092	0.131634	0.880633	-0.634088
23.9908	27.7114	25.57	24.8577	24.7027	24.5642	24.1903	24.5124	24.7666	23.9112	31.6772	21.2278	29.0274	24.4604	24.8059	24.3795	24.1851	27.1865	26.0443	23.3237	30.2575	25.4668	0	75.873	4980500000	35	13	13	13	P34897;B4DLV4;H0YIZ0	O43809;H3BND3;H3BV41	Serine hydroxymethyltransferase, mitochondrial;Serine hydroxymethyltransferase	SHMT2	0.858565	0.229675	0.638887	-1.07929	0.999679	0.913668	0.0392118	-0.0632121	0.999454	0.513359	0.289579	0.322699	0.898758	0.716242	0.14494	-0.26727
23.2081	25.1248	23.9833	23.5907	24.3587	23.6384	22.8932	23.3866	24.8978	23.0093	27.5254	23.7426	25.7833	23.2839	25.7115	24.8577	24.6965	25.4701	23.8723	23.5257	27.1997	24.4738	0	8.4948	434940000	6	4	4	4	C9J4V0;C9J8S3;P51149;C9J4S4;C9IZZ0;C9J7D1;C9J592	E9PL22;Q9Y4L1;E9PJ21;J3QQH7;J3QLE9;J3QL06;J3KTF1;J3KT27;B7Z909;J3KSJ2	Ras-related protein Rab-7a	RAB7A	0.858565	0.229882	0.638495	-0.989328	0.990013	0.634793	0.197368	0.752701	0.999454	0.992151	0.00342223	-0.00537014	0.869794	0.565964	0.247211	0.810655
34.4492	36.0894	34.6594	34.8056	35.1919	34.3849	35.2742	36.4393	35.5657	35.0761	36.0896	35.9046	35.573	34.5549	34.2311	35.3288	35.0658	36.0531	35.3542	35.056	35.8154	35.621	0	323.31	642100000000	653	42	42	25	P08107;E7EP94;V9GZ37	Q9Y224;G3V4C6;G3V4E7;H0YJB9	Heat shock 70 kDa protein 1A	HSPA1A	0.862023	0.231446	0.635551	-0.438679	0.990013	0.679321	0.167925	0.355277	0.999454	0.410923	0.38624	0.385892	0.839142	0.245065	0.610718	0.730802
34.2536	34.9038	33.9669	34.4847	34.7363	33.4889	34.6291	35.2947	34.7179	34.8636	35.262	35.2599	34.8777	34.6052	33.8654	34.8521	34.5457	35.2029	35.2314	35.0047	35.661	35.7862	0	323.31	465760000000	604	38	34	0	P11142;E9PKE3;E9PNE6;E9PN89	P31946;Q4VY20;Q4VY19	Heat shock cognate 71 kDa protein	HSPA8	0.864781	0.233263	0.632155	-0.910748	0.990013	0.477944	0.320623	0.552898	0.999454	0.724324	0.140067	-0.319729	0.898758	0.700264	0.154738	0.390357
27.4544	28.0186	27.3226	27.729	24.1651	23.338	27.5298	24.3163	27.9389	27.4498	26.8727	23.5466	27.07	27.3689	28.3433	27.6003	28.5083	27.5192	25.0866	28.4426	27.0016	27.3266	0	36.255	2813700000	13	8	6	6	Q5T8P6	F5H5I6;H0Y8R1;H0YAK1;Q12849;H0YAM1	RNA-binding protein 26	RBM26	0.864781	0.234033	0.630722	-0.411848	0.990013	0.764205	0.11679	0.103961	0.999454	0.254413	0.594461	-0.20188	0.850731	0.445454	0.351197	0.260993
26.6428	27.4611	27.1329	26.6252	26.91	26.1853	25.886	26.6983	26.9366	26.2099	29.0797	27.0634	28.2776	23.8629	26.272	26.799	26.2996	27.6336	27.9778	26.7554	28.7386	27.4731	0	8.086	2669800000	28	3	3	3	P24534	E9PIF2;Q13206	Elongation factor 1-beta	EEF1B2	0.864781	0.235614	0.627799	-1.93415	0.990013	0.382138	0.41778	-0.60726	0.999454	0.0986416	1.00594	1.87623	0.846716	0.345621	0.4614	-0.829873
24.5588	24.2433	25.8214	24.1393	25.3265	23.4698	24.5523	24.4639	24.0565	23.7377	27.4103	24.4092	25.847	25.062	24.4861	24.6452	23.3922	23.7346	22.9116	24.508	26.6827	24.7101	0	16.219	665370000	2	7	3	2	P12236;I7HJJ0	Q9BUP0;Q8WYH2	ADP/ATP translocase 3;ADP/ATP translocase 3, N-terminally processed	SLC25A6	0.864781	0.235926	0.627224	-1.63699	0.990013	0.29811	0.525623	-0.985025	0.999454	0.781338	0.107161	-0.523483	0.83092	0.0350114	1.45579	-1.72998
23.7111	24.4415	23.46	24.4795	25.1625	24.2585	24.8651	23.5241	23.0893	25.1106	26.8893	24.5166	26.6947	23.5545	22.8576	23.7899	24.3235	24.5009	23.3287	24.9812	26.2612	23.4893	0	8.8129	576760000	3	3	3	3	O95336;M0R1L2;M0R261	Q9BQG0;I3L1L3;I3L311	6-phosphogluconolactonase	PGLS	0.864781	0.23604	0.627015	-0.926163	0.990013	0.571537	0.242956	-0.578218	0.999454	0.92347	0.0345774	0.163728	0.985059	0.923903	0.0343738	-0.0931498
24.4443	28.7696	27.6102	24.0923	25.975	25.4744	24.3896	25.5224	25.2013	24.1487	30.5811	23.4266	29.1302	25.6288	24.3199	24.7096	24.3118	26.9957	27.2411	24.3206	29.9254	25.469	0	42.867	3553100000	22	6	6	6	P12004	Q9Y333	Proliferating cell nuclear antigen	PCNA	0.864781	0.236878	0.625476	-0.877087	0.990013	0.419634	0.377129	0.624011	0.999454	0.79743	0.0983073	0.174167	0.861588	0.548689	0.260674	0.431633
25.1237	25.2382	24.0529	22.8018	24.9905	25.8675	24.1452	24.5764	23.8121	26.0587	27.6916	22.5103	26.4663	24.5356	23.3846	24.7747	23.0829	26.3323	26.5173	25.9266	28.4917	26.7398	0	43.007	1014400000	11	7	7	7	C9IZE4;Q15008;C9J7B7;C9J0E9	F5H3F0;F5GYN4;F5H6Q1;J3KR44;Q96FW1;F5GYJ8	26S proteasome non-ATPase regulatory subunit 6	PSMD6	0.864781	0.238101	0.623238	-0.947212	0.990013	0.141012	0.850744	2.2974	0.999454	0.55997	0.251835	-0.532701	0.869794	0.577318	0.238585	0.793069
26.9166	27.6033	27.618	23.7763	26.0199	25.6215	25.5261	27.949	27.1993	25.1354	27.0679	25.8123	26.7988	25.8783	24.4385	25.7566	25.8836	27.4073	27.333	24.4407	26.8277	25.8468	0	31.468	1488800000	30	3	3	3	Q13405;H0YDP7	Q13151	39S ribosomal protein L49, mitochondrial	MRPL49	0.864781	0.238158	0.623135	0.372833	0.990013	0.514766	0.28839	-0.314707	0.999454	0.690337	0.160939	-0.204904	0.846716	0.406408	0.391038	-0.256969
28.6507	29.1781	28.4783	27.5054	28.1862	28.244	28.4945	28.823	28.8245	28.034	29.4427	29.0567	29.8219	28.9797	29.4611	29.0144	29.1574	29.0793	29.6561	28.4658	29.7816	29.442	0	174.49	8324100000	82	19	13	13	Q96AE4;E9PEB5;B4DT31	P48047;H7C068;H7C086;H7C0C1	Far upstream element-binding protein 1	FUBP1	0.864781	0.240095	0.619617	1.30979	0.990013	0.680057	0.167455	0.759714	0.999454	0.847569	0.0718247	0.454466	0.83092	0.154468	0.811161	1.69402
29.725	30.6618	30.8536	29.374	29.726	30.6267	29.6286	30.1112	30.3598	30.4122	31.169	30.7421	30.7252	30.0435	29.9828	29.823	29.8789	30.3424	30.2105	29.8329	30.7104	30.7447	0	251.76	21750000000	188	14	14	14	Q9Y3F4;B4DNJ6;B0AZV0	Q14966;M0QXP4;E7EUZ3	Serine-threonine kinase receptor-associated protein	STRAP	0.864781	0.24026	0.619319	-0.560523	0.990013	0.655454	0.183458	0.46574	0.999454	0.927105	0.0328713	0.0635414	0.852125	0.505004	0.296705	-0.87849
29.3739	29.214	29.2712	26.2554	28.0204	28.0818	28.3876	29.2533	29.3406	27.5985	28.4091	28.9183	29.061	29.1028	28.2517	29.0724	28.9541	29.0057	28.1073	27.4116	28.8154	28.0728	0	58.585	6819500000	73	12	10	10	Q8WXF1;X6RDA4	Q15208	Paraspeckle component 1	PSPC1	0.864781	0.240287	0.61927	-0.61109	0.990013	0.123797	0.907289	-1.55096	0.999454	0.0513984	1.28905	-0.817061	0.853768	0.518259	0.285453	0.198926
26.1036	27.4956	25.6904	26.9189	27.194	26.0231	23.224	27.6762	27.2285	26.4411	28.9713	27.2913	28.1498	26.6294	25.9683	28.1474	28.181	26.4137	27.5671	23.3414	28.7843	27.6788	0	51.744	2674800000	35	3	3	3	Q13526;K7EN45;K7EMU7	P61088;F8VSD4;F8VV71;Q5JXB2;F8VZ29;F8VQQ8	Peptidyl-prolyl cis-trans isomerase NIMA-interacting 1	PIN1	0.864781	0.240705	0.618514	-1.97292	0.990013	0.273572	0.562929	1.61621	0.999454	0.838733	0.0763762	-0.555182	0.849684	0.436154	0.36036	1.29556
29.1062	27.0754	30.9568	27.989	23.3295	23.8891	29.3362	22.7181	24.7681	28.9403	23.8868	24.939	24.6758	23.6827	27.4363	25.4991	24.3284	24.4577	23.9151	29.0686	28.5817	23.3483	0	25.225	6581500000	18	3	3	3	P81605	F5H6E2;O00159;I3L204;I3L168;I3L3F5;I3L4D4;I3L501;I3L3Y6	Dermcidin;Survival-promoting peptide;DCD-1	DCD	0.864781	0.240925	0.618118	-2.17226	0.990013	0.367422	0.434835	-1.32033	0.999454	0.876437	0.0572791	0.157491	0.990006	0.954858	0.0200612	-0.0424016
24.9839	25.1631	25.8113	25.2821	25.055	24.0685	23.4737	23.9383	24.1453	25.2892	25.5815	26.0635	25.5412	23.7641	25.4075	24.9223	22.6568	23.9966	24.0284	22.8425	25.185	25.5633	0	17.399	470210000	4	2	2	1	B7WPG3;D6W592;Q8WVV9;H7C464	D6R9P3;D6RD18;D6RBZ0	Heterogeneous nuclear ribonucleoprotein L-like	HNRNPLL;HNRPLL	0.864781	0.241141	0.617729	0.410732	0.990013	0.356631	0.447781	-0.458476	0.999454	0.563749	0.248914	-0.353167	0.60823	0.0152957	1.81543	-0.612701
27.0064	28.3417	27.188	27.1643	24.353	28.2291	27.2249	28.1035	27.5958	27.3351	26.8707	28.0623	27.3856	27.7217	23.3014	28.3785	27.6628	27.3509	28.7265	27.7262	28.1575	27.7274	0	36.023	3040200000	23	4	4	4	H0YAA8;Q9H204	Q96AG4	Mediator of RNA polymerase II transcription subunit 28	MED28	0.86601	0.242416	0.615439	-1.76009	0.990013	0.467575	0.330149	1.51384	0.999454	0.787927	0.103514	0.532875	0.901711	0.719635	0.142888	0.807067
24.121	23.2546	23.6383	24.4804	26.0461	24.2932	23.8319	24.0939	22.9544	24.6341	28.465	24.2253	26.7939	24.2404	23.7504	25.1367	25.1276	23.7773	26.6861	24.1875	28.312	23.5414	0	15.039	855230000	7	3	3	3	P13804;H0YK49;H0YLU7	P62875	Electron transfer flavoprotein subunit alpha, mitochondrial	ETFA	0.86601	0.243628	0.613273	-1.93433	0.999679	0.920428	0.0360104	-0.188056	0.999454	0.259116	0.586506	1.18819	0.846716	0.369809	0.432022	1.00937
24.4473	23.4786	23.7852	24.6114	25.3578	24.1172	24.0506	23.4714	23.4393	24.4649	28.0925	24.0327	25.7171	24.8614	23.9738	25.861	24.3412	24.9054	24.3373	23.481	26.3876	24.9441	0	19.99	435050000	4	5	5	5	P12081;E7ETE2;B4DDD8;B3KWE1	X6R700;Q9Y3Y2;Q5T7Y7	Histidine--tRNA ligase, cytoplasmic	HARS	0.86601	0.244064	0.612496	0.261016	0.990013	0.360184	0.443475	-0.502415	0.999454	0.252127	0.598381	0.429704	0.850099	0.441636	0.354936	-0.355642
23.8648	26.3596	24.6576	24.4693	25.8992	24.2784	24.2058	23.8609	24.6682	23.0279	28.9255	25.1787	24.6532	25.2572	22.079	25.4013	25.0399	25.4071	25.9702	24.8698	26.9508	25.0593	0	73.556	734480000	3	2	2	2	F8W6R3;P43897	Q99986;H0YJ50;H0YJJ9;H0YJF7	Elongation factor Ts, mitochondrial	TSFM	0.86601	0.245565	0.609834	-2.11526	0.990013	0.567043	0.246384	0.550015	0.999454	0.475043	0.323267	0.553731	0.8855	0.651681	0.185965	-0.313715
26.3058	27.2727	29.0487	23.378	25.0528	26.397	24.0511	27.1076	27.1374	25.5223	24.6507	27.1355	26.4396	27.1469	21.9857	27.4218	25.4926	26.7637	24.4003	24.1672	26.0117	24.3032	0	96.986	1769400000	16	6	6	6	Q9BXY0;H0YBV6	Q7KZF4;H7C597	Protein MAK16 homolog	MAK16	0.86601	0.246304	0.608529	-0.576776	0.990013	0.313204	0.504173	0.739127	0.999454	0.566711	0.246638	1.7552	0.898758	0.707957	0.149993	0.386514
22.9211	24.8786	25.773	22.9548	23.8332	27.6647	24.3454	23.9395	22.5011	24.928	26.7773	25.2258	22.925	25.375	24.4997	24.595	24.2252	26.3138	25.708	25.9551	25.8089	24.1335	0	51.833	689940000	10	6	6	6	Q9NVC6;E9PJZ4;E9PM72	F8VW18;F8W1I6;F5H223;F5H2S7;Q13561;H0YHL1;F8VX93;F8VRV7;H0YI98	Mediator of RNA polymerase II transcription subunit 17	MED17	0.86601	0.246456	0.60826	-0.976132	0.990013	0.243961	0.61268	1.31398	0.999454	0.545495	0.263209	-1.04661	0.955105	0.839956	0.0757435	-0.316767
26.4335	24.825	26.03	26.7624	24.8104	27.5571	23.0179	22.5364	26.5472	27.9265	26.276	27.4052	26.6263	27.1892	26.856	26.5232	26.7718	24.5792	26.8082	27.2376	26.5223	27.4923	0	27.239	1768100000	22	8	8	8	Q9NW82	H3BNX8;P20674;H3BRI0	WD repeat-containing protein 70	WDR70	0.86601	0.247764	0.605961	0.838957	0.990013	0.433013	0.363499	1.59285	0.999454	0.0502887	1.29853	2.40104	0.846716	0.388592	0.410506	0.816823
24.1292	24.6355	21.3492	24.7905	24.0276	22.9352	23.3922	22.9352	25.8584	23.6279	25.2528	25.3469	22.6456	24.9135	23.6281	23.6304	24.9438	24.8674	24.9318	24.0241	25.2408	24.2203	0	9.7739	293030000	4	3	3	3	F8W9T0;O94763	O00203;H0YBD0	Unconventional prefoldin RPB5 interactor 1	URI1	0.86601	0.248149	0.605287	-0.451313	0.990013	0.39751	0.400652	1.5947	0.999454	0.255401	0.592777	1.77561	0.83092	0.130816	0.883338	0.561036
23.3324	25.7107	23.6836	23.9771	24.8911	24.2801	23.867	24.6228	24.3564	23.8635	27.5456	24.2108	24.8742	24.2576	23.0443	24.3487	23.6876	23.7895	23.7343	23.3005	26.326	24.5211	0	7.1438	291820000	3	3	3	3	B4DJ81;P28331	P39880	NADH-ubiquinone oxidoreductase 75 kDa subunit, mitochondrial	NDUFS1	0.86601	0.248434	0.604789	0.556358	0.990013	0.317831	0.497804	-1.63479	0.999454	0.199554	0.69994	1.92809	0.873446	0.586342	0.231849	0.231808
23.348	26.6568	25.9328	23.0702	26.0693	25.1532	23.3356	26.036	25.6983	23.4507	29.2372	24.0716	27.8232	25.5284	23.1552	23.5182	23.6936	25.8746	25.8428	24.1868	27.5901	24.5042	0	68.134	1283300000	14	5	5	5	Q14566	O15511;B1ALC0	DNA replication licensing factor MCM6	MCM6	0.86601	0.248674	0.604369	-2.00408	0.990013	0.456831	0.340244	-1.42582	0.999454	0.711993	0.147524	-0.881575	0.846716	0.363644	0.439323	1.3083
24.9175	26.0892	27.432	24.4669	25.4411	22.8747	24.3392	25.5934	26.4448	24.6657	24.4286	26.1488	25.7864	22.3091	23.9494	26.0875	25.4753	23.8412	26.4024	24.3071	24.9676	24.6614	0	7.2751	916560000	14	9	2	2	P16403	Q9BXJ9	Histone H1.2	HIST1H1C	0.86601	0.249135	0.603565	1.33259	0.999679	0.946478	0.0238896	0.0813154	0.999454	0.96625	0.0149107	0.0429878	0.852125	0.488034	0.31155	1.00152
28.992	30.6311	30.5177	28.6572	29.731	31.5718	28.8999	29.3629	29.4959	30.347	32.5191	29.5417	31.38	29.3717	30.2256	29.2033	29.7139	30.6452	29.4503	29.2372	31.5948	28.9568	0	323.31	24855000000	162	27	23	16	P60842;J3KT12;J3QS69;J3KTB5;J3QL43;J3KSZ0;J3QR64	E5RI99;P62888;E5RJH3	Eukaryotic initiation factor 4A-I	EIF4A1	0.86601	0.24917	0.603504	-0.358096	0.999679	0.947771	0.0232967	0.0295054	0.999454	0.118192	0.927413	-0.523648	0.853768	0.522775	0.281685	-0.235896
23.443	24.2522	24.1076	24.077	22.6577	24.7219	25.8644	24.1636	25.4052	25.5188	23.9521	24.4237	23.6299	25.7041	23.6262	24.8413	25.2174	23.8874	24.774	25.4127	24.9324	23.2873	0	16.155	679260000	9	6	6	6	Q9H5V9	P62136;E9PMD7;F8W1A0;F5H1L6;F5H037;H0Y3Y6	UPF0428 protein CXorf56	CXorf56	0.868903	0.250645	0.600941	-0.274432	0.798007	0.0146653	1.83371	-0.61351	0.999454	0.986667	0.00582947	0.0021534	0.846716	0.360884	0.442632	0.297728
25.7585	24.2812	25.5334	25.6735	24.9722	24.8817	25.7436	23.4364	25.1193	26.5833	25.1329	26.2343	24.4787	25.7662	26.0302	25.4798	23.9725	24.3117	25.6815	25.7479	24.0689	24.1757	0	12.102	761360000	5	2	2	2	Q8N5F7	P50402;Q5HY57	NF-kappa-B-activating protein	NKAP	0.870126	0.252403	0.597906	0.278577	0.990013	0.446291	0.350382	0.34376	0.999454	0.614511	0.21147	0.610813	0.885266	0.641896	0.192535	0.268977
23.0467	24.0999	23.4915	24.4469	24.4504	24.0026	24.2277	23.6973	25.1316	25.9637	24.8505	24.5055	23.8983	25.0222	24.1988	23.8755	25.6988	24.3167	23.9592	24.1338	24.6463	24.5954	0.0015244	3.7513	70249000	3	2	2	2	Q9Y399;Q5T8A0	O43242;B4DT72	28S ribosomal protein S2, mitochondrial	MRPS2	0.870126	0.252849	0.597138	0.855174	0.990013	0.390845	0.407995	1.02646	0.999454	0.494893	0.305489	1.47214	0.4291	0.00728082	2.13782	2.67204
23.0643	26.1727	25.1238	23.7994	25.3773	24.7247	22.9455	25.0185	23.0181	23.7859	28.1436	24.389	26.4559	24.7668	22.9921	24.8318	24.8017	24.669	24.3173	24.3226	27.4916	23.9057	0	25.458	571820000	9	9	9	9	Q8WUM4	Q9NVP1	Programmed cell death 6-interacting protein	PDCD6IP	0.870126	0.252929	0.597002	-1.24342	0.999679	0.998715	0.000558629	-0.00156021	0.999454	0.425867	0.370726	1.03621	0.83092	0.182247	0.73934	-1.07247
23.4997	26.4594	24.6625	24.8129	23.4099	24.7828	24.1862	24.5281	24.3195	23.3303	28.5091	23.5789	26.6729	24.9031	23.9599	25.7788	24.9929	26.5223	26.3831	23.379	28.1229	25.1914	0	13.014	874830000	10	5	5	5	P61586	Q8NBY1;B4E0Y9;Q9P289;C9JJV0;C9JDH9;C9J6L2;C9JCC0;C9J232;H7C279;H0Y630;B4DR80;O00506;Q9Y6E0;Q5JV99;Q5JV98	Transforming protein RhoA	RHOA	0.870391	0.254039	0.595099	-1.10972	0.990013	0.269926	0.568755	-1.04362	0.999454	0.963713	0.0160524	-0.054431	0.977171	0.892046	0.0496129	0.249098
27.5035	29.0895	28.7025	26.5025	24.2829	30.2003	25.5162	27.7853	26.7071	27.4178	29.3728	26.607	29.2148	27.4728	28.5251	26.6102	28.0553	29.1118	27.4375	27.3059	29.2567	27.9273	0	217.13	5490100000	73	19	19	19	P78344;D3DQV9;H0Y3P2	P32119;A6NIW5	Eukaryotic translation initiation factor 4 gamma 2	EIF4G2	0.870391	0.25587	0.591981	-0.821967	0.990013	0.228545	0.641028	1.76404	0.999454	0.958271	0.0185118	0.0684118	0.83092	0.176612	0.752979	1.8582
24.2053	24.2894	24.664	23.4123	24.9232	24.7874	23.1669	24.8749	24.7782	23.4	27.2325	24.8973	24.0432	23.8665	23.0309	24.5203	24.7657	24.6493	25.5016	24.1203	24.8697	24.2094	0	9.1638	209470000	3	3	3	3	Q8WUH6	Q99714;Q5H928	Transmembrane protein 263	TMEM263	0.870391	0.256294	0.591261	-1.2208	0.990013	0.304885	0.515864	1.4327	0.999454	0.696405	0.157138	-0.663739	0.885266	0.632678	0.198817	0.933849
23.1458	25.5313	25.0615	23.9815	23.8349	25.3764	24.9348	24.8828	24.1929	24.1334	27.389	24.0573	25.5363	24.6614	23.3849	24.7062	23.9735	23.4079	24.6853	22.8167	27.3101	24.7753	0	25.245	432780000	6	6	6	6	Q8TCS8	Q9H0A0;E9PMU0;E9PJN6	Polyribonucleotide nucleotidyltransferase 1, mitochondrial	PNPT1	0.870391	0.257214	0.589706	-1.4199	0.999679	0.989708	0.00449296	-0.00823148	0.999454	0.135191	0.869051	1.20861	0.869794	0.568176	0.245517	0.421166
23.6687	25.4722	24.944	25.4125	23.9244	24.8688	23.8026	25.432	24.1436	24.1146	27.1907	25.2774	24.0646	24.4848	24.0016	24.7508	24.5815	25.1335	25.4656	24.8033	26.3886	25.0735	0	53.025	373720000	6	5	5	5	P40222	D6RIC3;Q9Y3C1;D6RC60	Alpha-taxilin	TXLNA	0.870391	0.258618	0.587341	-1.06485	0.990013	0.469403	0.328454	-0.287113	0.999454	0.26412	0.578199	0.970085	0.952419	0.815285	0.0886905	-0.259226
25.4719	25.838	27.4996	24.3899	24.0805	25.3924	23.2201	23.5184	25.4665	25.441	25.073	25.715	24.0798	24.4536	24.9526	24.141	23.9685	24.4172	25.1568	22.1875	23.5021	23.8258	0	31.692	533110000	7	4	4	4	Q9UNX4	P01040;C9J0E4	WD repeat-containing protein 3	WDR3	0.870391	0.258693	0.587215	1.94995	0.995713	0.875668	0.0576605	0.183406	0.999454	0.330995	0.480178	-1.13228	0.846716	0.414081	0.382915	0.995598
23.207	24.1259	26.6084	22.6932	23.728	24.8498	23.1177	23.4432	26.5145	23.2014	24.3053	26.1246	23.9236	27.0318	23.8934	26.721	26.8018	22.9326	24.267	23.3263	24.3469	27.2185	0	7.9244	784240000	4	2	2	2	Q99417	Q86UP2;G3V4Y7;G3V5G2;B7Z6P3	C-Myc-binding protein	MYCBP	0.870391	0.259063	0.586594	0.901074	0.990013	0.734338	0.134104	0.774275	0.999454	0.294782	0.530499	0.765139	0.846716	0.27125	0.56663	0.792073
25.237	26.6534	26.7099	22.6257	23.8136	26.9207	24.7458	24.8087	26.5793	23.1963	26.245	26.2729	24.0637	24.4045	23.6454	24.2065	25.0138	27.0344	26.5999	25.55	26.8831	26.9152	0	12.73	881420000	18	3	3	3	P07203	P50990;H7C4C8;H7C2U0	Glutathione peroxidase 1	GPX1	0.870391	0.259227	0.58632	-0.712295	0.990013	0.611904	0.213317	1.09578	0.999454	0.557227	0.253968	1.55208	0.83092	0.0765826	1.11587	3.19478
23.482	24.8165	28.8787	24.2218	24.0538	28.2269	24.1767	28.761	28.7045	23.9074	25.9886	28.9363	28.5159	27.8286	24.3593	24.4169	23.9716	23.5589	27.6314	23.9532	28.2059	28.2983	0	16.8	2908000000	16	4	2	2	Q06587	O95391;E5RGM7;E5RK41	E3 ubiquitin-protein ligase RING1	RING1	0.870391	0.260876	0.583566	0.270128	0.990013	0.304772	0.516025	-0.461487	0.999454	0.907955	0.0419358	0.0402822	0.839142	0.248267	0.605081	-0.370646
24.4311	22.937	22.6675	25.3471	22.793	25.549	23.6758	24.018	25.045	22.6797	29.0998	24.2325	25.4396	24.5379	24.4154	25.0222	24.5363	26.0582	25.4495	25.6186	26.3821	24.3495	0	34.24	918030000	5	7	7	7	Q86UP2	Q5W0H4;P13693;J3KPG2;E9PJF7;Q56UQ5;H0YCX0	Kinectin	KTN1	0.870391	0.261123	0.583155	-1.10213	0.990013	0.358239	0.445827	2.09549	0.999454	0.854509	0.0682835	-0.429111	0.846716	0.282688	0.548692	2.09201
23.7063	25.9409	25.9421	23.3712	25.1851	23.5554	24.9352	23.766	25.7512	24.035	24.8876	25.5091	25.546	23.8493	20.8725	24.0555	23.856	25.2981	24.6313	24.0249	25.9033	23.6002	0.00058207	6.0554	308300000	5	3	3	3	F5GXS7;P53582;H0Y955	P62312	Methionine aminopeptidase 1	METAP1	0.870391	0.26118	0.58306	-0.577607	0.992936	0.851441	0.0698454	-0.154144	0.999454	0.615426	0.210824	-0.30936	0.852125	0.494931	0.305455	0.30887
24.5155	26.5416	27.5649	24.5696	24.1298	26.9897	24.2709	27.0442	27.098	23.8908	26.5813	27.5174	27.113	26.6067	24.8912	27.4151	27.1065	25.3209	27.9377	23.5868	26.6227	26.925	0	30.828	1637000000	26	2	2	2	Q9P086;I3L3E8;I3L2Q0	Q9BRA2;I3L2R6;I3L0K2;I3L3M7	Mediator of RNA polymerase II transcription subunit 11	MED11	0.870391	0.261207	0.583015	-0.968786	0.990013	0.558414	0.253044	1.10502	0.999454	0.756328	0.12129	0.554919	0.846716	0.374158	0.426945	1.29981
30.6799	31.0618	31.262	29.9618	30.6135	30.6091	30.2069	31.2052	31.3073	30.4941	31.0718	31.913	31.7334	29.4017	30.6714	31.35	30.6736	30.0955	31.396	30.3951	30.8493	30.2574	0	265.07	30978000000	75	10	10	10	P62081;B5MCP9	H7C331;Q96C92	40S ribosomal protein S7	RPS7	0.870391	0.261865	0.581922	-0.57995	0.990013	0.0452241	1.34463	-2.58673	0.999454	0.922906	0.0348423	0.0409908	0.997565	0.992986	0.00305677	0.00407728
28.4732	28.8588	29.1087	28.0197	28.6018	28.5799	28.9366	29.5251	29.5314	28.7106	29.4935	29.2831	29.4024	29.5178	28.8958	29.3937	29.7075	29.059	29.5396	29.1872	30.0436	29.5576	0	122.39	9656000000	127	25	25	25	Q7L014	Q9NVI7;Q5SV16;Q5T2N8;A6NFL3	Probable ATP-dependent RNA helicase DDX46	DDX46	0.870391	0.262019	0.581668	-0.845011	0.990013	0.771083	0.112899	-0.320648	0.999454	0.355171	0.449563	2.33869	0.846716	0.325693	0.487191	1.45469
21.8763	24.0297	24.05	24.8596	24.1862	24.8839	23.4723	24.8259	25.5872	24.1695	28.7562	23.2831	26.6554	24.0531	24.5004	25.1532	23.9277	27.4361	24.1814	25.3405	28.0193	25.3036	0	19.415	972780000	6	5	5	5	P48047	K7ELL7;P14314;K7EPW7;K7EKX1;K7EJ70	ATP synthase subunit O, mitochondrial	ATP5O	0.872087	0.26328	0.579582	-1.44788	0.990013	0.524499	0.280255	1.04976	0.999454	0.518681	0.2851	1.08031	0.952419	0.811714	0.0905971	0.410917
27.5749	29.2706	27.3184	27.7153	28.3375	26.9937	26.967	28.382	27.8155	27.1768	30.6499	27.4883	29.1898	27.5322	26.8152	27.4937	27.4324	28.4168	28.0688	26.7694	29.2902	27.7712	0	133.29	5458000000	52	7	7	7	P63241;I3L397;I3L504;Q6IS14;F8WCJ1;C9J7B5;C9J4W5;Q9GZV4	P16402;P10412;P22492;Q02539	Eukaryotic translation initiation factor 5A-1;Eukaryotic translation initiation factor 5A;Eukaryotic translation initiation factor 5A-1-like;Eukaryotic translation initiation factor 5A-2	EIF5A;EIF5AL1;EIF5A2	0.872087	0.263937	0.578499	-0.449753	0.990013	0.782872	0.106309	0.19625	0.999454	0.881459	0.054798	-0.0293932	0.853768	0.528983	0.276558	-0.291345
25.5843	26.1671	23.8632	23.4313	25.0574	24.7058	24.2321	24.3819	24.0326	23.3589	27.8664	24.2273	26.2586	25.3254	24.4621	23.2384	25.4082	25.9144	25.6588	24.5921	27.3735	23.575	0	31.877	597930000	7	6	6	6	E9PL22;Q9Y4L1;E9PJ21;J3QQH7;J3QLE9;J3QL06;J3KTF1	Q8N3C0	Hypoxia up-regulated protein 1	HYOU1	0.872087	0.264464	0.577633	-0.88401	0.990013	0.144441	0.840311	-1.4303	0.999454	0.687906	0.162471	-0.529056	0.967233	0.860505	0.0652466	-0.230605
26.0502	26.2798	28.1307	23.576	22.9789	25.9961	25.4807	26.2971	26.4173	24.2948	25.494	25.0191	25.7822	23.4046	25.8066	25.9018	25.5075	23.9265	26.1136	24.1712	24.9132	24.3662	0	35.983	878040000	6	7	7	7	F8WD00;Q9BVJ6	B7Z4M2;O75554	U3 small nucleolar RNA-associated protein 14 homolog A	UTP14A	0.872177	0.265137	0.57653	1.28456	0.990013	0.681055	0.166818	-0.541962	0.999454	0.645424	0.190155	-0.272702	0.898758	0.713132	0.14683	0.440079
26.1627	26.8668	26.9643	25.7955	26.0955	27.9903	25.7684	26.1668	24.897	28.4332	27.6352	26.0692	27.3008	26.6491	27.7072	26.7158	27.0341	27.4325	26.0258	27.5633	28.2017	27.0721	0	68.084	2327400000	35	16	5	5	Q14240;E7EQG2;Q9NZE6	P22314;Q5JRR9;Q5JRS0;Q5JRS1;Q5JRS3;Q5JRS2;Q5JRR6	Eukaryotic initiation factor 4A-II;Eukaryotic initiation factor 4A-II, N-terminally processed	EIF4A2	0.875329	0.268103	0.571698	-1.73203	0.990013	0.27927	0.553976	2.51168	0.999454	0.539559	0.267961	2.15548	0.83092	0.144573	0.839913	3.42149
29.6054	31.2177	31.0967	29.0591	29.625	30.2979	29.457	30.0437	30.4214	29.3393	31.3309	30.5328	30.2686	29.0938	29.3125	29.6715	30.6589	30.6569	30.8895	30.0864	31.3339	31.0226	0	73.122	21964000000	83	8	8	8	X6RAL5;O00422;U3KPY7;H7BZW6	J3KNL6;O15027;X6RGP5;Q8N9G1	Histone deacetylase complex subunit SAP18	SAP18	0.875329	0.268734	0.570678	0.383458	0.990013	0.385526	0.413946	0.601117	0.999454	0.513488	0.28947	0.335319	0.846716	0.383155	0.416626	-0.250309
22.4111	25.4095	23.8633	24.6049	24.806	24.7518	25.7143	24.5952	24.2027	25.8131	28.0802	22.4872	26.0212	24.2649	24.7038	24.2776	23.43	25.5039	25.4171	25.1398	27.896	25.6179	0	29.099	754700000	15	4	4	4	P35613;I3L192;R4GMX5	P51659;E7EWE5;E7ER27;G5E9S2;E7ET17;E7EPL9	Basigin	BSG	0.875329	0.269615	0.569256	-1.86422	0.990013	0.412573	0.384499	1.85945	0.999454	0.488999	0.310692	1.41667	0.869794	0.578573	0.237642	1.037
29.1857	29.1188	27.9433	28.5071	28.4922	28.7194	27.9543	28.4156	28.1476	29.2666	30.4373	28.2322	29.3385	24.1837	29.0008	28.1345	27.3943	28.6633	28.3693	27.5258	30.228	27.9352	0	169.29	7933000000	93	23	23	23	Q7KZF4	Q9UGR2	Staphylococcal nuclease domain-containing protein 1	SND1	0.875329	0.269756	0.569029	0.737487	0.999679	0.952041	0.0213443	0.064038	0.999454	0.769276	0.113918	0.549393	0.996282	0.986227	0.00602302	0.019324
23.6363	25.3054	23.1988	23.9988	24.7099	24.083	24.9081	24.7115	24.7554	23.2017	26.7729	25.0322	25.6636	24.5574	24.4023	23.8456	23.9985	25.4795	25.4358	24.1879	26.1637	25.3944	0	9.8209	294040000	5	4	4	4	Q9HB07;F8VR84;F8VQQ3	I3L2Z5;P56270;I3L411;I3L4Y2;H3BPU3;I3L0M3;H3BQS2;H3BQI4;J3QSH4;Q14119	UPF0160 protein MYG1, mitochondrial	C12orf10	0.875329	0.270271	0.568201	-0.938799	0.990013	0.185547	0.731545	0.729572	0.999454	0.0597255	1.22384	-0.517088	0.869794	0.570399	0.243821	0.494929
25.1707	28.3544	24.8533	27.157	24.2027	24.527	23.5977	26.1574	25.6902	22.7912	31.3476	23.9461	29.5504	23.7609	23.6755	27.2295	23.9713	28.0853	27.6874	23.5244	30.5978	23.8223	0	100.28	5456200000	47	12	12	12	B4E022;P29401	Q9NW82;D6RIW8	Transketolase	TKT	0.875329	0.270568	0.567724	-1.729	0.990013	0.433832	0.362678	0.825957	0.999454	0.401627	0.396177	-1.21406	0.846716	0.297943	0.525867	0.367065
24.675	24.517	23.8009	23.2196	24.2776	24.3078	22.1929	24.5596	23.424	24.3204	25.2282	24.4451	24.696	24.4404	23.4616	24.6206	25.8516	24.0165	24.0858	24.3642	25.748	25.3065	0.00058309	6.1118	457790000	7	2	2	2	I3L2Z5;P56270;I3L411;I3L4Y2;H3BPU3;I3L0M3;H3BQS2;H3BQI4;J3QSH4;Q14119	Q13573;G3V3A4;G3V4X8;G3V5R3	Myc-associated zinc finger protein;Vascular endothelial zinc finger 1	MAZ;VEZF1	0.875329	0.270627	0.567629	0.495906	0.990013	0.410532	0.386653	-0.446304	0.999454	0.864595	0.0631875	-0.107939	0.873446	0.586328	0.231859	-0.242
25.2783	24.4102	25.3935	24.0015	24.6144	23.6859	24.124	24.5562	24.4061	24.2781	26.5601	23.6457	25.8802	23.4182	23.2726	24.6079	24.1452	24.7357	24.9411	24.3221	25.9874	23.3121	0	18.527	225230000	3	4	4	4	Q13177	Q86XP3;J3QRI2;J3KTK9;J3KRE3	Serine/threonine-protein kinase PAK 2;PAK-2p27;PAK-2p34	PAK2	0.875755	0.271576	0.566109	0.419163	0.990013	0.74273	0.129169	0.166796	0.999454	0.332365	0.478385	-0.457519	0.846716	0.259999	0.585028	-0.45864
23.9814	23.8459	24.2953	22.9841	22.9811	25.1374	22.4096	23.7177	23.5982	24.3205	25.9872	22.9692	23.1264	23.0313	23.1564	24.9247	24.5295	25.4644	24.6451	22.9308	25.591	25.2098	0	9.6064	419890000	7	3	3	3	H0Y6J0;Q4TT34;F2Z2X0;O00746;A2IDC9	Q5EBL8	Nucleoside diphosphate kinase;Nucleoside diphosphate kinase, mitochondrial	NME4	0.875755	0.272772	0.5642	-1.17705	0.990013	0.135477	0.868134	-1.31412	0.999454	0.723224	0.140727	-0.58838	0.852063	0.45926	0.337941	-0.560633
27.8067	29.9906	28.5413	27.7102	28.4371	28.0808	27.7769	28.8944	29.0671	28.1495	31.0443	27.2049	30.2361	28.9168	28.2053	28.9624	28.7853	29.801	29.6524	27.7685	31.1306	28.5957	0	180.78	10472000000	56	10	8	8	P63104;E7EX29;E7ESK7;E5RIR4;E9PD24;E7EVZ2;B0AZS6	P13674	14-3-3 protein zeta/delta	YWHAZ	0.875755	0.272811	0.564138	-0.311409	0.990013	0.672834	0.172092	0.214832	0.999454	0.149939	0.824085	1.29311	0.83092	0.109732	0.959668	0.661666
25.0459	24.2926	24.7585	24.9996	24.7273	24.8615	24.0463	23.6163	24.5543	24.7649	26.8846	25.028	25.2645	24.395	25.1711	24.029	24.9345	23.9262	23.5215	23.1811	24.8847	24.4684	0	8.9487	423570000	4	3	3	3	Q9ULX3;H3BUR4	P43686	RNA-binding protein NOB1	NOB1	0.875755	0.27377	0.562614	1.29489	0.990013	0.17131	0.766218	2.14613	0.999454	0.156575	0.805278	1.62769	0.4291	0.00724786	2.13979	4.06031
23.6235	24.6155	24.2368	24.8637	25.1036	24.8942	24.2319	24.6323	23.2646	23.8798	28.0245	25.0451	27.0325	23.2624	24.3512	24.982	23.3794	24.7205	23.0536	23.0001	27.1906	24.546	0	29.287	513750000	9	6	6	6	P50454;E9PKH2;E9PR70;E9PPV6	Q00577	Serpin H1	SERPINH1	0.875755	0.27453	0.56141	-0.147358	0.990013	0.404352	0.39324	-0.285261	0.999454	0.0811241	1.09085	-0.952791	0.83092	0.0839653	1.0759	-0.644451
26.754	27.2117	27.8915	27.0529	25.6318	27.5887	26.3909	26.4641	26.9006	27.173	27.791	27.3898	26.6027	27.3983	26.0399	23.7907	25.1142	27.009	26.9258	27.0891	27.3908	27.4497	0	20.928	2154100000	28	5	5	5	P55735;A8MXL6	P39023;G5E9G0;H7C422;B5MCW2;H7C3M2;F8WCR1;Q92901	Protein SEC13 homolog	SEC13	0.875755	0.274645	0.561228	-0.33281	0.990013	0.560245	0.251622	0.281268	0.999454	0.27413	0.562044	0.359572	0.988991	0.945289	0.0244352	-0.0404053
28.1698	29.638	28.6925	27.3207	27.5933	28.9425	28.1359	28.7076	28.699	28.0997	29.3968	28.4249	28.7425	27.0675	28.7989	28.3509	28.4281	29.0609	28.5694	27.947	28.872	27.5573	0	44.697	6625100000	65	7	7	7	D6RAN4;P32969;E7ESE0;H0Y9V9	Q9NUP9;G3V1D4;J3KN23	60S ribosomal protein L9	RPL9	0.879673	0.27653	0.558257	-1.24152	0.990013	0.142605	0.845864	-1.85487	0.999454	0.739956	0.130794	-0.254672	0.997565	0.991855	0.00355161	-0.0142384
31.8908	32.4651	32.2772	31.6676	32.4654	31.9419	32.3856	32.6718	32.9797	32.2418	32.8006	33.0973	32.6862	32.3238	33.0807	32.5707	32.9403	32.3054	31.9812	32.2085	33.072	33.0139	0	323.31	95657000000	467	33	33	28	Q92945	E7EU96;P68400;Q8NEV1;V9GYA2;V9GY80	Far upstream element-binding protein 2	KHSRP	0.879673	0.277175	0.557246	-0.373967	0.990013	0.381964	0.417977	-0.513095	0.999454	0.622416	0.205919	0.0425329	0.83092	0.056172	1.25048	0.852517
25.6042	24.3441	23.5824	25.3923	24.9376	23.976	25.5056	24.5059	22.5503	25.7363	26.4891	24.1379	24.5343	24.4137	25.8259	24.2888	24.1861	25.1123	24.9063	26.0152	24.6206	25.1576	0.00057274	5.772	392370000	6	2	2	2	Q9NQT4;M0R102;M0R050	Q96CN7;D6RGE2	Exosome complex component RRP46	EXOSC5	0.883277	0.279268	0.553979	0.773231	0.990013	0.613325	0.212309	0.538261	0.999454	0.788677	0.103101	-0.161155	0.852125	0.498025	0.302749	0.825491
25.0023	25.9311	23.7068	23.3783	25.3653	23.5271	23.0232	24.5218	25.005	24.4741	24.8845	24.9663	25.0624	24.4782	22.4618	25.1761	25.3629	25.1175	23.009	24.5551	24.5281	23.9824	0	6.8325	358690000	4	2	2	2	E5RGS9;Q9NRG0	Q96F86;H3BSQ0;H3BPW9	Chromatin accessibility complex protein 1	CHRAC1	0.883277	0.279617	0.553436	-0.985196	0.999679	0.947065	0.02362	-0.0346184	0.999454	0.0808425	1.09236	1.42751	0.934177	0.774565	0.110942	-0.20472
26.9853	25.1006	24.6019	24.0821	24.4372	23.692	24.7028	23.1011	24.2909	24.7163	26.0727	23.4744	24.1623	26.2544	23.7909	24.6216	24.6337	24.7732	23.9694	24.7307	24.0538	24.6809	0	42.563	196080000	7	6	6	6	Q7L7X3	P28074;H0YJM8	Serine/threonine-protein kinase TAO1	TAOK1	0.883994	0.281233	0.550934	0.756454	0.990013	0.390079	0.408847	1.51755	0.999454	0.987753	0.00535177	-0.0374498	0.849684	0.434424	0.362086	1.35075
22.7148	24.5526	27.7832	23.4161	24.5332	23.3065	23.1348	26.7574	27.2919	24.1407	24.3538	24.8118	23.4573	23.8216	23.9946	23.8758	25.7731	24.4484	21.2972	23.9496	25.1737	25.251	0	10.37	901120000	7	2	2	2	Q9UHA3;H3BMQ2	G3V3T3	Probable ribosome biogenesis protein RLP24	RSL24D1	0.883994	0.281672	0.550257	1.09766	0.999679	0.924127	0.0342685	-0.0937831	0.999454	0.728464	0.137592	0.426497	0.94331	0.78819	0.103369	-0.201096
24.1041	27.2172	27.267	23.2488	25.2895	25.9569	23.1256	23.6075	23.479	23.9398	27.6432	24.9419	28.229	25.0013	25.7501	23.7372	24.3347	25.1149	23.8237	24.8614	27.986	24.9242	0	55.315	1538400000	8	7	7	7	P07355;A6NMY6;H0YN42;H0YMD0;H0YMU9;H0YKS4	Q92572;F5H459	Annexin A2;Putative annexin A2-like protein;Annexin	ANXA2;ANXA2P2	0.883994	0.282806	0.548511	0.477086	0.990013	0.604587	0.218541	0.445348	0.999454	0.642169	0.192351	-0.248442	0.83092	0.104919	0.979144	0.489811
26.6224	27.7864	27.4917	26.5287	26.3682	26.5935	26.1481	28.1422	27.4825	27.1584	28.981	25.3797	27.1079	26.0335	25.9777	27.2851	26.3518	27.9098	27.1321	26.8541	28.0586	26.2309	0	36.36	2587700000	32	8	8	8	Q14974;F5H4R7;J3KTM9	P62805	Importin subunit beta-1	KPNB1	0.883994	0.284032	0.546633	-0.492091	0.990013	0.0326332	1.48634	-1.05802	0.999454	0.548782	0.2606	-0.33676	0.884641	0.609172	0.21526	-0.335533
24.8659	23.8749	24.5345	22.5822	25.6198	25.2542	22.721	23.7976	23.3182	23.151	27.7576	24.5749	26.0367	25.2436	23.9793	24.2264	24.1324	24.0255	24.2207	23.2005	26.6334	24.3876	0	14.788	392150000	4	4	4	4	P05091;F8VP50	Q02809;B4DR87;Q5JXB9;Q5JXB7;Q5JXB8	Aldehyde dehydrogenase, mitochondrial	ALDH2	0.883994	0.284569	0.545812	-1.08893	0.990013	0.299318	0.523867	1.59624	0.999454	0.541391	0.266489	-0.917613	0.83092	0.165032	0.782431	1.81289
28.1617	27.8355	27.7103	27.8666	24.1233	28.4127	27.6366	28.1827	23.0434	27.4463	28.3185	26.6345	28.1162	28.0292	27.248	28.4543	27.2457	26.8964	28.4522	27.2512	28.3321	27.0494	0	40.655	3637100000	24	7	7	7	F8W1R7;J3KND3;G8JLA2;G3V1V0;B7Z6Z4;P60660;F8VPF3;F8VZU9;G3V1Y7;F8W180	P62263;H0YB22;E5RH77	Myosin light polypeptide 6	MYL6	0.883994	0.284713	0.545593	-0.39177	0.999679	0.965341	0.0153192	0.0204271	0.999454	0.639599	0.194092	0.126095	0.885266	0.644794	0.190579	-0.170638
24.3873	26.6164	23.1585	25.9868	25.9554	24.119	24.6675	24.4137	22.5833	24.2663	29.0684	24.7203	26.7295	25.0007	23.0863	23.5651	24.4581	25.9955	26.0028	23.6084	27.0752	23.7185	0	48.534	1023800000	12	9	9	9	Q15046	Q9P1U0	Lysine--tRNA ligase	KARS	0.883994	0.285033	0.545105	-1.88792	0.990013	0.542694	0.265445	-0.557549	0.999454	0.972504	0.0121088	-0.0274639	0.846716	0.374371	0.426698	0.609865
24.2391	26.3867	24.6921	25.1255	23.481	25.2336	22.5657	24.5387	25.5112	22.6887	28.7267	24.3906	27.442	23.9461	24.1589	24.4228	25.0197	26.6651	26.9725	24.2119	27.9797	23.5756	0	40.348	958400000	11	2	2	2	J3KT51;Q9UK76;J3KSH8;F5GY98	C9J4Z3;P61513;M0R0A1;Q6P4E4;E9PEL3;M0R2L6;G5E9R3	Hematological and neurological expressed 1 protein;Hematological and neurological expressed 1 protein, N-terminally processed	HN1	0.883994	0.285075	0.545041	-0.33474	0.990013	0.593678	0.226449	0.129049	0.999454	0.412973	0.384078	-2.81959	0.846716	0.408603	0.388698	-0.332983
23.3081	24.5928	24.7714	25.0933	25.1889	24.0668	24.5657	24.442	22.3234	23.9246	27.8556	24.5245	26.9625	25.07	24.4997	23.5633	23.685	23.8105	23.833	23.0677	26.8457	24.1426	0	38.62	472490000	8	5	5	5	P49588;H3BPK7	Q9Y230;B3KQ59;M0R0Y3;X6R2L4;M0QXI6;M0R0Z0;M0QXZ7	Alanine--tRNA ligase, cytoplasmic	AARS	0.887369	0.28682	0.542391	-0.779584	0.990013	0.314467	0.502425	0.590637	0.999454	0.726949	0.138496	0.264248	0.846716	0.293756	0.532013	0.788843
22.8827	25.092	23.6241	24.1627	24.778	24.4636	22.5774	23.6599	23.9749	24.1248	27.1738	24.0487	26.271	23.4598	22.4694	23.6806	25.2216	23.5746	24.4627	24.638	26.7905	22.958	0	31.683	332290000	4	2	1	1	P09972;K7EKH5;C9J8F3;J3KSV6;J3QKP5;A8MVZ9	Q9UHC7;C9J031;C9IY57;F5H0I9;C9IZP5;C9JYX8;Q13434;Q13064	Fructose-bisphosphate aldolase C;Fructose-bisphosphate aldolase	ALDOC	0.891099	0.288794	0.539412	0.352411	0.990013	0.462348	0.335031	-0.856617	0.999454	0.251257	0.599882	-1.97826	0.4291	0.00629796	2.2008	-0.822055
23.5842	25.1713	23.8335	24.4863	24.974	24.5782	22.1552	24.9632	24.1931	23.8098	27.4771	24.6809	25.5012	23.8413	24.4869	24.842	24.9861	25.2488	24.8517	23.7976	25.826	25.2372	0	13.66	310840000	4	3	3	3	Q96QK1	O75396	Vacuolar protein sorting-associated protein 35	VPS35	0.891099	0.289772	0.537943	0.970456	0.990013	0.536039	0.270804	0.980055	0.999454	0.327898	0.484261	0.960917	0.94532	0.792591	0.100951	0.395805
24.3538	25.9999	23.5649	23.9916	25.5891	24.8892	25.3285	23.3946	24.9436	23.917	27.156	25.3157	26.3577	24.8629	24.5856	25.483	24.2133	23.2821	26.165	23.2169	27.44	23.255	0	19.642	524730000	9	8	8	8	P33176	Q8IWZ8;V9GZ08;B4DVK3;K7EM86;K7ESM0;K7ELR6	Kinesin-1 heavy chain	KIF5B	0.891099	0.290003	0.537598	0.204631	0.990013	0.752364	0.123572	0.0795021	0.999454	0.879345	0.0558407	-0.0707674	0.846716	0.431773	0.364745	0.27887
23.681	24.2927	23.4303	23.8462	24.1069	24.3544	23.3702	23.9361	24.4305	23.5756	26.9037	23.7226	25.4802	24.2123	23.7534	23.9741	23.8728	24.3243	24.123	23.9645	25.7513	23.9445	0	18.956	214160000	4	3	3	3	B4DZI8;P35606	Q13769;F8WCP5;C9JXG5;H7C441;C9JCL9;H7C072;F5GZF3;C9JXU6	Coatomer subunit beta	COPB2	0.891911	0.291553	0.535282	-0.598155	0.990013	0.70025	0.154747	-0.475992	0.999454	0.672256	0.172465	0.2724	0.83092	0.0914934	1.03861	1.16338
28.3273	29.1683	29.2873	27.9945	29.2383	28.5295	28.5335	29.3133	29.8744	29.1428	28.4433	30.0686	28.8606	29.6954	28.7159	29.2248	29.7956	28.1653	29.5409	28.8075	29.2407	29.7614	0	89.317	9108200000	69	9	9	9	P52298;C9JQX9;B3KSB0	Q15185	Nuclear cap-binding protein subunit 2	NCBP2	0.891911	0.291586	0.535233	-1.38908	0.990013	0.381194	0.418854	1.72473	0.999454	0.609359	0.215127	-0.74687	0.83092	0.19487	0.710255	1.97741
28.011	27.257	26.7553	23.9817	23.3388	26.4017	26.7406	26.8001	27.2364	24.4708	24.4056	26.7316	26.9063	27.2765	27.1843	27.8638	26.933	26.4634	26.8874	26.1797	25.1971	26.179	0	28.562	1590700000	17	7	7	7	Q96GA3	Q5T4L4;P42677	Protein LTV1 homolog	LTV1	0.892355	0.292946	0.533213	-1.80758	0.990013	0.081937	1.08652	-4.52432	0.999454	0.439603	0.356939	-2.19314	0.846716	0.377951	0.422565	1.53992
31.0357	32.3779	32.0189	29.1713	30.4518	31.1892	30.1074	31.7935	30.9004	30.235	31.5028	30.9464	32.17	30.9794	30.0859	30.8163	31.083	31.7559	31.7418	29.9408	31.8776	31.4617	0	94.979	40106000000	142	7	7	7	Q9Y333	K7EJC1;K7EJR3;R4GMR5;P48556;K7ERW6	U6 snRNA-associated Sm-like protein LSm2	LSM2	0.892355	0.293998	0.531655	0.905144	0.990013	0.720361	0.14245	0.501662	0.999454	0.300291	0.522457	-0.319251	0.846716	0.387247	0.412012	1.0704
26.7768	27.6851	26.8266	25.7266	27.2018	26.4986	26.0024	27.264	27.1324	26.4844	27.9638	26.8413	28.9639	27.2478	26.9009	27.6574	26.5571	27.2426	27.91	25.6875	28.5427	26.8008	0	43.027	2595300000	20	4	3	3	Q04917;A2IDB2	F5H5A9;Q9Y2Z0	14-3-3 protein eta	YWHAH	0.892355	0.294024	0.531617	-0.60141	0.999679	0.999024	0.000424043	-0.00155004	0.999454	0.974719	0.0111207	-0.0300817	0.897074	0.674177	0.171226	0.676035
27.7489	29.0419	28.4417	27.9489	28.7392	29.906	27.8868	28.2531	28.0986	29.8307	29.5095	29.115	28.6651	29.4891	28.7565	28.7401	28.5607	28.6171	27.7054	28.2372	29.4098	28.1504	0	48.529	7273300000	65	5	5	5	K7ERF1;B7ZAM9;Q9UBQ5;K7ES31;K7EMQ9;K7EQM4	Q5JVF3	Eukaryotic translation initiation factor 3 subunit K	EIF3K	0.892355	0.295402	0.529586	-0.79096	0.999679	0.937191	0.0281717	0.104518	0.999454	0.171909	0.764701	-0.726025	0.897074	0.686069	0.163632	0.557933
24.1058	23.1988	24.6102	24.3738	25.9882	24.7701	24.5059	24.6548	23.8588	24.0394	28.2526	24.6985	26.53	25.0708	23.0386	24.5171	23.355	24.1655	26.1441	23.1947	27.3325	23.497	0	51.295	620540000	5	2	2	2	Q9Y547;A6NIR2;X6R7Y7	Q9NY12	Intraflagellar transport protein 25 homolog	HSPB11	0.892355	0.295423	0.529555	-0.434449	0.990013	0.451628	0.345219	-0.522959	0.999454	0.482815	0.316219	0.40409	0.846716	0.394793	0.403631	-0.489755
24.1301	24.5199	26.7619	23.9309	24.1603	25.4686	25.2337	23.3287	23.4112	25.3942	24.9762	25.0471	25.3586	23.3139	25.3547	24.0411	23.2274	23.9565	25.3309	23.9919	24.1749	24.9616	0	30.221	510490000	2	3	3	3	P37198;M0QXN5	H9KV75;P12814;H0YJW3;H0YJ11;G3V2W4;G3V2N5	Nuclear pore glycoprotein p62	NUP62	0.892355	0.295692	0.529161	-0.74273	0.995012	0.869358	0.0608011	0.202751	0.999454	0.181798	0.740412	1.333	0.985059	0.919628	0.036388	-0.102552
25.631	24.3819	24.9307	25.7853	26.3388	24.2126	25.4707	24.5601	24.5378	25.5821	28.3014	24.3057	24.0056	25.4592	25.3749	24.5918	24.3344	24.1579	24.2846	25.7019	24.5272	24.704	0	9.8475	956270000	6	3	3	3	J3QRG6;P42771	P23526	Cyclin-dependent kinase inhibitor 2A	CDKN2A	0.893061	0.296995	0.527251	-1.18839	0.990013	0.497178	0.303488	1.4431	0.999454	0.739055	0.131323	0.998096	0.83092	0.196837	0.705893	2.38169
25.5305	25.988	24.4334	24.5413	23.8974	24.8916	24.3855	23.573	24.2809	24.4452	25.0878	25.6268	23.657	24.6579	26.1285	23.8999	23.6383	25.2114	23.89	24.1544	26.0425	25.0754	0	17.574	597700000	13	7	7	7	Q8IWZ3;E9PDP5	Q8WYA6;A2A2P1	Ankyrin repeat and KH domain-containing protein 1	ANKHD1	0.893061	0.297247	0.526883	-0.332202	0.995012	0.867019	0.0619713	-0.0964915	0.999454	0.940893	0.0264598	-0.0600471	0.873446	0.586604	0.231655	0.189124
28.141	29.7094	29.2159	29.0802	29.3684	29.2455	29.189	28.5596	29.1803	29.0754	31.4458	28.9767	29.5777	28.8677	29.0438	28.7286	25.1492	25.3641	29.2871	29.363	30.1801	28.8673	0	25.414	11222000000	62	5	5	5	P10599	Q02878;F8VZ45;U3KQR5;F8VR69;F8VZA3;F8VWR1;F8VU16	Thioredoxin	TXN	0.896902	0.299189	0.524055	-0.359856	0.990013	0.550263	0.25943	0.294947	0.999454	0.846491	0.0723779	0.0701675	0.885266	0.638021	0.195165	0.2447
26.7588	27.1194	27.2773	27.7212	27.8816	26.0767	26.9483	27.5396	27.818	27.8923	27.4167	28.1739	27.4478	26.7391	27.2298	27.3572	27.4098	27.1927	27.6648	26.9855	26.705	27.5552	0	36.297	2579900000	40	14	14	14	J3KNL6;O15027	Q9Y3B7	Protein transport protein Sec16A	SEC16A	0.901864	0.305106	0.515549	-0.568871	0.990013	0.23633	0.626481	1.15892	0.999454	0.483974	0.315178	1.25698	0.915711	0.740967	0.130201	0.340545
28.5048	28.8775	25.9583	28.0693	27.1559	27.7664	30.0774	27.3262	26.6667	28.6933	28.1736	27.9165	27.6822	27.7677	26.8255	28.0329	28.2666	27.5359	28.8477	27.7013	26.3282	28.7092	0	104.82	4835700000	88	23	23	23	P15924	Q9H7E2;B1AMN9	Desmoplakin	DSP	0.901864	0.305707	0.514695	0.3243	0.990013	0.542131	0.265896	-0.863396	0.999454	0.376652	0.42406	-0.563504	0.83092	0.0412819	1.38424	-1.18834
26.248	25.5241	25.6118	26.5649	24.4229	25.5398	27.1644	25.2833	24.6011	27.3568	26.0158	24.9443	25.5275	24.0372	27.5617	23.9147	24.9666	26.2506	25.0883	25.7635	26.1748	25.7935	0	10.785	1131300000	13	4	4	4	E5RJU9;Q86UE4	F5GWX5;Q14839;Q5TG85	Protein LYRIC	MTDH	0.901864	0.305788	0.51458	0.541075	0.990013	0.464897	0.332643	-0.893521	0.999454	0.638788	0.194643	-0.317573	0.962029	0.851026	0.0700574	0.187698
23.8121	26.133	27.3078	24.567	22.8114	23.2576	24.8524	23.5415	26.05	24.0658	24.9671	23.39	25.9191	25.7252	25.2771	23.7735	24.4902	24.0743	26.0409	23.2783	24.0653	24.3622	0	32.801	674070000	8	5	5	5	Q9BYG3;C9J6C5	C9JXB8;C9JNW5;P83731	MKI67 FHA domain-interacting nucleolar phosphoprotein	NIFK	0.901864	0.306983	0.512885	-0.428647	0.990013	0.294938	0.530269	0.537823	0.999454	0.336553	0.472946	0.580684	0.852125	0.512714	0.290125	0.392476
22.974	25.3755	24.6212	27.6366	23.4065	23.5788	23.2156	26.4978	24.2826	25.8505	26.27	24.283	23.9616	23.6323	24.8631	25.4666	23.7431	25.0023	22.9155	23.4074	24.1896	21.4461	0	63.414	573640000	4	1	1	1	E9PL10;Q96K17	F5H2B9;Q9BZF9;H0YNH8;H0YN48	Transcription factor BTF3;Transcription factor BTF3 homolog 4	BTF3L4	0.901864	0.309077	0.509933	-1.27288	0.990013	0.108796	0.963388	-0.706881	0.999454	0.427392	0.369174	0.405807	0.853768	0.529816	0.275875	-0.47568
29.5818	30.303	30.8035	28.9287	29.5941	30.1192	28.3976	29.9333	30.0186	29.4834	30.8044	30.1261	30.6378	29.3215	28.6337	29.8987	29.3376	30.2307	30.2571	29.055	30.8949	30.2866	0	239.68	16779000000	129	23	23	23	Q9Y230;B3KQ59;M0R0Y3;X6R2L4	P34897;B4DLV4;H0YIZ0;G3V5L0;G3V2Y4;G3V4W5;G3V540;G3V2W0;G3V241;G3V3Y8;G3V4T0;G3V4X0;G3V2E4	RuvB-like 2	RUVBL2	0.901864	0.309838	0.508866	-1.26766	0.990013	0.788902	0.102977	0.897185	0.999454	0.961429	0.0170828	-0.128492	0.846716	0.409788	0.387441	1.89255
26.2808	26.2068	25.7233	27.33	24.5997	25.0244	26.3414	23.8071	25.6816	27.0106	25.6551	26.0345	25.9059	23.7085	27.1841	23.7025	26.037	25.9404	24.4468	26.693	25.4795	24.3817	0	44.45	971910000	23	11	10	10	Q14562;F5H658	J3QQJ0;Q9UHR5;J3QLH3;X6R3T8;F5H478;J3KRU5;J3KRR6;J3QLM2;J3KS14	ATP-dependent RNA helicase DHX8	DHX8	0.901864	0.310701	0.507658	0.275957	0.990013	0.549613	0.259943	-0.385775	0.999454	0.945177	0.0244869	-0.0927076	0.846716	0.367076	0.435244	-0.281592
22.8759	23.8693	23.2661	25.3424	25.7035	24.3623	23.0754	24.8772	23.5825	23.9395	28.4999	24.7135	25.7085	22.882	24.4735	23.8061	23.7	23.8578	24.714	23.9851	25.4491	23.9004	0	47.981	586870000	7	7	7	7	O15067;F5GWT9	J3QK90;Q9UNZ2;F2Z2K0	Phosphoribosylformylglycinamidine synthase	PFAS	0.901864	0.311692	0.506274	-1.06362	0.990013	0.384517	0.415085	1.38101	0.999454	0.819164	0.0866289	-0.438486	0.846716	0.340674	0.467661	1.22376
25.43	26.1575	24.2772	25.1366	26.0572	24.3977	23.7976	24.064	24.9872	25.1191	27.2031	24.9993	23.8959	25.0265	23.7155	25.8595	25.145	24.2957	26.1281	25.1042	26.7672	25.3462	0	8.4702	417310000	6	1	1	1	P55145	E7EX17;P23588;F8W0K0;F8VSC7;F8VP89;F8VX11;B4DS13;F8VRU1;F8VYE9	Mesencephalic astrocyte-derived neurotrophic factor	MANF	0.901864	0.312046	0.505782	-0.505403	0.990013	0.803747	0.0948807	-0.179548	0.999454	0.478409	0.320201	-0.307781	0.4291	0.00663331	2.17827	-0.706457
24.6424	24.2162	27.7879	24.2828	24.7913	23.8977	24.3657	24.7607	25.0296	24.7118	26.5403	23.424	23.6408	24.2723	24.2955	23.7742	24.306	24.0659	23.4878	23.7844	26.6287	24.3824	0	10.258	1032400000	11	1	1	1	P12273	Q9HB07;F8VR84;F8VQQ3;H3BPH3	Prolactin-inducible protein	PIP	0.901864	0.312186	0.505587	0.744835	0.990013	0.52263	0.281806	0.738371	0.999454	0.594607	0.22577	0.347154	0.83092	0.123081	0.909809	1.16655
24.3178	25.2683	26.9278	23.5647	23.7333	24.7414	22.4469	23.2231	23.2651	23.4072	25.4912	24.8236	21.634	24.6279	24.2532	25.4349	25.3756	24.1636	25.0385	22.6246	24.6793	25.3379	0	14.074	595940000	5	5	5	5	O95478	P62308;A8MWD9;Q49AN9;F5H013;C9JVQ0	Ribosome biogenesis protein NSA2 homolog	NSA2	0.901864	0.312774	0.504769	0.454632	0.990013	0.332554	0.478138	-0.702154	0.999454	0.63314	0.1985	-0.684057	0.852125	0.487528	0.312	-0.618194
26.26	24.751	26.384	26.4247	23.9891	26.2091	26.4622	25.6217	26.388	26.4464	25.8049	26.0515	23.9899	26.0095	26.5401	25.1033	27.3887	24.8329	25.8763	26.377	24.5008	25.8334	0	28.681	1131700000	8	5	5	5	F8W9Q9;E7EQP8;Q96PV6	P31930	Leukocyte receptor cluster member 8	LENG8	0.901864	0.314739	0.50205	-1.00356	0.999679	0.980992	0.00833432	-0.0420939	0.999454	0.503064	0.298377	1.07232	0.846716	0.387218	0.412044	1.09869
25.2336	25.1016	23.3165	24.8235	23.8038	24.9779	22.9231	24.4736	24.7061	24.2931	27.2697	23.7164	26.4023	24.9983	23.3539	24.9102	25.0865	25.1769	23.3898	24.337	26.8716	22.5092	0	28.731	367950000	4	4	4	4	P61019;H7C125;Q8WUD1	P55010;H0YLZ1;H0YN40;H0YMJ8;H0YM54;H0YK29;H0YK11	Ras-related protein Rab-2A;Ras-related protein Rab-2B	RAB2A;RAB2B	0.901864	0.314828	0.501926	-1.10412	0.990013	0.669222	0.17443	0.488726	0.999454	0.382096	0.417828	0.346089	0.976361	0.877965	0.0565227	-0.0695159
26.5414	26.7709	27.0926	26.0975	26.4626	26.9575	26.1846	26.7757	26.4349	26.8742	27.4827	26.8201	27.1494	26.757	26.3184	26.7748	27.4419	26.7169	26.9301	26.2834	27.1288	27.639	0	21.215	1910900000	22	6	6	6	Q96PU8;F5GXS8;F5GYM3;H0YG47;H0YGD6	Q99832;F5GZK5;B7Z1C9;F8WAM2	Protein quaking	QKI	0.901864	0.315631	0.500821	-1.36126	0.990013	0.539364	0.268118	1.69173	0.999454	0.65154	0.186059	1.02205	0.846716	0.269589	0.569298	2.66856
29.4609	30.5933	30.0313	28.6117	29.8355	29.0813	27.9965	29.7029	29.6539	29.1267	30.9503	29.1101	31.3969	29.832	29.112	29.9212	29.1198	30.3908	30.1987	28.646	31.5632	29.115	0	318.73	16871000000	90	12	11	9	P31946	Q13263;M0R0K9;M0R3C0;M0R2I3	14-3-3 protein beta/alpha;14-3-3 protein beta/alpha, N-terminally processed	YWHAB	0.901864	0.315673	0.500762	-0.490546	0.990013	0.583154	0.234217	0.38177	0.999454	0.963159	0.0163018	0.033967	0.855297	0.533801	0.272621	0.362221
27.0598	26.6867	28.2338	25.8814	24.6939	29.3511	25.9309	25.8799	26.7135	27.738	27.5369	26.3037	27.2797	24.6181	23.1634	25.3859	27.2243	27.4103	27.1377	26.3271	27.7287	26.6531	0	36.506	2616500000	31	9	9	9	Q96RN5;G3V1P5;F5GZU5	Q05048;A3KFI9	Mediator of RNA polymerase II transcription subunit 15	MED15	0.901864	0.317471	0.498296	-0.465376	0.999679	0.970542	0.0129856	-0.0173829	0.999454	0.726412	0.138817	-0.200789	0.83092	0.137812	0.860713	0.345705
27.2164	29.104	27.4255	28.0911	27.8868	27.4651	22.9811	28.1277	27.6518	27.1385	30.8921	27.0635	29.3644	27.9119	24.1123	29.2161	28.3298	28.7333	28.586	27.6283	31.1618	27.5105	0	22.484	7026100000	27	6	6	3	P61604;B8ZZL8;B8ZZ54	P33993;C9J8M6	10 kDa heat shock protein, mitochondrial	HSPE1	0.901864	0.318228	0.497262	-0.653919	0.990013	0.616239	0.210251	0.964986	0.999454	0.999084	0.000397901	0.00130081	0.846716	0.26685	0.573732	0.817977
26.1412	28.1673	29.0607	24.0469	26.2225	26.1742	23.0896	27.0806	26.8533	25.0087	26.4398	26.6451	27.6851	26.4164	25.2534	27.1548	26.2627	27.6294	27.5795	25.2474	26.3422	26.1401	0	137.9	1938500000	18	8	8	8	Q99986;H0YJ50;H0YJJ9	Q5T6K7;E9PI99;Q5T6K5;Q13952;E9PJA8;E9PQR2	Serine/threonine-protein kinase VRK1	VRK1	0.901864	0.319008	0.496198	-0.778032	0.990013	0.0770495	1.11323	0.405481	0.999454	0.577317	0.238586	-0.265171	0.83092	0.0786955	1.10405	1.16918
28.8436	29.6213	29.6965	28.8861	29.5047	30.8777	28.6083	28.9583	29.139	30.7628	30.3148	29.8339	29.6746	30.2599	29.7063	29.7781	29.6049	29.219	29.3585	29.607	30.2608	29.192	0	258.33	14450000000	106	19	19	19	O15371;B4DVY1;B0QYA5	Q9BQA1;B4DP38;H0Y711	Eukaryotic translation initiation factor 3 subunit D	EIF3D	0.901864	0.319132	0.49603	-0.72708	0.990013	0.672555	0.172272	-0.22913	0.999454	0.630575	0.200263	-0.22644	0.852063	0.45812	0.339021	-0.28819
29.9053	30.1346	30.088	29.1395	29.1026	29.0545	29.055	29.0019	29.8414	29.1183	30.5137	29.306	29.3886	28.893	30.0212	29.119	29.7151	29.7504	29.4881	29.5222	29.8003	29.1304	0	60.766	12554000000	81	7	7	7	X1WI28;P27635;F8W7C6;Q96L21	P62906	60S ribosomal protein L10;60S ribosomal protein L10-like	RPL10;RPL10L	0.901864	0.319191	0.495949	-0.53319	0.990013	0.536655	0.270305	0.422164	0.999454	0.356908	0.447444	0.475547	0.991957	0.959675	0.017876	0.0278142
24.4779	23.4718	24.0172	23.8379	23.9064	23.6021	24.4593	25.8217	24.0056	22.7151	26.0948	24.1514	24.8103	24.7087	23.0713	23.746	24.7126	25.1229	24.0737	23.8561	26.6607	23.4897	0	12.636	275700000	4	4	4	4	Q96CN7;D6RGE2	M0R3C3;Q9NZ01;B3KSQ1	Isochorismatase domain-containing protein 1	ISOC1	0.901864	0.320118	0.49469	0.70442	0.990013	0.584471	0.233237	1.01288	0.999454	0.771893	0.112443	0.557679	0.933984	0.772433	0.112139	-0.335306
30.0497	30.3885	29.243	29.9642	29.3682	29.9563	29.2667	29.7282	29.4004	29.6206	31.0079	30.2736	29.4254	29.0549	30.4822	29.3075	29.3172	30.2452	29.3964	30.3249	30.6134	29.346	0	33.671	16055000000	53	6	6	6	C9JXB8;C9JNW5;P83731	O15460;C9JCP0;C9JX45;A8MXE0;E7ERI1;E7ENX0;E7EPI9;C9JN43;C9JIG4	60S ribosomal protein L24	RPL24	0.901864	0.320768	0.493809	-0.572688	0.990013	0.585916	0.232165	-0.414848	0.999454	0.163473	0.786555	0.691347	0.83092	0.192243	0.71615	0.478172
26.1121	27.4534	25.7992	24.9337	26.0576	25.7556	25.3044	26.9497	25.7482	25.6128	26.8163	25.928	26.0421	25.5142	25.3423	25.3062	25.6805	26.976	27.1101	25.3258	26.5024	26.1599	0	10.479	1091800000	18	4	4	4	P82664	Q96T23;H0YER1;H0YCN2;H7C306;H0YDG9;H0YEX0	28S ribosomal protein S10, mitochondrial	MRPS10	0.901864	0.321651	0.492615	-1.2354	0.990013	0.334224	0.475963	-0.833956	0.999454	0.704826	0.151918	0.466992	0.885266	0.6221	0.20614	0.804206
24.0931	25.029	24.4334	24.8666	25.4051	24.2045	24.8875	23.6088	24.8326	24.9624	27.5643	23.5531	25.6828	22.9683	24.3936	23.2133	24.664	23.8736	24.6105	25.278	26.3408	23.0943	0	15.513	505640000	11	3	3	3	O60925;E5RGS4	X6RAL5;O00422;U3KPY7;H7BZW6;U3KQ12	Prefoldin subunit 1	PFDN1	0.901864	0.321828	0.492376	-0.665842	0.990013	0.337799	0.471342	0.740337	0.999454	0.20978	0.678236	1.09198	0.83092	0.164977	0.782577	0.93335
23.8866	24.8676	22.9816	23.2132	24.707	22.8546	25.3269	25.6813	24.0388	23.7511	26.2157	22.3744	25.0544	24.7594	23.8245	25.0674	25.3735	25.1769	25.3953	26.0247	26.6429	25.8814	0	15.879	351770000	9	5	5	5	Q99615;K7EPP7;K7EIH8	Q9UQ35;I3L182;I3L4D8;I3L1I8;I3L1C0;I3L3Q8;I3L4U6	DnaJ homolog subfamily C member 7	DNAJC7	0.901864	0.322338	0.491689	0.315433	0.999679	0.978219	0.00956382	0.0137196	0.999454	0.834089	0.0787874	0.0505075	0.83092	0.193561	0.713182	-0.412991
26.3658	26.2697	27.9337	25.7701	23.9266	27.9479	25.7903	25.1746	26.5086	25.4052	27.3284	26.4682	27.0235	24.6224	25.6245	25.1938	26.2748	23.9842	25.6931	25.6911	26.695	26.8483	0	50.42	1581200000	28	7	7	7	G5EA30;Q92879	P46777;Q5T7N0	CUGBP Elav-like family member 1	CELF1	0.901864	0.322383	0.491628	0.213367	0.999679	0.912357	0.0398354	-0.0811075	0.999454	0.16817	0.774252	-0.490179	0.92526	0.758104	0.120271	-0.163316
26.1891	24.9244	25.9638	23.6711	25.0682	24.4044	26.1314	23.5637	26.5749	25.8468	26.0312	22.8151	24.0574	25.1361	26.9301	25.2856	25.222	26.9494	23.681	25.9385	24.1149	25.3669	0	26.51	853380000	9	3	3	3	O60563	P45880;B4DKM5;Q5JSD2;Q5JSD1;A2A3S1	Cyclin-T1	CCNT1	0.901864	0.323197	0.490533	-0.939953	0.990013	0.1086	0.96417	3.67544	0.999454	0.590266	0.228952	1.39936	0.83092	0.203945	0.690487	2.88183
28.3837	28.8005	28.8495	28.9508	29.6693	27.47	29.1226	30.3579	30.4017	29.1445	28.3068	30.1825	29.3448	30.3133	29.4757	30.2931	30.5633	29.0561	30.0809	29.3233	28.1569	29.9573	0	158.54	11238000000	127	13	13	13	Q96I25;Q5W011;Q5W010;Q5W012	B4DJV5;Q13610;F8VZ56	Splicing factor 45	RBM17	0.901864	0.323449	0.490194	-0.368306	0.999679	0.901372	0.0450961	-0.0389067	0.999454	0.241427	0.617215	0.605333	0.989382	0.950845	0.0218905	-0.0254383
23.2056	26.3896	25.3457	25.4109	25.4551	25.8424	24.2675	23.6164	24.9	23.0676	30.5687	24.6131	27.5782	25.419	22.9582	25.106	25.0392	26.1219	27.004	25.9345	28.471	26.3028	0	62.284	2400600000	15	6	6	6	Q9HB71	Q9ULX6;V9GZ50;M0R1Y5;M0R010;M0QYT7	Calcyclin-binding protein	CACYBP	0.901864	0.323824	0.489691	0.63039	0.990013	0.808508	0.0923157	0.136441	0.999454	0.920957	0.0357608	0.029376	0.95468	0.831966	0.0798945	0.0727361
26.6539	26.2877	26.3938	26.7391	26.7766	25.2444	26.2284	26.5388	27.1084	27.2807	26.0616	26.9355	26.104	25.9008	27.3834	27.3471	26.5638	24.3967	26.4468	26.6133	25.9893	26.252	0	22.94	1504200000	23	9	4	4	Q08170	P68104;Q5VTE0;Q05639;A6PW80;Q5JR01	Serine/arginine-rich splicing factor 4	SRSF4	0.901864	0.324325	0.489019	-1.12713	0.990013	0.621876	0.206296	0.955081	0.999454	0.768247	0.114499	0.635293	0.83092	0.205279	0.687656	2.18511
29.9537	29.6833	29.6967	28.5653	29.8091	28.9759	29.2448	30.4022	30.0992	29.1645	29.7804	29.9205	29.9101	29.6167	28.6346	29.8629	29.1816	29.8293	30.6458	28.7436	30.1647	29.5423	0	23.659	13008000000	53	6	6	6	B4DLN1;P52815	E9PF10;O75694	39S ribosomal protein L12, mitochondrial	MRPL12	0.901864	0.325203	0.487845	-1.10539	0.990013	0.637065	0.195816	-0.95793	0.999454	0.981022	0.00832132	0.0366306	0.852125	0.494113	0.306174	0.894182
23.2478	24.9775	23.7558	23.4107	25.5536	24.462	23.8206	25.5969	25.279	23.9175	27.2744	23.7395	24.5878	24.8521	22.4575	25.5944	24.0518	24.2118	24.5895	24.5117	26.3677	24.4354	0	17.868	270960000	6	3	3	3	K7EJC1;K7EJR3;R4GMR5;P48556	P37198;M0QXN5	26S proteasome non-ATPase regulatory subunit 8	PSMD8	0.901864	0.327803	0.484387	-1.14613	0.990013	0.280003	0.552837	0.619214	0.999454	0.826206	0.0829114	0.307453	0.953174	0.818517	0.0869723	0.168412
27.9432	29.4027	28.7764	28.0698	28.7527	30.8955	28.1657	28.6166	28.249	30.278	30.232	28.703	29.8206	29.6688	29.4015	28.5801	28.8227	30.135	27.9174	28.6287	30.1298	29.1595	0	115.1	11035000000	89	13	13	13	P60228;E5RGA2	P08107;E7EP94;V9GZ37	Eukaryotic translation initiation factor 3 subunit E	EIF3E	0.901864	0.327805	0.484385	0.693773	0.990013	0.0827047	1.08247	0.895966	0.999454	0.409046	0.388228	0.639704	0.83092	0.19632	0.707035	0.622248
30.8364	32.8856	32.0724	30.8734	31.3779	31.7394	30.8812	31.7846	31.5433	30.9588	33.2356	31.2908	32.8734	31.7443	31.0894	31.4976	31.318	32.353	31.2404	30.3343	32.7851	30.8188	0	308.67	59594000000	305	15	15	14	P62258	Q8N954	14-3-3 protein epsilon	YWHAE	0.901864	0.32914	0.482619	0.504247	0.999679	0.965845	0.0150925	-0.033474	0.999454	0.607013	0.216802	-0.598617	0.83092	0.0734159	1.13421	-1.08971
31.1877	31.8942	32.2141	29.9705	31.2919	31.134	30.647	32.0007	31.9991	30.2212	31.9176	31.7407	32.5752	31.5293	31.1633	31.7295	31.7946	32.3146	31.6359	30.18	32.4546	31.8791	0	190.04	50596000000	176	13	13	13	J3QT28;O43684;B4DDM6	Q9BXY0;H0YBV6	Mitotic checkpoint protein BUB3	BUB3	0.901864	0.329453	0.482206	-1.44371	0.990013	0.507281	0.294751	0.8269	0.999454	0.429658	0.366877	-1.2112	0.988361	0.938545	0.0275449	-0.139347
27.5057	29.6826	29.9324	27.2867	28.7202	31.7888	27.4999	27.6913	28.2527	29.5087	31.0717	28.6857	30.5204	28.7303	28.7563	27.9753	29.0361	30.5292	27.7736	28.3844	30.755	28.6067	0	190.31	13707000000	85	9	9	9	B3KSH1;O00303;B4DEW9	Q5T179;P61024;Q9BZU3	Eukaryotic translation initiation factor 3 subunit F	EIF3F	0.901864	0.331104	0.480036	-0.466588	0.990013	0.540595	0.267128	1.06047	0.999454	0.797673	0.098175	-0.24432	0.897322	0.690955	0.16055	0.465172
27.6469	29.7342	29.9731	26.9685	28.335	30.4403	26.7944	28.7665	28.481	28.417	29.3356	29.4572	29.237	28.6456	28.8283	29.3929	29.8479	29.1898	29.385	28.6973	29.7228	29.4405	0	64.694	9295200000	91	12	12	12	P55010;H0YLZ1;H0YN40	P51116;I3L1Z2	Eukaryotic translation initiation factor 5	EIF5	0.901864	0.331591	0.479397	-0.231328	0.990013	0.763481	0.117202	-0.088246	0.946034	0.00305155	2.51548	-1.06518	0.83092	0.0352152	1.45327	-1.1414
26.5218	26.8153	26.4103	27.1031	26.8628	28.0828	26.542	26.7213	26.4212	28.2178	28.5707	26.7212	26.5199	23.5576	26.7158	26.7862	23.7583	26.5695	27.1752	24.5554	27.5288	26.5665	0	33.904	2197400000	12	7	7	7	Q14320;B0S8I6	F8W543;H0YH88;H0YHC3;F8VY35;F8W0J6;F5H4R6;H0YIV4;P55209;F8VVB5;F8W020;F8VUX1;F8VXI6;F8VUC3;B7Z4K9	Protein FAM50A	FAM50A	0.901864	0.33309	0.477438	-0.417618	0.990013	0.746806	0.126792	-0.173087	0.999454	0.620992	0.206914	0.372955	0.702197	0.0238913	1.62176	1.06315
30.9788	32.5272	31.4592	31.5845	33.4115	30.6211	31.2845	33.271	32.118	31.7043	32.1001	33.2699	32.4155	32.613	31.1099	33.4608	32.7795	32.0964	32.7305	32.3497	32.2323	32.8524	0	254.56	75916000000	151	11	11	4	P01857	Q7Z4V5;M0R0J3;K7EPS6;H3BPQ6;K7EIG6;K7ERN8	Ig gamma-1 chain C region	IGHG1	0.901864	0.333322	0.477136	-0.648057	0.990013	0.806827	0.0932195	0.274148	0.999454	0.924758	0.0339718	0.0866556	0.977171	0.903344	0.044147	-0.0792987
28.4024	24.5583	24.8526	28.5061	24.9058	24.6093	30.2964	24.3862	24.8444	29.5804	25.7509	24.1452	24.003	24.9494	26.6914	24.8206	25.029	23.6418	24.4627	29.7421	23.6262	24.0538	0	80.454	3115500000	20	3	3	3	Q9NZT1	Q8NCA5;E9PH82;B4DT23	Calmodulin-like protein 5	CALML5	0.901864	0.33334	0.477113	-0.55949	0.990013	0.750525	0.124635	-0.184203	0.999454	0.152465	0.816831	-0.404689	0.846716	0.417892	0.378936	-0.448455
28.5879	27.9233	28.4445	28.0792	28.6369	28.0519	27.5164	27.67	29.1304	28.3088	28.8884	29.0239	28.4097	24.9454	29.0676	28.7489	27.9213	28.84	28.5079	28.3912	29.2328	28.447	0	25.598	6232900000	25	5	5	5	E7ETK0;P62847	Q13185;C9JMM0;B8ZZ43;S4R2Y4	40S ribosomal protein S24	RPS24	0.901864	0.333894	0.476391	-0.572961	0.990013	0.270972	0.567075	-0.644121	0.999454	0.933404	0.0299304	-0.0882263	0.997565	0.993875	0.0026681	0.00504748
24.6366	24.7258	23.2601	24.2294	24.508	24.33	25.4145	23.4659	24.4345	24.6755	26.538	23.3052	24.3903	23.3434	24.6598	25.3678	24.2039	23.6697	24.5872	24.9458	25.3704	24.7361	0	8.2545	266820000	3	3	3	3	Q16795	Q99496;X6RFN3;B3KRH1	NADH dehydrogenase [ubiquinone] 1 alpha subcomplex subunit 9, mitochondrial	NDUFA9	0.901864	0.334207	0.475984	-0.682256	0.990013	0.549374	0.260132	-0.323303	0.999454	0.369444	0.432451	-1.67226	0.995626	0.977952	0.00968254	0.0175012
26.6161	24.222	23.4268	24.1033	27.91	23.5267	26.5589	25.1064	24.7933	24.3586	28.0335	24.5963	23.0426	24.5999	24.9917	25.1767	24.5111	24.9117	23.88	24.41	27.6485	25.3461	0	16.523	1617700000	15	3	3	3	Q9Y5J9;G3XAN8	H3BSB3;H3BNT4;Q99547	Mitochondrial import inner membrane translocase subunit Tim8 B	TIMM8B	0.901864	0.334311	0.475849	0.394722	0.990013	0.582989	0.23434	-0.333692	0.999454	0.69936	0.155299	-0.331709	0.942273	0.784366	0.105481	-0.0651391
23.9477	24.0177	24.8549	25.0678	24.5497	26.3611	24.1162	24.5489	24.5378	25.0505	28.4551	23.9019	24.2185	24.4071	24.8662	23.1933	24.5051	27.4228	27.0751	27.5873	27.9126	27.4144	0	33.041	1174200000	4	8	8	8	P62333	P45973;F8VNY3	26S protease regulatory subunit 10B	PSMC6	0.901864	0.334679	0.475372	-0.784416	0.990013	0.196659	0.706286	-0.950346	0.999454	0.203559	0.69131	-1.04499	0.846716	0.298251	0.525418	-0.707537
24.8937	26.0865	23.5744	24.761	25.1326	23.585	24.3691	24.9302	23.4125	22.1331	28.406	24.3643	27.1394	23.8614	23.3869	23.2114	24.0596	25.9786	26.2621	25.1589	27.4123	23.8267	0	54.914	750910000	11	10	10	10	Q9Y490;Q5TCU6	P61964;V9GZ59;V9GYQ5	Talin-1	TLN1	0.901864	0.334944	0.475028	-0.859517	0.990013	0.736411	0.13288	-0.162855	0.999454	0.0911948	1.04003	0.467319	0.853768	0.522921	0.281564	0.431709
24.426	25.6746	23.1589	24.4904	24.9948	24.955	24.4781	24.0742	23.9684	24.3258	27.3722	24.1646	25.8832	25.7186	24.0991	24.7547	24.5101	25.5006	24.3173	23.3232	25.8148	24.8986	0	56.199	314410000	4	3	3	3	P15121	O75367;B4DJC3;D6RCF2	Aldose reductase	AKR1B1	0.901864	0.335266	0.47461	-0.842533	0.990013	0.626043	0.203396	-0.256766	0.999454	0.253828	0.595461	0.405495	0.866347	0.554321	0.256239	-0.378769
26.1944	26.7448	27.8998	25.7997	23.6175	27.8528	25.5634	27.0177	26.5829	25.8602	27.2278	25.5856	26.2747	25.5139	26.4702	26.0451	26.2779	27.9044	25.9697	25.5029	26.5621	24.4021	0	23.08	1609300000	24	8	8	8	Q9UKD2	Q9H1A6;E2QRJ6;P52435;A6NFM0;Q9H1A7;Q9GZM3;D6RAG0;E7EP90;E7EWC6;H0Y980	mRNA turnover protein 4 homolog	MRTO4	0.901864	0.335596	0.474183	-1.06167	0.990013	0.53963	0.267904	0.408426	0.999454	0.312195	0.505574	1.56853	0.985059	0.920783	0.0358426	-0.137478
29.6126	29.7711	28.5479	29.2827	28.9268	29.5361	28.9352	29.4092	28.8053	29.3528	31.1348	28.6612	30.0937	28.908	28.6307	29.3135	28.5633	30.2133	29.6761	29.0974	30.6637	28.9939	0	226.26	12580000000	151	27	27	27	Q00610	O75683	Clathrin heavy chain 1	CLTC	0.901864	0.336358	0.473198	-0.595584	0.990013	0.737763	0.132083	0.32682	0.999454	0.280718	0.55173	-0.906425	0.846716	0.310063	0.50855	0.730213
24.9871	23.1756	24.2518	25.0605	24.3513	23.4148	23.7654	24.086	23.4932	23.8326	26.2823	24.111	24.1828	24.156	25.0138	24.3184	24.227	24.7392	23.7969	23.3441	24.498	23.9749	0	9.6444	374410000	4	4	4	4	F8WAE5;B4DQ14;Q9BY44;C9IZE1;B4DF96	Q8WUB8	Eukaryotic translation initiation factor 2A;Eukaryotic translation initiation factor 2A, N-terminally processed	EIF2A	0.901864	0.336416	0.473123	-0.93084	0.999679	0.929432	0.0317823	-0.104415	0.999454	0.944037	0.0250111	-0.085063	0.989095	0.94959	0.0224638	0.0489724
24.4782	25.0967	25.8199	26.175	23.8357	24.0454	24.353	24.7787	24.5815	26.3098	24.928	24.2154	23.6848	24.3624	27.0696	24.3369	24.3948	23.5742	24.6001	23.0385	24.3413	25.786	0	13.518	627760000	6	8	8	8	Q14966	H0Y738;P17213	Zinc finger protein 638	ZNF638	0.901864	0.336949	0.472436	1.27004	0.990013	0.293724	0.532061	-1.41461	0.999454	0.171659	0.765334	0.953771	0.897074	0.686076	0.163628	0.569966
32.0934	33.9496	33.324	31.6003	32.412	33.6922	31.8523	33.0568	32.4217	32.3987	33.9846	32.6995	33.6637	32.5829	31.7371	32.1929	32.6736	33.8908	32.7779	31.4622	34.0354	33.2495	0	323.31	138920000000	227	16	16	10	Q15365	P16989;H0YG22;Q9Y2T7	Poly(rC)-binding protein 1	PCBP1	0.901864	0.337593	0.471606	0.1705	0.990013	0.498996	0.301903	-0.326859	0.999454	0.31916	0.495992	-0.279072	0.83092	0.0913398	1.03934	-0.785055
23.6665	24.5024	24.7532	24.5167	24.7735	24.8221	23.8369	24.2834	23.68	26.1253	24.1997	25.159	24.4388	23.4468	25.672	23.5388	24.9793	23.8556	24.2717	25.9536	24.8409	24.9213	0	9.7018	288140000	4	3	3	3	Q6PI47	P83916;J3KS05;B5MD17;K7ELA4;C9JWS9	BTB/POZ domain-containing protein KCTD18	KCTD18	0.901864	0.337891	0.471223	-0.893412	0.990013	0.465073	0.332479	-0.780982	0.999454	0.998461	0.000668885	-0.00169373	0.898424	0.696264	0.157226	-0.76653
27.6576	28.5903	29.4033	27.2415	28.7064	27.8853	27.3145	28.9074	28.912	27.5263	28.0718	29.604	28.6166	28.0811	26.8369	28.939	29.2596	29.01	29.8864	28.4705	28.8611	29.3178	0	41.118	6391100000	66	5	5	5	Q9BTT4	P38919;I3L3H2;J3QQP0;E9PBH4;F8WE11;C9JUF0	Mediator of RNA polymerase II transcription subunit 10	MED10	0.901864	0.338434	0.470526	-0.514559	0.990013	0.591523	0.228028	-0.483413	0.999454	0.696238	0.157242	0.286128	0.885266	0.61905	0.208274	0.293104
28.446	28.0508	28.1635	29.2939	23.6445	28.6282	29.622	26.9378	28.2807	28.05	26.9864	27.8965	27.3656	27.7213	29.4979	26.9833	28.1441	25.3568	27.3876	29.4553	27.4054	28.5501	0	12.885	5855900000	27	6	6	6	H0YMF4;H0YKD8;P46779;H0YLP6	H3BQF1;H3BQB1;P07741;H3BSW3;H3BQZ9	60S ribosomal protein L28	RPL28	0.901864	0.339037	0.469753	-0.982764	0.990013	0.204068	0.690225	1.83792	0.999454	0.652005	0.185749	-0.847236	0.846716	0.29329	0.532703	1.49139
27.9014	28.6731	28.919	27.3021	25.1445	29.8561	27.9216	27.4788	27.8444	27.8057	28.6282	27.2321	28.944	27.6549	27.4591	26.5372	28.3811	28.8512	28.0573	28.1243	29.0222	28.6062	0	102.82	5379400000	36	3	3	3	Q13148;B1AKP7;G3V162;B4DJ45	B9ZVN9;O95602	TAR DNA-binding protein 43	TARDBP	0.901864	0.339381	0.469312	-1.143	0.990013	0.455919	0.341112	-1.61739	0.999454	0.368035	0.434111	1.87422	0.93789	0.778338	0.108832	0.222204
29.3784	28.8384	29.5996	28.9447	28.9439	28.7452	28.31	29.293	29.2206	29.492	29.2789	29.2131	28.3621	28.304	28.7694	28.949	28.098	28.9581	28.908	28.793	28.9983	28.8705	0	120.53	8262300000	61	12	12	12	Q16531;F5GY55;B4DG00	P56537;B7ZBH1;F8WD20;F8WDS6	DNA damage-binding protein 1	DDB1	0.901864	0.340429	0.467974	-0.42385	0.999679	0.996175	0.00166417	-0.00314204	0.999454	0.31337	0.503942	-0.286101	0.83092	0.14555	0.836989	-0.528901
29.9847	31.2934	31.422	30.0424	29.7474	31.8976	30.1603	30.6719	30.4381	31.5388	31.7607	29.7379	31.7372	30.1616	29.6278	29.7165	29.8358	32.2127	30.1294	30.3648	31.9082	30.0048	0	281.48	32609000000	189	23	23	23	Q96HS1	H0YN26;P39687;O43423;O95626	Serine/threonine-protein phosphatase PGAM5, mitochondrial	PGAM5	0.901864	0.34091	0.46736	-1.06709	0.990013	0.418327	0.378484	1.33119	0.999454	0.82889	0.0815031	-0.71277	0.891694	0.66236	0.178906	0.733201
27.831	28.2234	28.2781	28.0889	27.6355	27.7692	27.1894	28.4815	28.3783	27.9557	28.4908	28.3903	28.3281	27.8965	26.3635	28.5124	23.5326	29.5152	28.2691	27.1948	29.1478	28.3693	0	48.59	4563900000	24	7	7	6	Q12800;F8VX55;F8VWL0	O75822;H0YGJ7;H0YLP3	Alpha-globin transcription factor CP2	TFCP2	0.901864	0.341179	0.467018	0.226498	0.990013	0.674401	0.171082	-0.364653	0.999454	0.0959158	1.01811	-1.23454	0.994747	0.967459	0.0143674	0.0611464
28.1054	26.7979	27.1123	27.5915	26.5237	27.2356	27.1158	26.7162	27.3162	27.5671	28.2627	26.8642	27.2023	27.0439	28.1502	26.8519	27.1449	26.7393	27.3772	27.1246	27.735	27.3242	0	30.809	2683500000	26	8	8	8	E7EVA0;P27816;B9ZVR1	Q96EY1;E7ES32	Microtubule-associated protein;Microtubule-associated protein 4	MAP4	0.901864	0.341853	0.466161	-0.575469	0.990013	0.71816	0.143779	0.408602	0.999454	0.54519	0.263452	1.09028	0.83092	0.0841318	1.07504	2.48751
29.1011	28.2728	28.6769	28.6061	28.3894	30.8215	29.551	29.3635	28.5675	29.9442	29.8016	29.4072	29.1196	29.4104	28.5973	28.554	28.0287	29.4514	28.5818	29.0036	29.0549	28.591	0	37.066	9805200000	85	6	6	6	Q92572;F5H459	P62280;M0QZC5;M0R1H5;M0R1H6	AP-3 complex subunit sigma-1	AP3S1	0.901864	0.342878	0.464861	-0.43562	0.990013	0.699592	0.155155	0.21584	0.999454	0.864991	0.0629884	-0.0315981	0.904703	0.722692	0.141047	-0.268966
30.8524	30.0091	30.3588	31.0566	29.7472	31.7876	31.5675	29.7589	30.4069	32.8749	30.8119	30.2353	30.6607	31.7646	31.0883	29.8501	29.7362	30.8712	29.4946	31.0216	31.0256	30.2944	0	323.31	32922000000	206	16	16	16	Q2TAY7;B4E3L0	Q14692	WD40 repeat-containing protein SMU1;WD40 repeat-containing protein SMU1, N-terminally processed	SMU1	0.901864	0.342946	0.464774	-1.20422	0.990013	0.545647	0.263088	-0.812014	0.999454	0.28188	0.549935	-0.766061	0.852125	0.489249	0.31047	0.334852
26.4134	25.9404	27.3377	26.6926	25.5678	27.0589	25.926	24.9125	24.0795	26.8218	27.4759	26.3373	26.5803	26.1562	25.78	25.4328	25.3189	24.6175	25.9459	26.2498	27.0929	26.2342	0	24.604	1452700000	14	6	6	6	Q9BZK7	P53999	F-box-like/WD repeat-containing protein TBL1XR1	TBL1XR1	0.901864	0.343879	0.463594	0.711103	0.999679	0.905156	0.0432768	-0.0737534	0.999454	0.96486	0.0155358	-0.0430508	0.885266	0.619696	0.207821	0.28395
29.8285	30.04	30.9663	28.8422	29.4055	30.6094	29.4519	29.7539	30.4077	29.1167	30.5884	30.4493	30.5983	30.3928	29.6878	29.6375	30.55	30.6152	30.4003	29.3431	30.658	30.8165	0	269.19	18880000000	133	24	11	11	P55795	P07203	Heterogeneous nuclear ribonucleoprotein H2	HNRNPH2	0.901864	0.345942	0.460997	-0.822169	0.990013	0.656815	0.182557	0.784762	0.999454	0.0112352	1.94942	2.58304	0.685369	0.0227353	1.6433	2.16087
23.4337	23.8973	23.6643	25.5374	24.966	25.6072	24.5656	25.3014	25.883	25.3927	25.7697	26.2375	25.2766	26.0952	24.3444	25.0302	25.9184	23.8266	24.3188	22.9943	25.4779	26.1334	0	7.5455	557470000	7	4	4	4	Q9H814	B4DT77;P20073	Phosphorylated adapter RNA export protein	PHAX	0.901864	0.346178	0.460701	-0.358742	0.990013	0.734046	0.134277	0.330395	0.999454	0.202063	0.694513	-0.836024	0.869794	0.574454	0.240745	0.403727
24.2963	23.9485	24.7931	24.5411	24.4495	22.9386	24.5283	23.9008	23.6048	23.9847	24.3804	24.85	25.1233	25.2346	25.7028	23.4785	24.7437	24.9396	23.7555	24.4243	25.0108	25.5979	0	15.511	209350000	5	2	2	2	Q9H7E9	A6NJZ9;Q8WTT2;F5H677	UPF0488 protein C8orf33	C8orf33	0.901864	0.34775	0.458733	-0.992635	0.990013	0.214953	0.667657	-1.14386	0.999454	0.987573	0.00543063	-0.0218792	0.853768	0.516723	0.286742	0.507479
24.9834	23.4636	26.3648	23.5149	24.9645	26.1123	23.5575	23.6091	25.9518	24.5954	25.8693	25.4124	23.9915	23.8249	24.9922	24.3752	24.7729	24.7482	24.8772	24.4884	24.8218	25.2705	0	24.096	525100000	5	3	3	3	Q8IWA0	Q9H2P0;E9PQK8	WD repeat-containing protein 75	WDR75	0.901864	0.34936	0.456727	-1.20361	0.990013	0.571717	0.242819	-0.634092	0.999454	0.528978	0.276562	-0.895226	0.897074	0.679175	0.168018	-0.439716
28.6483	27.828	28.4011	28.7663	28.9523	27.8284	28.5844	28.2603	28.8063	28.8132	29.4613	28.544	28.8312	28.6127	28.249	29.0473	28.0082	29.0991	29.0733	28.7191	29.2482	28.866	0	84.269	6706500000	56	6	6	6	E7EUY5;Q04837;C9K0U8	Q15365	Single-stranded DNA-binding protein, mitochondrial	SSBP1	0.901864	0.353215	0.451961	-0.678724	0.990013	0.587155	0.231247	0.459452	0.999454	0.81112	0.0909149	0.210997	0.846716	0.426463	0.370119	0.714502
30.4085	30.319	29.8903	30.2599	29.2216	29.1785	30.1298	28.7909	30.0976	30.0249	30.8433	29.0583	29.8794	29.1259	30.725	29.3998	29.5778	29.8426	30.1138	29.8687	30.4896	29.4278	0	99.159	17244000000	93	8	8	8	P62906	P57740;G3V1T4;H0YG15	60S ribosomal protein L10a	RPL10A	0.901864	0.354155	0.450807	-1.19184	0.990013	0.262929	0.580161	-1.09092	0.999454	0.0899166	1.04616	0.51054	0.995626	0.972094	0.0122917	-0.0321382
24.6655	26.7778	24.8992	25.497	24.9748	23.7179	23.0893	25.5201	25.6695	25.0425	26.9846	23.4139	26.9372	26.2999	23.9596	23.7461	25.1427	24.3819	23.3777	24.886	27.035	24.3157	0	28.963	11971000000	5	4	4	4	Q8N8S7	Q9Y3T9	Protein enabled homolog	ENAH	0.901864	0.35416	0.450801	-0.755987	0.990013	0.221109	0.655393	1.75444	0.999454	0.793507	0.100449	-0.141042	0.850099	0.440828	0.355731	-0.926613
26.5972	26.707	27.8313	26.6356	26.7922	27.2656	27.0007	27.3569	28.0031	26.7812	27.6978	27.4653	26.6535	27.0636	27.4936	26.8834	27.8449	27.0824	27.097	27.0577	26.9031	27.021	0	40.953	2455100000	20	6	6	6	Q86TG7	F8WD00;Q9BVJ6;Q5TAP6;X6RJY0	Retrotransposon-derived protein PEG10	PEG10	0.901864	0.354194	0.450759	-0.75519	0.990013	0.488033	0.311551	0.752334	0.999454	0.816381	0.0881069	0.426706	0.4291	0.00757932	2.12037	-1.2551
26.4714	26.085	26.4943	26.3736	26.597	26.0638	26.9402	26.4912	26.8628	26.6031	26.5464	27.1323	25.2962	26.7685	26.9729	26.2888	27.4936	26.1407	26.8834	26.4642	25.3769	27.0774	0	15.247	1547200000	31	5	4	4	O75525	Q96GA3	KH domain-containing, RNA-binding, signal transduction-associated protein 3	KHDRBS3	0.901864	0.354399	0.450507	-0.415431	0.990013	0.629718	0.200854	0.628588	0.999454	0.277412	0.556875	-0.416002	0.718186	0.026432	1.57787	-1.4751
25.9334	26.6706	27.211	23.2505	23.9785	27.0228	23.8891	26.1744	26.9121	23.0126	26.2595	26.2169	25.9094	22.9379	24.5454	26.2079	23.7718	26.321	24.9594	23.1106	25.5419	25.9131	0	33.285	928530000	13	6	6	6	Q99567;J3KMX1	B4DW79;Q9UEW3	Nuclear pore complex protein Nup88	NUP88	0.901864	0.354643	0.450209	2.97245	0.990013	0.340451	0.467945	2.46343	0.946034	0.0037752	2.42306	-5.87527	0.885266	0.619183	0.208181	-1.18786
32.1284	33.6777	33.3615	32.5008	33.6158	32.6131	31.6971	33.972	33.2459	32.4236	33.5647	33.9764	33.666	32.4311	31.8477	33.8235	33.1915	33.7266	33.4195	31.9927	33.7678	33.6165	0	307.57	148770000000	342	18	18	18	P23284	B7Z9L0;P50991;B7Z2F4	Peptidyl-prolyl cis-trans isomerase B	PPIB	0.901864	0.35555	0.449099	-1.29861	0.990013	0.614295	0.211623	1.40196	0.999454	0.397282	0.400901	2.06136	0.839142	0.238246	0.622974	2.50015
26.2339	27.6207	27.1756	26.6506	25.8008	28.5726	25.9736	27.1064	26.2238	27.1668	28.6699	26.4131	27.1112	24.4741	25.5951	25.9953	23.0603	27.6181	26.1478	26.3457	28.3603	27.4072	0	56.423	2386100000	28	7	7	7	Q96EY1;E7ES32	A8MW61;O43660;D6RA26;B7Z982;H0YA24;H0YAA2	DnaJ homolog subfamily A member 3, mitochondrial	DNAJA3	0.901864	0.355778	0.448821	0.373142	0.990013	0.245373	0.610173	-0.575572	0.999454	0.961157	0.0172058	-0.0313578	0.885266	0.611391	0.213681	-0.117039
23.7259	24.104	26.7763	23.0206	24.8848	23.1776	24.0878	23.7283	23.6052	23.8775	24.3058	24.125	23.59	23.6434	24.1685	27.1959	24.1414	24.015	26.3554	24.4287	24.027	26.6377	0	8.8969	571770000	4	3	3	3	Q9H1A6;E2QRJ6;P52435;A6NFM0;Q9H1A7;Q9GZM3	H0YMZ1;H0YN18;H0YL69;P25789;H0YKS0;H0YKT8;H0YMI6;H0YMA1;H0YMV3;H0YLC2	DNA-directed RNA polymerase II subunit RPB11-a;DNA-directed RNA polymerase II subunit RPB11-b2;DNA-directed RNA polymerase II subunit RPB11-b1	POLR2J1;POLR2J3;POLR2J;POLR2J2	0.901864	0.355983	0.448571	-0.480225	0.990013	0.200518	0.697847	1.50146	0.999454	0.737498	0.132239	0.619361	0.264281	0.0015638	2.80582	2.4039
24.6238	24.499	25.9969	24.5267	24.0295	24.1862	23.287	24.7176	24.781	24.5598	24.8295	24.5695	24.1634	24.2743	24.4184	23.053	22.9252	24.3518	23.5555	24.6535	24.3833	24.8673	0.0005291	4.3598	288620000	7	2	2	2	Q5T6K7;E9PI99;Q5T6K5;Q13952;E9PJA8;E9PQR2	J9JID7;Q03252	Nuclear transcription factor Y subunit gamma	NFYC	0.901864	0.356312	0.44817	-0.875293	0.990013	0.498047	0.30273	-0.440849	0.999454	0.785558	0.104822	-0.0583391	0.985059	0.920501	0.0359757	-0.0853666
29.8559	29.8525	30.285	29.2035	27.2984	32.2239	29.5925	29.1032	27.3641	31.7486	30.7002	27.4882	30.4488	30.2731	29.1707	28.2558	29.4037	31.0452	28.6064	29.052	30.1296	27.8238	0	252.32	18777000000	140	22	22	22	O43172	Q15691	U4/U6 small nuclear ribonucleoprotein Prp4	PRPF4	0.901864	0.357271	0.447002	1.49688	0.990013	0.184091	0.734967	2.20503	0.999454	0.757703	0.120501	-0.862105	0.846716	0.410774	0.386397	1.39559
23.1645	24.071	24.7405	24.6872	23.6963	24.8174	22.9016	24.6473	24.3883	24.181	24.9287	25.3021	22.6983	24.5767	24.2311	28.8451	28.8088	24.237	23.4461	25.2806	24.2632	28.2756	0	24.054	9571700000	7	7	7	7	P39019;M0R2L9;M0QXK4;M0QYF7;M0R140	Q9NQT5	40S ribosomal protein S19	RPS19	0.901864	0.357713	0.446465	0.257436	0.990013	0.0728551	1.13754	-1.52828	0.999454	0.100339	0.998529	0.328617	0.83092	0.166592	0.778345	1.20015
32.6342	33.6476	32.9837	32.7526	34.7203	31.5543	32.7208	34.653	33.8099	32.7764	33.4218	34.0369	34.0381	34.1665	33.0784	34.2761	33.7589	33.188	33.6105	32.4579	32.8294	33.7167	0	323.31	171500000000	385	16	16	16	Q9BRX9;H0YIE8	Q9Y2W2;F5H5G4;F5GXS9	WD repeat domain-containing protein 83	WDR83	0.901864	0.357731	0.446444	0.317615	0.990013	0.0936117	1.02867	-0.485974	0.999454	0.989268	0.00468584	-0.0059557	0.846716	0.264808	0.577069	-0.345497
26.6656	27.4796	28.0535	27.1188	27.7798	26.6333	26.8657	28.4386	28.0461	27.1368	27.3178	28.2839	27.4807	27.9129	27.5221	28.3784	28.6471	26.8403	27.5984	26.9599	26.995	27.62	0	62.35	2917600000	38	9	9	9	Q9H0G5	J3KTL2;Q07955;J3KSR8;J3QQV5;J3KSW7	Nuclear speckle splicing regulatory protein 1	NSRP1	0.901864	0.358549	0.445452	0.238888	0.990013	0.506592	0.295342	-0.495242	0.999454	0.777927	0.109061	-0.166571	0.83092	0.190248	0.720679	-0.383439
24.1164	24.8888	23.9426	23.9475	25.0583	25.2303	24.5531	24.3477	23.6383	24.0753	27.5814	23.7855	25.95	25.4376	23.5653	24.5685	24.5343	24.5615	24.0792	22.7667	26.466	24.7061	0	20.315	337970000	3	6	6	6	Q92616	Q03701	Translational activator GCN1	GCN1L1	0.901864	0.359016	0.444886	-0.810645	0.990013	0.72816	0.137773	0.203644	0.999454	0.01626	1.78888	2.192	0.846716	0.426942	0.369631	0.66703
24.5551	25.817	24.3805	25.0478	25.3094	24.1164	23.4716	23.5052	23.4715	24.4983	27.5396	23.6248	26.5617	25.2926	23.6268	25.1593	24.0445	24.9621	24.638	23.9366	27.0319	24.8158	0	25.633	518920000	7	3	3	3	Q9NRX4	Q32Q12;J3KPD9;E7ERL0;P15531;P22392;E5RHP0;O60361;C9K028	14 kDa phosphohistidine phosphatase	PHPT1	0.901864	0.35966	0.444108	-2.15639	0.990013	0.515621	0.287669	2.05425	0.999454	0.562603	0.249798	2.32936	0.83092	0.125879	0.900048	4.26261
24.9968	26.2436	25.7757	25.1565	26.3549	24.272	25.3873	25.3948	25.1312	25.6717	27.7579	23.5403	26.5689	24.4959	25.3391	24.6736	23.7608	25.9614	23.0934	23.7571	26.2071	26.3174	0	7.1889	888820000	14	3	3	3	H7BY58;P22061;B7Z972	B4DTG6;Q8ND56;K7EMZ9	Protein-L-isoaspartate O-methyltransferase;Protein-L-isoaspartate(D-aspartate) O-methyltransferase	PCMT1	0.901864	0.35974	0.444011	0.444391	0.999679	0.918402	0.0369672	0.0818189	0.999454	0.498746	0.302121	-0.277917	0.989095	0.947856	0.0232577	0.0285142
29.6212	29.367	29.1438	29.1111	28.7976	28.6347	29.3553	28.6632	29.3989	28.5376	30.1657	29.0144	29.103	28.9592	29.6521	29.2224	27.8769	24.6099	28.7073	28.9244	30.1378	29.032	0	63.166	9762200000	25	6	6	6	P42766;F2Z388	P28066	60S ribosomal protein L35	RPL35	0.901864	0.360447	0.443158	0.472553	0.990013	0.100219	0.999048	2.16447	0.999454	0.274034	0.562196	0.872931	0.356825	0.00316709	2.49934	3.01965
23.7157	24.8187	23.4995	24.1939	24.5946	26.657	24.5288	24.8811	23.9777	24.5693	26.903	25.1417	25.1084	21.4049	23.5612	24.7946	23.7175	23.8907	24.382	24.3208	26.5303	24.0473	0	15.417	432050000	3	4	4	4	M0QWZ7;E7EX87;M0R2C6;Q9NP81;M0QX29;M0R259	J3KQP6;H3BMH2;H3BSC1;B4DMK0;P62491;Q15907;B4DQU5	Serine--tRNA ligase, mitochondrial	SARS2	0.901864	0.360555	0.443028	-0.707554	0.990013	0.277961	0.556016	1.55558	0.999454	0.764483	0.116632	-0.725821	0.852125	0.511389	0.291249	0.701159
25.9104	28.5718	26.6641	25.4674	26.6755	26.8776	25.2435	25.7682	26.2027	25.3614	30.7111	24.1099	29.1816	23.702	25.0614	25.5048	25.1711	28.9498	28.1764	25.9019	30.7044	27.2976	0	115.4	4979300000	56	16	16	16	E7ENZ3;P48643;B7ZAR1;E9PCA1	O00154;B4DUX0;K7EKP8;F5GWE2	T-complex protein 1 subunit epsilon	CCT5	0.901864	0.363994	0.438906	-1.34261	0.990013	0.37752	0.42306	1.8942	0.999454	0.595138	0.225382	1.38691	0.846716	0.388059	0.411102	1.58894
24.3909	23.0267	24.8973	24.9248	25.0717	24.1162	23.7932	27.1591	23.663	24.1224	27.5683	23.5751	27.0666	24.3919	25.0612	24.382	25.0921	25.4951	27.2302	23.1175	27.5168	24.8674	0	14.133	1002500000	7	4	4	4	Q9H3K6	P12236;I7HJJ0	BolA-like protein 2	BOLA2	0.901864	0.364497	0.438306	-0.516934	0.990013	0.523871	0.280776	0.873887	0.999454	0.0643828	1.19123	-2.13146	0.836555	0.231003	0.636383	1.12576
26.0077	23.493	27.4453	26.5373	24.6725	24.4422	26.1882	24.1027	24.518	23.3614	29.0125	24.4277	27.5008	27.0355	26.3022	24.752	23.8117	23.895	23.6635	23.7843	24.4104	24.7328	0	67.641	2384400000	7	3	3	3	E5RJR5;P63208	Q14562;F5H658	S-phase kinase-associated protein 1	SKP1	0.901864	0.3659	0.436637	-0.793612	0.990013	0.569065	0.244838	0.582059	0.999454	0.798525	0.0977117	0.386456	0.985059	0.924586	0.0340529	-0.123199
30.1788	31.2502	31.2108	30.2288	30.7878	31.1924	29.8992	30.6148	30.654	30.3291	32.2401	30.7852	31.7233	30.5131	30.3916	30.6413	30.8105	31.3936	30.9106	30.1884	31.9545	30.7872	0	323.31	33250000000	251	24	24	24	Q13263	J3QS41;P42694;J3KT20;J3QRR8	Transcription intermediary factor 1-beta	TRIM28	0.901864	0.367041	0.435286	1.12649	0.990013	0.104495	0.980905	-0.561157	0.999454	0.395324	0.403047	-0.966658	0.83092	0.199729	0.699559	-1.42793
29.6901	31.8356	31.6362	28.3421	31.1155	30.1937	28.8777	31.9052	31.0144	27.9004	31.5997	31.2907	32.0163	30.5466	29.6804	31.9296	31.2095	31.3633	30.7775	27.4037	30.3951	30.6428	0	284.26	29376000000	222	25	25	16	P42166	Q6IQ49	Lamina-associated polypeptide 2, isoform alpha;Thymopoietin;Thymopentin	TMPO	0.901864	0.367226	0.435066	-0.673569	0.990013	0.066077	1.17995	1.08172	0.999454	0.755659	0.121674	-0.492375	0.83092	0.15499	0.809696	-2.33475
23.3804	24.3967	25.4843	25.0158	25.5989	24.2431	24.4281	24.4858	23.7834	24.2071	27.0952	24.6947	25.8493	24.8474	24.6162	24.2729	24.3626	24.402	23.0561	24.2514	26.4764	25.0257	0	15.877	291460000	5	5	5	5	Q02750;P36507;G5E9C7	F5H698;B4DER1;Q9P2J5;B4DJ10	Dual specificity mitogen-activated protein kinase kinase 1;Dual specificity mitogen-activated protein kinase kinase 2	MAP2K1;MAP2K2	0.901864	0.368055	0.434087	-0.499372	0.996397	0.877014	0.0569937	0.242626	0.999454	0.462409	0.334974	-1.43339	0.855297	0.537408	0.269696	1.25729
24.7908	26.1479	22.4762	23.0449	25.2307	24.2219	25.733	26.1555	24.2244	25.3741	25.3432	22.9136	23.4948	24.4556	25.77	24.8385	26.1299	25.1377	24.0439	25.8689	23.3894	24.3828	0	8.9423	556940000	12	3	3	3	U3KQU1;U3KQI9;U3KQM8;Q9NPI6	Q9NUD5	mRNA-decapping enzyme 1A	DCP1A	0.901864	0.368904	0.433087	-0.657658	0.999679	0.940825	0.026491	0.0878824	0.999454	0.194857	0.710283	-0.734359	0.869794	0.564445	0.248378	-0.446082
25.2087	25.4235	23.495	24.6529	25.8033	23.142	23.8838	26.0453	25.0951	23.3251	27.807	23.5961	24.9265	24.431	24.7536	23.2736	24.5287	25.1302	24.5243	24.3643	27.9018	24.2759	0	20.756	511500000	7	4	4	4	E9PN17;O75964	P46087;F5GYR3;F5H5X6;F5GWB7;F5H709	ATP synthase subunit g, mitochondrial	ATP5L	0.901864	0.36945	0.432444	-0.807166	0.990013	0.359954	0.443753	-0.309481	0.999454	0.593351	0.226688	0.203833	0.846716	0.384363	0.415258	0.499889
23.4718	24.2788	24	24.5851	25.132	24.2062	22.7611	24.81	24.822	24.5494	27.7121	22.7786	23.8478	22.9945	24.4889	23.8966	23.116	24.533	24.4435	23.4433	27.2802	24.5578	0	27.373	420520000	6	1	1	1	F8VSA6;E9PS38;S4R3E9;E9PL57;Q15843	Q9BRX9;H0YIE8;F8VSE4;H7C0S9;G3V221	NEDD8	NEDD8;NEDD8-MDP1	0.901864	0.369821	0.432009	0.639393	0.990013	0.705635	0.15142	0.402621	0.999454	0.0860815	1.06509	-0.702986	0.839142	0.239782	0.620183	-0.703136
29.673	29.6851	29.6909	29.1459	29.9454	28.3823	29.182	29.5487	30.1526	29.1294	29.8018	29.6528	29.9555	28.4691	30.5273	29.4573	29.5983	28.9997	29.228	29.3473	29.6505	29.5464	0	65.111	12711000000	30	7	7	7	P62269	P30405;R4GN99;Q2YDB7;H0Y548	40S ribosomal protein S18	RPS18	0.901864	0.369907	0.431907	-1.06086	0.990013	0.324352	0.488983	1.81604	0.999454	0.88998	0.0506197	0.226079	0.846716	0.386849	0.412458	1.88098
27.8892	27.3496	27.8593	27.3254	27.8237	27.1579	27.813	28.435	28.3421	28.0542	27.0082	28.3487	27.6653	24.4272	27.731	28.3851	28.3085	24.429	28.6659	27.8868	27.7266	28.0732	0	24.975	3733000000	15	3	3	3	Q5T760;Q05519;B4DWT1;B4DTC1	S4R456;K7EM56;K7EJ78;K7EQJ5;K7ELC2;P62841	Serine/arginine-rich splicing factor 11	SRSF11	0.901864	0.371161	0.430438	-0.93514	0.990013	0.349254	0.456859	1.15166	0.999454	0.701026	0.154266	-0.778137	0.83092	0.120021	0.920741	-1.47002
34.5091	33.9698	34.1254	34.5062	34.119	33.312	35.1261	34.6643	34.7546	34.8366	33.5276	34.6554	34.6023	34.9359	35.4096	34.395	35.2008	34.0331	34.6204	34.6525	33.8382	34.5927	0	323.31	379870000000	705	32	32	32	Q8IWX8;J3QK89	F8W930;Q9Y6M1	Calcium homeostasis endoplasmic reticulum protein	CHERP	0.901864	0.373698	0.427479	-0.507663	0.990013	0.782157	0.106706	0.188329	0.999454	0.998382	0.000703273	-0.00217152	0.998562	0.996346	0.00158991	-0.00283305
30.325	29.6889	30.2338	29.9194	28.4802	31.8336	30.1903	28.8598	28.6185	31.7399	30.6901	28.8849	29.4992	29.0532	29.5643	28.0656	28.8409	30.6802	29.2571	30.3026	29.7349	28.7256	0	239.32	19021000000	138	15	15	15	Q86W42	J3KTA4;P17844;B4DLW8;J3QSF1;J3KRZ1;J3QRQ7;J3QR02;J3KRX8;X6RLV5;J3QRN5	THO complex subunit 6 homolog	THOC6	0.901864	0.37441	0.426653	-0.328911	0.999679	0.892215	0.0495306	-0.0681604	0.999454	0.364587	0.438199	0.525498	0.846716	0.420621	0.376109	0.50209
28.1421	28.3285	28.2917	28.3195	27.8315	28.0214	28.8695	28.4068	28.0133	28.3313	28.3775	28.5407	28.4951	28.5418	28.5597	28.5185	28.4677	28.1298	28.3686	28.3745	28.8499	28.765	0	58.849	5484400000	72	13	13	13	O14776;G3V220	O75439;G3V0E4;F8WAZ6;E7ERZ4;F8WEA6;F8WBE1	Transcription elongation regulator 1	TCERG1	0.901864	0.37442	0.426641	0.744239	0.990013	0.791872	0.101345	0.298473	0.999454	0.970905	0.0128231	0.0431356	0.846716	0.317823	0.497814	1.24407
28.8807	26.0361	25.9967	27.9505	26.1934	27.3289	29.7137	26.9727	26.8204	28.3194	27.4005	26.8263	26.5016	26.8854	27.0141	27.5803	27.471	26.9755	29.1391	26.4642	26.3049	27.4202	0	89.855	4052300000	41	8	8	8	Q02413	Q6PI47	Desmoglein-1	DSG1	0.901864	0.375073	0.425884	-0.373949	0.990013	0.46294	0.334475	0.457226	0.999454	0.843056	0.0741434	0.120872	0.853768	0.520734	0.283384	0.50856
30.3052	32.0719	32.277	28.2495	29.6795	31.8103	28.9676	30.9733	30.8619	29.2996	30.586	30.9207	31.9239	30.7607	28.6115	29.9913	30.6352	31.7532	31.7121	28.8479	31.2907	31.6055	0	140.04	34126000000	150	8	8	8	B1AHD1;P55769	B7Z7A3;Q9BZE4;B4DY13;Q5T3R7	NHP2-like protein 1;NHP2-like protein 1, N-terminally processed	NHP2L1	0.901864	0.375241	0.42569	-0.491093	0.990013	0.553332	0.257014	0.19585	0.999454	0.726042	0.139038	-0.182674	0.83092	0.0916875	1.03769	-0.389365
28.8913	28.7545	29.7484	27.736	27.691	29.9948	28.6847	28.7138	28.6795	28.3689	29.1925	28.9263	29.0603	28.8151	28.5104	27.875	28.6092	29.6773	28.9699	28.1012	29.4283	29.6574	0	58.362	8342100000	69	7	7	7	Q9Y224;G3V4C6	U3KQ79;Q9P013	UPF0568 protein C14orf166	C14orf166	0.901864	0.375741	0.425111	0.236135	0.990013	0.653529	0.184735	-0.357126	0.999454	0.642932	0.191835	0.290281	0.967233	0.860939	0.0650277	-0.0928383
23.9225	23.8556	26.7061	23.5472	22.9428	26.6039	24.5057	23.701	23.4166	23.0588	26.7708	24.3235	23.9717	23.2872	24.5053	24.0701	23.6697	27.0364	24.2768	23.1087	27.2278	23.543	0	16.101	686690000	6	6	6	5	Q13363;D6RAX2;E7ESU7;E7EPF8;H0Y8W7	P13667	C-terminal-binding protein 1	CTBP1	0.901864	0.375806	0.425036	-0.913282	0.990013	0.373312	0.427928	1.8706	0.999454	0.961895	0.0168722	0.119536	0.879403	0.599583	0.222151	0.869305
23.2263	24.4187	25.8353	23.7893	24.1915	26.8975	23.972	24.4667	24.497	24.5408	27.9042	23.4913	25.9769	24.6721	23.6699	24.9326	23.9487	25.5669	23.2084	23.6255	25.9646	23.3932	0	13.36	573290000	6	4	4	4	Q96C36;J3KR12	Q8IUE6	Pyrroline-5-carboxylate reductase 2	PYCR2	0.901864	0.376643	0.42407	-1.56986	0.990013	0.351942	0.453529	-1.37713	0.999454	0.289948	0.53768	-2.71215	0.83092	0.111776	0.951652	1.1111
27.8013	28.425	27.8492	28.5933	28.8529	27.7028	28.3701	28.1893	28.3519	28.3961	29.1202	28.664	28.7305	27.1079	28.0484	28.008	27.6913	29.1708	27.8892	27.8584	29.2097	27.4865	0	56.241	5102100000	82	5	5	5	P50402	P22626	Emerin	EMD	0.901864	0.376939	0.423729	0.327765	0.990013	0.599552	0.222173	-0.372786	0.999454	0.889585	0.0508127	-0.127842	0.852063	0.469883	0.32801	-0.343178
31.4566	30.1822	30.585	32.2861	30.9568	30.9256	32.3086	32.0006	31.8832	32.0259	31.5323	31.6316	30.9803	31.6044	32.7175	30.9708	31.2918	31.5889	30.5548	31.9425	30.0612	31.0533	0	323.31	49083000000	402	33	33	33	Q9UBB9	Q96DF8;F8WEF8	Tuftelin-interacting protein 11	TFIP11	0.901864	0.377093	0.423551	0.335553	0.990013	0.540508	0.267198	-0.41056	0.999454	0.774469	0.110996	-0.215364	0.855297	0.532538	0.273649	-0.306929
24.6708	26.9619	25.4158	25.9756	25.8892	26.5319	24.5129	24.9633	22.8295	23.8279	30.7627	24.8049	28.3605	24.0073	25.8674	23.6831	24.1798	26.9013	26.8096	25.341	28.8982	25.0545	0	167.29	2842100000	27	17	17	17	P07814;V9GYZ6	P20700;E9PBF6	Bifunctional glutamate/proline--tRNA ligase;Glutamate--tRNA ligase;Proline--tRNA ligase	EPRS	0.901864	0.377311	0.423301	-0.720929	0.990013	0.735074	0.133669	-0.226704	0.999454	0.632215	0.199135	-0.115282	0.994747	0.967524	0.0143384	0.034043
26.8423	27.333	27.8714	27.0924	26.4291	28.7403	27.2244	27.3266	26.6105	28.3406	28.3591	26.5592	27.6023	27.152	26.9257	26.8369	25.9954	27.8421	27.3457	26.8993	28.4524	26.6064	0	51.366	3086900000	31	7	7	2	J3KPW7;B3KRS5;Q92769;Q5TEE2	Q8WUM4;C9IZF9;F8WEQ7;F8WBR8;F8WDK9	Histone deacetylase 2	HDAC2;HDAC1	0.901864	0.378335	0.422123	-1.12623	0.990013	0.605167	0.218125	0.805728	0.999454	0.32432	0.489026	-1.11817	0.852063	0.46724	0.33046	1.03142
25.0131	24.8665	24.0035	23.8773	25.5379	24.4257	24.1198	24.1855	24.5016	23.9315	26.4413	24.4592	25.2779	24.5102	23.6825	24.4025	24.3264	23.8298	24.2863	23.7767	25.7698	24.0761	0	7.2727	193220000	4	3	3	3	B4DT77;P20073	Q14257;H0YL43;A8MXP8	Annexin;Annexin A7	ANXA7	0.901864	0.378712	0.421691	0.309783	0.990013	0.107005	0.970595	1.52536	0.999454	0.656744	0.182604	-0.21374	0.83092	0.156817	0.804608	0.51868
27.5628	28.0096	27.6096	28.3832	28.5061	26.7327	27.9384	28.2616	28.5323	27.8472	28.6109	28.1509	28.5601	27.5346	27.5991	28.4364	27.928	29.2845	28.7458	28.396	28.8196	28.2062	0	38.495	4458100000	34	7	7	7	Q00059;H7BYN3	P12268;H0Y4R1;E7ETK5	Transcription factor A, mitochondrial	TFAM	0.901864	0.379023	0.421335	-0.680234	0.990013	0.467803	0.329937	1.27295	0.999454	0.550311	0.259392	1.24665	0.83092	0.0782366	1.10659	3.41565
26.8264	28.2156	29.2401	25.9682	27.2627	29.0436	26.5257	28.2771	27.8356	27.2699	27.7581	28.2312	29.2879	28.0536	26.6256	28.1326	28.3093	29.0195	29.4834	26.8962	28.6686	28.571	0	66.451	4900600000	52	5	5	5	Q9NX70;M0R3F3;B4DNQ6	Q96HS1;F5GXG4	Mediator of RNA polymerase II transcription subunit 29	MED29	0.901864	0.379071	0.42128	-0.476618	0.990013	0.653504	0.184752	0.449925	0.999454	0.880841	0.0551025	0.221659	0.83092	0.153321	0.814398	1.03257
23.9401	24.5198	24.9615	22.8489	25.055	24.1373	24.3785	22.9625	24.2936	23.1918	25.4333	24.3966	25.0573	24.7699	23.1353	24.2259	24.8618	24.6093	23.405	25.169	24.0532	25.1915	0.00054113	4.5945	82277000	2	2	2	2	O75683	F8W1R7;J3KND3;G8JLA2;G3V1V0;B7Z6Z4;P60660;F8VPF3;F8VZU9;G3V1Y7;F8W180;H0YI43;F8W1I5;P14649;F8VXL3	Surfeit locus protein 6	SURF6	0.901864	0.379279	0.421041	-1.6149	0.990013	0.666477	0.176215	0.665581	0.999454	0.659974	0.180473	-0.398379	0.967233	0.861792	0.0645977	-0.105086
22.8749	24.447	24.5495	23.842	24.545	25.1721	23.4619	23.0577	26.1001	23.265	26.0317	25.2282	24.5175	23.8557	24.207	23.7003	23.8455	25.9581	24.2812	24.1833	26.424	24.6031	0	6.7165	331560000	6	4	4	4	Q9Y676	Q9H5Z1;Q5THR1;Q5THQ9;Q5THQ7;F2Z2Z2	28S ribosomal protein S18b, mitochondrial	MRPS18B	0.901864	0.380086	0.420118	0.298078	0.990013	0.610243	0.214497	0.314343	0.999454	0.35188	0.453606	-0.613231	0.852063	0.467453	0.330262	-0.7805
23.1615	26.3734	28.448	24.9449	26.2459	25.8121	24.6651	26.2533	26.9372	26.4564	25.4774	26.027	26.7888	26.1314	24.8494	24.92	23.7714	26.4784	26.0721	24.6894	24.7791	25.6846	0	26.26	1219000000	12	6	6	6	Q9NY61	H7BY58;P22061;B7Z972;C9J0F2;F8WDT3;F8WAV5;F8WAX2	Protein AATF	AATF	0.901864	0.381072	0.418993	-0.367607	0.990013	0.785485	0.104862	0.395505	0.999454	0.627308	0.202519	-1.00498	0.846716	0.429757	0.366777	0.835983
23.7555	23.5998	26.4594	24.9794	24.545	27.6737	23.1269	23.0046	25.7932	25.644	26.4776	26.0301	25.9024	24.4411	25.9804	24.9223	24.8483	25.0509	27.2696	24.3658	26.7502	23.7989	0	32.576	1066600000	7	8	6	6	O94776	P12270;Q5SWX9	Metastasis-associated protein MTA2	MTA2	0.901864	0.381536	0.418464	-1.25829	0.995713	0.875551	0.0577184	0.0935262	0.999454	0.619558	0.207918	0.152668	0.898758	0.712171	0.147416	0.491673
27.6499	28.2379	28.8554	27.5071	27.2283	29.0104	27.575	27.5183	27.6568	27.8744	28.3663	28.4512	27.7905	27.5974	28.7652	27.245	28.8138	27.4811	27.6732	27.4288	27.8886	27.7484	0	99.912	4460700000	63	11	11	11	P20042	Q14498;G3XAC6;H0Y4X3;E1P5S2;Q5QP22;Q5QP21;Q5QP23;Q86U06	Eukaryotic translation initiation factor 2 subunit 2	EIF2S2	0.901864	0.382391	0.417492	0.531195	0.990013	0.46839	0.329392	-0.357155	0.999454	0.403487	0.39417	-1.44719	0.989485	0.953624	0.020623	0.0259844
25.9834	24.1311	24.2508	25.9205	24.6708	27.0548	26.3408	23.0755	24.6897	27.9857	27.0343	23.5712	26.0771	24.5185	25.4766	24.8953	24.861	27.2699	24.1914	25.8629	26.9132	24.3064	0	11.757	1135900000	21	3	3	3	H7C0X5;Q9H3G5;H7C218	Q7RTV0	Probable serine carboxypeptidase CPVL	CPVL	0.901864	0.382598	0.417257	0.480934	0.990013	0.773457	0.111564	-0.203676	0.999454	0.945408	0.0243807	-0.0367489	0.852125	0.508122	0.294032	-0.316713
28.9614	28.4921	28.4084	29.585	28.3617	28.4717	29.4105	28.7369	28.6087	29.9484	28.6894	28.7237	28.6067	29.144	30.4455	27.1972	29.1031	28.695	27.8292	28.6011	28.0173	27.7859	0	115.42	8294700000	59	12	12	12	Q9H5Z1;Q5THR1	F5H8J2;H7BZ94;P07237;H0Y3Z3;I3L398;I3L312;I3L3U6;I3L0S0;I3NI03;I3L4M2;I3L1Y5;I3L514;I3L3P5	Probable ATP-dependent RNA helicase DHX35	DHX35	0.901864	0.383655	0.416059	0.179436	0.990013	0.207928	0.682088	0.240983	0.999454	0.235106	0.628736	0.522501	0.83092	0.0626224	1.20327	0.461184
29.0948	28.3071	28.6059	29.172	28.1709	28.0854	29.3123	28.5932	28.8488	28.9261	28.3822	29.0506	28.3898	29.0931	30.0493	28.4225	29.0445	29.019	28.9015	28.5901	28.1227	28.6466	0	66.533	7873300000	51	10	10	10	Q9Y6A4	H0Y720;Q9UPQ9	Cilia- and flagella-associated protein 20	CFAP20	0.901864	0.384903	0.414649	-0.779444	0.990013	0.783421	0.106005	0.145394	0.999454	0.459315	0.337889	-0.960314	0.954378	0.82273	0.0847425	-0.248781
28.3142	28.2339	27.6235	27.6386	26.9821	28.8842	28.0012	26.8796	26.2521	29.4532	28.1779	26.7951	27.2165	27.567	27.9923	26.5673	27.2598	28.7479	26.2874	27.8472	28.3822	27.176	0	42.515	4166200000	77	10	10	10	C9JP16;O75718	Q5JRI1;O75494;Q6IQ42;R4GMP8	Cartilage-associated protein	CRTAP	0.901864	0.387628	0.411585	0.0878315	0.990013	0.421119	0.375595	-0.431725	0.999454	0.975389	0.0108222	-0.0124245	0.83092	0.12362	0.907912	-0.752683
30.7492	31.1939	31.2957	30.1403	31.404	31.0209	30.8556	31.1449	31.3638	31.1284	31.0696	31.2827	31.1588	31.614	30.654	31.1775	31.1057	31.0411	31.5578	30.5923	31.7066	31.4663	0	212	35914000000	214	12	12	12	O75934	P35613;I3L192;R4GMX5;R4GN83	Pre-mRNA-splicing factor SPF27	BCAS2	0.901864	0.389213	0.409813	0.942757	0.990013	0.672795	0.172117	0.739288	0.999454	0.752607	0.123432	0.317463	0.83092	0.0886645	1.05225	2.08074
29.9724	30.1348	30.4699	29.386	29.8605	29.7814	29.8338	30.1111	30.1998	29.472	29.9345	30.5232	30.2181	30.1072	30.7052	30.2216	30.7278	29.979	29.7472	29.5562	29.7232	30.5154	0	157.46	17284000000	131	17	15	6	P51114;B4DXZ6	Q14151;B4DKG3;K7EQU4;K7ERX3	Fragile X mental retardation syndrome-related protein 1	FXR1	0.901864	0.389447	0.409552	0.299391	0.990013	0.416096	0.380806	-0.556768	0.999454	0.610453	0.214348	0.363448	0.846716	0.382639	0.417211	-0.317871
22.9954	24.3778	25.1756	23.5206	25.2334	24.7619	25.1904	25.4257	24.1656	24.464	26.5514	23.3959	25.8053	23.7163	22.8009	24.9355	23.8258	24.7192	24.8887	25.003	26.7028	23.5885	0	44.349	247430000	4	4	4	4	O75439;G3V0E4;F8WAZ6;E7ERZ4	Q99567;J3KMX1;I3L2W3;I3L245	Mitochondrial-processing peptidase subunit beta	PMPCB	0.901864	0.38989	0.409058	-0.946487	0.990013	0.806795	0.0932368	0.412349	0.999454	0.534216	0.272283	1.21659	0.997565	0.991082	0.00389053	0.0135002
22.5337	26.4658	22.7652	24.7728	23.9612	24.8003	25.2386	23.3785	24.7207	23.7855	27.4406	23.1939	27.3696	24.7981	24.6081	24.9625	24.9019	25.4918	26.3721	24.6586	27.0502	24.4001	0	23.028	599500000	17	9	6	6	P26583;D6R9A6	Q13363;D6RAX2;E7ESU7;E7EPF8;H0Y8W7;E9PGB1;H0Y8U5	High mobility group protein B2	HMGB2	0.901864	0.391806	0.406929	-0.953604	0.990013	0.833294	0.0792016	0.353069	0.999454	0.28999	0.537617	2.02712	0.898758	0.702821	0.153155	0.544773
30.8942	30.579	31.454	30.8488	29.4662	30.1685	30.7437	30.2973	30.8066	30.3308	30.8726	30.1649	30.7323	30.3409	31.0648	29.5586	29.984	30.3544	30.8591	30.3262	30.793	30.2223	0	148.37	26232000000	141	13	13	13	Q02878	J3QR29;J3QKR5;J3QR44;P21127;J3QL65;J3KTL7;Q5QPR3;Q9UQ88;Q5QPR4;Q5QPQ9;X6R529;E9PFJ2;G8JLH1;J3KS35;E7ESP2;Q13882	60S ribosomal protein L6	RPL6	0.901864	0.392088	0.406616	0.278811	0.995012	0.868966	0.0609971	-0.135528	0.999454	0.975309	0.0108578	0.0269251	0.83092	0.22094	0.655725	-0.95664
23.4404	25.092	25.312	26.0316	24.7245	25.0712	25.7145	24.2679	23.8843	25.8835	25.2758	25.5396	23.4441	24.9348	26.0551	25.0932	23.6432	25.1857	25.1174	22.7404	25.4986	23.5452	0	27.882	659450000	5	3	3	3	J3KPD3;Q9Y580;G3V1T9	Q13595;B4DQI6;B4DUA9;F8WEH2	RNA-binding protein 7	RBM7	0.901864	0.392648	0.405997	0.221792	0.990013	0.816316	0.0881415	-0.165827	0.999454	0.666076	0.176476	0.106969	0.898758	0.713862	0.146386	-0.132505
28.7496	29.8739	29.3876	28.531	30.2112	29.1121	28.4311	29.6095	29.5253	29.0229	29.702	29.997	29.4792	30.1836	30.0444	30.0991	30.0124	28.9549	29.6535	28.8697	29.7675	29.969	0	111.28	11761000000	76	7	7	7	K7EM18;P41567;O60739	B3KS98;O15372;E5RJT0;E5RGU4;E5RFH0	Eukaryotic translation initiation factor 1;Eukaryotic translation initiation factor 1b	EIF1;EIF1B	0.901864	0.394171	0.404315	-0.691521	0.999679	0.96898	0.0136852	-0.0384331	0.999454	0.340048	0.46846	-0.194059	0.852063	0.453648	0.343281	0.464002
23.1949	24.2714	25.6043	23.072	26.4782	24.663	25.1155	27.3271	25.7804	23.4252	25.9878	25.6674	25.7854	24.3848	23.9525	26.1972	25.9162	25.9385	24.5285	24.5858	25.1295	24.7775	0	13.797	826670000	8	4	4	4	Q9BRR8;K7EQ19	E9PR30;P62861	G patch domain-containing protein 1	GPATCH1	0.901864	0.394319	0.404152	-0.301849	0.990013	0.76467	0.116526	-0.0946732	0.999454	0.431458	0.365061	2.46988	0.83092	0.145862	0.836058	-1.92273
25.4306	25.7052	26.4272	24.1578	24.2	25.2638	24.1396	25.4111	24.2097	24.5538	25.599	24.3358	24.2091	23.6613	23.9715	25.5088	23.5843	24.8882	25.6287	24.2819	25.4293	26.136	0	10.713	458820000	2	5	5	5	Q9NVX2;K7EN33	Q9H8G2	Notchless protein homolog 1	NLE1	0.901864	0.394581	0.403864	0.29486	0.990013	0.653802	0.184554	-0.35173	0.999454	0.797677	0.0981728	-0.240811	0.83092	0.112468	0.948971	-0.6877
30.7896	29.765	30.3112	30.483	29.0307	29.1801	30.6522	29.5247	29.9495	30.2969	29.7275	29.5297	29.5377	28.6729	31.2503	28.9849	29.9417	29.8642	29.6757	30.1282	29.4666	29.5531	0	143.03	17528000000	156	12	12	12	P62917;E9PKZ0;E9PKU4;G3V1A1	F5GX77;Q9UI30;M0R242;F5GYQ2	60S ribosomal protein L8	RPL8	0.901864	0.394927	0.403483	-1.02084	0.990013	0.234279	0.630266	1.68369	0.999454	0.807268	0.0929823	0.462558	0.83092	0.181132	0.742006	1.6664
28.344	26.6906	26.9201	26.2996	25.6157	28.9443	26.7858	26.06	25.8513	29.6272	28.2603	23.8229	26.7844	24.6223	25.929	24.7944	25.7189	26.5766	24.8506	25.4409	27.5527	24.9677	0	87.71	2623600000	35	23	23	23	P29144;Q5VZU9	Q8NFH3;B4E2F0;B4E301;F5H0E3;B4DVD1;Q5VYB5	Tripeptidyl-peptidase 2	TPP2	0.901864	0.394979	0.403426	-0.506717	0.990013	0.649913	0.187145	0.216337	0.999454	0.700124	0.154825	-0.637811	0.989382	0.951951	0.0213852	0.0566648
30.1034	29.6217	29.9232	29.6612	29.1963	29.6059	29.7939	29.0158	30.01	29.4207	29.9151	29.9754	29.5109	29.2046	30.2548	29.1026	29.6581	29.893	29.5677	29.2474	29.51	29.1198	0	56.41	13403000000	113	10	10	10	D3YTB1;F8W727;P62910	P61604;B8ZZL8;B8ZZ54	60S ribosomal protein L32	RPL32	0.901864	0.395433	0.402927	-1.66176	0.990013	0.688728	0.161952	0.550399	0.999454	0.979234	0.00911356	0.0214424	0.852125	0.477821	0.320735	1.54747
31.3104	30.8079	30.9013	30.6766	29.5241	30.0197	30.7921	30.2598	30.9692	30.4855	30.7818	29.7969	30.4698	30.0338	31.2249	29.6731	30.1184	30.714	30.5087	30.8922	30.1257	29.8772	0	182.91	25238000000	157	16	16	16	P39023;G5E9G0;H7C422;B5MCW2;H7C3M2	Q8WXF1;X6RDA4	60S ribosomal protein L3	RPL3	0.901864	0.395681	0.402655	-0.292512	0.990013	0.295234	0.529834	0.856113	0.999454	0.363062	0.440019	-0.525413	0.839142	0.2411	0.617803	-0.659495
28.8883	28.9402	29.5909	28.2826	28.6919	28.8976	28.5301	28.7838	29.5253	28.569	28.4422	29.7011	28.9069	29.2971	29.6871	28.9446	29.7048	28.9154	28.8492	28.4998	28.3907	29.3947	0	130.07	8407500000	119	14	14	14	H0YH87;F8WB06;F8VQP2;V9GY86;Q99700;Q24JQ7	M0QZS6;Q9UBE0;B3KNJ4;M0QX65;B4DY66;M0R375	Ataxin-2	ATXN2	0.901864	0.398655	0.399403	0.412474	0.990013	0.489887	0.309904	0.966109	0.999454	0.309862	0.508832	-1.47861	0.95468	0.829288	0.0812948	0.305379
23.1815	24.3383	24.7885	26.3876	25.4389	23.1191	23.8744	23.2192	24.8572	24.8069	26.1439	24.8277	25.9223	22.9474	23.7939	24.915	23.0696	24.2375	24.5992	24.8484	25.1641	21.2702	0.00057176	5.7413	235810000	4	6	3	3	P58107;E9PPU0	P00558;B7Z7A9;E7ERH5;P07205	Epiplakin	EPPK1	0.901864	0.398868	0.399171	-1.47227	0.990013	0.49324	0.306942	2.04159	0.999454	0.709098	0.149294	1.07495	0.83092	0.116849	0.932374	3.63769
31.5432	30.0761	30.8616	30.5739	29.5691	30.4035	31.7435	30.5171	31.4179	31.3838	29.1578	30.8337	30.4517	31.5404	31.7255	30.0918	30.9946	30.3162	30.3772	31.2668	29.9364	31.1036	0	323.31	32343000000	241	22	22	22	Q8IX12;F5H2E6	P98175	Cell division cycle and apoptosis regulator protein 1	CCAR1	0.901864	0.399432	0.398557	0.164632	0.990013	0.527866	0.277476	-0.543359	0.999454	0.321534	0.492773	-0.443832	0.83092	0.13372	0.873805	-0.630449
24.0872	27.3494	26.2851	26.7803	26.9441	26.2024	26.0649	26.989	24.3724	26.007	28.6786	26.0697	27.2587	26.1887	25.699	26.6849	26.8496	24.4091	27.724	27.1954	28.5438	26.2825	0	29.441	2084000000	23	7	7	7	Q16543;K7EL68;K7EQA9	P61981	Hsp90 co-chaperone Cdc37;Hsp90 co-chaperone Cdc37, N-terminally processed	CDC37	0.901864	0.400283	0.397633	-0.906739	0.990013	0.532102	0.274005	0.949203	0.999454	0.122369	0.91233	-0.577478	0.8855	0.651027	0.186401	-0.40203
28.305	28.3292	28.618	27.8594	28.7525	28.4313	27.689	29.0566	28.5066	27.827	28.9429	29.0984	28.9289	28.6309	27.9929	28.3605	28.3029	27.8555	28.9029	28.248	28.8813	28.7093	0	120.48	5816000000	61	4	4	4	E5RHG8;Q15369;R4GMY8	P09960;B4DEH5	Transcription elongation factor B polypeptide 1	TCEB1	0.901864	0.400455	0.397446	-1.08041	0.990013	0.31162	0.506374	2.29883	0.999454	0.79144	0.101582	0.456503	0.846716	0.417313	0.379538	1.42422
24.8567	26.608	25.0422	24.5132	23.7672	23.9158	25.1347	24.4733	24.9546	24.529	26.0116	22.478	24.8419	24.3518	24.5543	24.9681	24.2044	25.4577	23.9093	23.55	25.5264	24.4124	0	15.026	449900000	12	4	3	3	Q7Z4V5;M0R0J3;K7EPS6	Q9Y4W2	Hepatoma-derived growth factor-related protein 2	HDGFRP2	0.901864	0.400947	0.396913	-0.69812	0.990013	0.577439	0.238494	-0.346944	0.999454	0.395786	0.40254	-0.645836	0.885266	0.632357	0.199038	0.383212
26.4833	26.9586	24.9447	24.811	25.2889	24.9283	23.3639	25.5976	25.2007	25.1142	27.7094	23.0089	26.0035	22.9507	23.9824	26.4457	26.5943	25.966	26.2147	25.6672	28.7419	25.6327	0	11.999	1626000000	19	3	2	2	Q13162;H7C3T4	B7ZKM0;Q15020;F8VV04;H0YHU8	Peroxiredoxin-4	PRDX4	0.901864	0.401565	0.396244	-0.750009	0.990013	0.795366	0.0994328	0.0708459	0.999454	0.0148201	1.82915	0.149212	0.885266	0.611526	0.213585	0.607413
30.3505	30.5305	31.0105	29.4166	29.6343	31.4005	29.86	29.9389	30.1817	29.7129	31.1738	30.3662	30.5705	29.4131	30.4807	29.5665	30.3223	30.4522	29.7656	29.9694	31.1642	30.6069	0	230.88	23836000000	210	27	27	27	Q92499	H0YHA7;J3QQ67;Q07020;F8VYV2;G3V203;F8VUA6	ATP-dependent RNA helicase DDX1	DDX1	0.901864	0.402624	0.3951	-0.31764	0.990013	0.663042	0.178459	0.221326	0.999454	0.934318	0.0295054	0.0472612	0.989095	0.948192	0.0231035	-0.0462608
25.3727	26.5186	25.0616	26.3125	24.78	24.2704	26.2495	25.3476	24.6887	23.9286	28.9886	23.2453	26.3797	25.0401	24.4103	22.5832	25.7017	23.9328	25.5648	23.3398	28.4574	24.7893	0	54.453	1197400000	13	9	9	7	P15311;E7EQR4	Q15019;B5MCX3;H7C2Y0;C9J2Q4;C9JZI2;C9IZU3;C9J938;H7C310;C9JB25;H7C1T1;C9JT15;C9JSE7;C9JTV8;C9JFT1;F8WB65;B5MD47;C9IY94;C9JQJ4	Ezrin	EZR	0.901864	0.40264	0.395083	-0.929305	0.990013	0.437287	0.359233	1.02404	0.999454	0.658939	0.181155	0.503158	0.846716	0.370741	0.430929	1.06511
30.1166	23.4717	30.6631	30.4092	30.4604	29.8093	30.0473	24.2896	31.1381	29.6644	30.985	30.8271	30.7105	30.6664	30.6066	24.4231	30.1224	29.957	30.473	30.2869	30.0784	24.0729	0	51.097	22255000000	20	9	9	9	H7BY10;K7EJV9;K7ERT8;A8MUS3;P62750	F8VZY9;P05783;CON__H-INV:HIT000015463	60S ribosomal protein L23a	RPL23A	0.901864	0.402902	0.394801	-0.696367	0.98861	0.0270016	1.56861	-2.32713	0.999454	0.432008	0.364508	0.242321	0.95468	0.829196	0.0813429	0.221666
30.7339	29.868	30.7728	30.2988	29.1972	30.1332	30.5001	29.9083	30.2785	30.0927	30.0076	30.3105	29.7953	30.1062	31.1404	29.2874	29.8457	30.1958	30.3884	30.2686	29.8712	30.0136	0	31.406	19722000000	46	7	7	7	P46776;E9PJD9;E9PLL6;E9PLX7	P54105;E9PMI6;J3KN38;E9PJF4;E9PQ83	60S ribosomal protein L27a	RPL27A	0.901864	0.403318	0.394352	-0.715975	0.990013	0.107712	0.967734	-1.32918	0.999454	0.628191	0.201908	-0.14393	0.846716	0.262898	0.580213	-0.810542
24.6086	24.4399	25.5058	24.965	24.2738	24.9197	23.7108	24.4844	24.246	24.9732	25.1333	24.8312	24.7605	25.3869	23.9742	24.5611	24.8459	23.9654	24.9736	25.2509	23.9767	23.3208	0	6.7546	410310000	6	4	4	4	Q9H7D7;C9JCS7;H0Y9R3	B8ZZK4;H7C2W9;C9JU56;B7Z4E3;B7Z4C8;P62899	WD repeat-containing protein 26	WDR26	0.901864	0.403565	0.394086	1.60807	0.995012	0.861872	0.0645573	-0.275417	0.999454	0.280854	0.55152	-1.86499	0.855297	0.538233	0.26903	1.31986
31.1374	31.3939	31.8667	31.2371	31.0258	31.6932	30.5929	31.1258	31.7371	31.1825	31.6045	31.9448	31.8367	31.6507	32.4852	31.1829	32.4933	31.4082	31.0504	31.2887	31.3586	31.7275	0	323.31	50665000000	449	38	38	38	Q92900	P62249;M0R210;M0R3H0;M0R1M5;Q6IPX4;M0QX76	Regulator of nonsense transcripts 1	UPF1	0.901864	0.403782	0.393853	-0.338434	0.990013	0.551833	0.258192	0.19213	0.999454	0.601347	0.220875	0.48872	0.846716	0.378793	0.421598	-0.335192
30.0503	29.0054	29.6501	29.6234	28.6845	28.7884	29.6736	28.6632	29.416	29.4751	29.5319	28.8629	29.2779	28.7985	30.1011	28.8575	29.0904	29.3842	29.0258	29.3926	28.7982	28.7756	0	97.99	11090000000	174	11	11	11	M0R1A7;Q02543;M0R3D6;M0R117;M0R0P7	E7EQJ0;D6RDL0;D6RF17;D6R9D3;E5RJ94	60S ribosomal protein L18a	RPL18A	0.901864	0.404004	0.393614	0.707043	0.990013	0.293836	0.531895	1.02683	0.999454	0.347967	0.458462	0.68638	0.624442	0.0179842	1.74511	3.44478
29.0855	29.7318	30.9714	29.3796	29.5806	30.566	29.0563	29.9821	29.8417	30.05	30.0474	30.1969	30.3738	30.2599	28.8797	30.2365	29.7515	30.1545	30.7248	29.285	29.5985	29.6296	0	152.08	16251000000	81	12	7	7	Q16576;E9PC52;Q5JP02	Q01518;Q5T0R7;Q5T0R6;Q5T0R5;Q5T0R4;Q5T0R3;Q5T0R2;Q5T0R1;Q5T0R9;Q5T0R8;Q5T0S3	Histone-binding protein RBBP7	RBBP7	0.901864	0.404423	0.393164	-0.650126	0.990013	0.157732	0.802081	2.32053	0.999454	0.871449	0.0597578	-0.333419	0.83092	0.129841	0.886589	2.70043
29.6122	29.6588	29.3961	29.0784	29.4039	29.0267	29.2544	30.11	29.8783	29.3285	28.9661	29.9666	29.1423	29.7482	29.9765	30.0006	30.1758	29.6296	29.8541	29.6797	29.3732	29.382	0	40.931	11744000000	76	5	5	5	K7EP90;Q9BTD8;K7EQ03	F8W840;Q9BYJ9;S4R3N5	RNA-binding protein 42	RBM42	0.901864	0.404542	0.393036	-0.290203	0.990013	0.734081	0.134256	-0.144659	0.999454	0.87264	0.0591647	0.0707865	0.885266	0.649482	0.187433	0.283461
31.7515	31.5244	31.6707	31.5008	30.9213	31.1208	31.6574	31.5747	31.9036	31.3665	31.3564	31.5639	31.2349	30.6661	31.4923	31.2999	31.6094	31.9825	30.9961	31.0326	31.2633	31.2012	0	67.61	44181000000	126	9	9	9	P61353;K7ELC7;K7EQQ9	M0QWZ7;E7EX87;M0R2C6;Q9NP81;M0QX29;M0R259;B4DJM9	60S ribosomal protein L27	RPL27	0.901864	0.405535	0.391972	0.451216	0.990013	0.726312	0.138877	0.389464	0.999454	0.684071	0.164899	0.87966	0.846716	0.343126	0.464546	0.941678
25.6159	26.4231	26.9463	26.4195	26.7809	26.3421	26.5091	25.0155	26.1374	26.6098	27.2247	26.4503	28.0441	27.6863	26.9882	25.0629	24.3624	25.1072	27.0631	26.1396	27.6005	27.7563	0	43.315	1911200000	25	6	6	6	P63151	Q9Y3F4;B4DNJ6;B0AZV0;H0YH33	Serine/threonine-protein phosphatase 2A 55 kDa regulatory subunit B alpha isoform	PPP2R2A	0.901864	0.405618	0.391883	-0.380257	0.990013	0.116011	0.9355	0.86552	0.999454	0.785416	0.1049	-0.107867	0.83092	0.151555	0.819429	0.534419
26.1508	28.5969	25.8504	26.2028	26.6846	25.5607	24.1055	27.286	26.1892	23.7319	28.9515	26.5066	28.6717	23.2928	23.9994	26.6349	25.8614	26.6707	28.0007	23.4166	29.0525	26.1712	0	22.653	2531100000	21	5	5	5	K7ELW0;Q99497	Q9BRT6	Protein deglycase DJ-1	PARK7	0.901864	0.405737	0.391755	-0.408448	0.990013	0.212137	0.673383	-0.319763	0.999454	0.267238	0.573102	0.154489	0.846716	0.327611	0.484642	-0.895711
24.2522	25.4951	24.061	26.5181	24.2438	23.7114	24.0424	24.4787	23.789	23.881	27.4536	23.8665	27.0841	23.9073	21.9369	24.3657	24.1814	24.1286	23.9959	22.2437	27.9811	24.0311	0	13.175	721960000	7	8	8	8	F5H698;B4DER1;Q9P2J5;B4DJ10	F8W6R3;P43897	Leucine--tRNA ligase, cytoplasmic	LARS	0.901864	0.406486	0.390954	-0.715688	0.990013	0.668832	0.174683	0.8284	0.999454	0.217622	0.662297	0.73346	0.846716	0.307773	0.51177	1.45326
31.1354	31.2195	31.423	30.9631	31.089	31.4238	31.1486	31.7106	31.457	31.3336	31.5647	31.3005	31.427	31.1737	30.8072	31.3137	31.2054	31.5386	32.107	31.5116	31.753	31.4452	0	253.98	42459000000	336	24	24	24	F5H8J2;H7BZ94;P07237;H0Y3Z3	Q9UK45;K7ENY5;K7EML7	Protein disulfide-isomerase	P4HB	0.901864	0.408112	0.389221	0.202195	0.990013	0.12527	0.902153	-0.571181	0.999454	0.576664	0.239077	-0.223856	0.846716	0.425119	0.371489	-0.331727
23.4487	26.3827	26.0063	26.1425	25.1838	25.4335	22.4911	24.469	25.8125	22.6156	30.4712	24.3912	28.7588	24.4289	23.5583	25.7184	24.5151	25.8923	26.6971	25.5911	29.3514	25.4378	0	39.468	2694400000	14	3	3	3	P04080	O14929	Cystatin-B	CSTB	0.901864	0.408134	0.389197	0.772618	0.990013	0.320111	0.4947	1.36473	0.999454	0.999454	0.000237328	0.00100231	0.83092	0.178889	0.747417	1.34853
27.2153	27.6896	28.0792	26.6775	27.6516	27.4151	25.416	27.606	27.8196	26.7388	28.4194	27.3035	28.3598	27.1939	26.198	27.9856	26.8532	27.0213	27.694	26.5319	27.6493	26.9974	0	88.338	2906900000	43	12	12	12	O00267	Q14126	Transcription elongation factor SPT5	SUPT5H	0.901864	0.408392	0.388923	-0.521784	0.990013	0.119821	0.921468	-1.85796	0.999454	0.105715	0.975863	-1.23661	0.83092	0.126364	0.898377	0.768418
23.7906	22.0468	24.6387	23.3882	24.6385	24.6143	23.7623	24.5104	23.8433	23.772	25.9718	23.6138	23.6508	25.6472	24.9802	25.7742	23.7354	23.1384	24.1759	22.3771	24.4091	24.4047	0.0079217	2.4902	205910000	3	1	1	1	I3L505;O14561	Q9Y3I0;E7EQS9	Acyl carrier protein;Acyl carrier protein, mitochondrial	NDUFAB1	0.901864	0.409626	0.387612	-0.400934	0.990013	0.778768	0.108592	0.229911	0.999454	0.838723	0.0763817	-0.108446	0.83092	0.205277	0.687659	0.584202
28.3899	28.6343	28.7599	27.7983	28.2241	28.6908	27.6632	28.4185	28.3593	28.5555	28.6485	28.2196	29.0304	27.8707	28.0628	28.031	27.5928	29.3161	28.0001	27.8514	28.7715	28.1295	0	107.03	5763600000	65	7	7	7	E9PQ57;P78406;E9PPG9	Q15424;F5GZU3;B7Z2F6;K7ES42;K7EII0	mRNA export factor	RAE1	0.901864	0.409651	0.387586	0.222025	0.990013	0.447268	0.349432	-0.566519	0.999454	0.976338	0.0103999	0.0122557	0.846716	0.317401	0.498392	-0.293265
29.0029	30.0605	29.4457	29.3618	29.7371	31.6524	29.1055	29.1613	28.8163	31.1168	30.8466	29.4933	30.0479	30.1142	29.9224	29.3354	29.6861	30.1758	28.581	29.557	30.786	29.3406	0	323.31	17143000000	189	21	21	21	Q9Y262;B0QY89;B0QY90	Q9NVC6;E9PJZ4;E9PM72;E9PKQ4	Eukaryotic translation initiation factor 3 subunit L	EIF3L	0.901864	0.410224	0.386979	-0.928876	0.990013	0.623459	0.205192	0.82614	0.999454	0.278255	0.555557	1.8609	0.83092	0.222079	0.653492	0.859201
32.9527	33.0537	32.9877	32.8685	32.495	32.6957	32.83	32.6317	32.5316	33.1848	32.7142	32.8627	32.9951	33.105	32.6225	32.6057	32.6959	33.1663	32.9982	32.5626	33.3033	33.0741	0	323.31	120560000000	238	18	18	18	Q9UMS4;F5GY56	O95926	Pre-mRNA-processing factor 19	PRPF19	0.901864	0.410252	0.386949	0.38538	0.990013	0.548954	0.260464	-0.354718	0.999454	0.942486	0.0257252	-0.0535746	0.897074	0.681298	0.166663	0.186993
30.6444	30.8451	31.5779	29.9078	29.8958	32.1124	30.1847	30.4096	31.2702	30.48	30.9451	31.1807	31.1762	30.6305	31.1599	30.0679	30.8486	31.1767	30.4132	30.8604	31.5303	31.4384	0	161.91	33776000000	208	18	18	18	Q9Y3I0	P49327;J3KTF0	tRNA-splicing ligase RtcB homolog	RTCB	0.901864	0.411138	0.386012	-1.16799	0.990013	0.424493	0.372129	2.439	0.999454	0.528412	0.277027	2.70571	0.83092	0.061994	1.20765	4.34424
26.9778	27.439	24.3971	28.049	23.4352	25.7113	30.088	24.0561	27.2486	27.4224	26.2946	24.1663	26.206	24.2254	28.1722	26.9621	28.0872	25.9539	27.0803	27.8295	25.4625	23.7246	0	21.089	2701200000	11	26	1	0	G3V4W0;B4DY08	Q8N9M1;J3QKY6;J3QKZ5;J9JIE4;J3QS16;J3QS80		HNRNPC	0.901864	0.411871	0.385239	0.207923	0.990013	0.671093	0.173217	-0.223586	0.999454	0.297211	0.526935	1.72337	0.869794	0.580628	0.236102	-0.249929
28.3844	28.0377	28.9313	27.7297	29.1505	27.2663	27.7922	29.1867	28.585	28.2345	27.7587	28.8408	28.8801	28.6827	28.0884	29.007	28.9283	28.2292	28.8287	27.5131	27.8663	28.7329	0	39.03	5457600000	53	5	5	5	Q9NX24;D6RC52;D6RCB9;J3QSY4	P62851	H/ACA ribonucleoprotein complex subunit 2	NHP2	0.901864	0.412375	0.384708	-1.90973	0.990013	0.185426	0.73183	1.1136	0.999454	0.770969	0.112963	0.119456	0.83092	0.073981	1.13088	-0.463306
27.5591	24.1194	25.2356	26.3303	24.2007	26.6259	29.5863	24.4211	24.7144	26.5634	24.6482	26.6313	24.3921	26.7201	25.8281	23.5719	24.2855	23.1125	26.1682	26.5031	24.7961	25.398	0	77.39	1476200000	20	2	2	2	Q6UWP8	Q9H7E9	Suprabasin	SBSN	0.901864	0.412624	0.384445	-0.334648	0.990013	0.498534	0.302305	0.428675	0.999454	0.296947	0.527321	-0.831383	0.885266	0.638518	0.194827	0.369341
30.5876	30.6281	28.1844	30.7672	29.6574	31.2087	30.4133	30.5934	29.9668	31.4886	30.9883	29.8379	31.1421	31.032	30.9697	29.9915	30.0375	31.3599	29.8552	30.787	31.0646	30.2662	0	201.59	25726000000	167	21	21	21	F5H012;P19474	P06576;F8VPV9;H0YH81;F8W079;F8W0P7;H0YI37;F8VQY0	E3 ubiquitin-protein ligase TRIM21	TRIM21	0.901864	0.414397	0.382583	-0.949358	0.990013	0.179245	0.746552	2.57353	0.999454	0.631382	0.199708	0.877076	0.836764	0.233455	0.631796	2.04209
26.164	26.1975	26.0879	26.0268	25.5542	26.8119	24.7674	26.2184	26.2375	26.6331	26.978	25.4601	26.2773	25.5057	26.3331	24.6013	25.5676	26.3604	24.4679	25.7652	27.0774	26.5733	0	42.754	1156700000	20	5	4	4	Q52LJ0	C9J406;B9A067;Q16891;H7C463	Protein FAM98B	FAM98B	0.901864	0.415164	0.38178	1.03458	0.678043	0.0105317	1.9775	4.39353	0.999454	0.300478	0.522188	2.98883	0.83092	0.152033	0.818062	2.43104
30.5999	31.2699	29.8448	30.953	30.2803	30.2708	30.503	30.2241	30.7288	30.3437	30.6646	31.1709	29.8258	29.939	31.1185	30.831	30.4366	30.4237	29.8683	30.7492	29.8801	30.051	0	255.72	24510000000	59	9	9	9	P62979;J3QS39;J3QTR3;F5H6Q2;F5GYU3;F5H2Z3;F5H265;B4DV12;F5H388;F5H747;F5GXK7;J3QKN0;Q96C32;F5H041;P62987;P0CG47;P0CG48;M0R1M6;M0R2S1	P35269;M0R0R9;E7EUG6;M0QXD6;M0R0Z3	Ubiquitin-40S ribosomal protein S27a;Ubiquitin;40S ribosomal protein S27a;Ubiquitin-60S ribosomal protein L40;Ubiquitin;60S ribosomal protein L40;Polyubiquitin-B;Ubiquitin;Polyubiquitin-C;Ubiquitin	RPS27A;UBB;UBC;UBA52	0.901864	0.415556	0.38137	-1.38166	0.990013	0.281709	0.5502	1.03601	0.999454	0.757215	0.120781	0.0730438	0.846716	0.401183	0.396658	0.745618
30.8095	30.4735	30.2675	30.8458	29.5195	29.4341	30.7599	29.7305	30.1072	30.0026	30.3799	30.0809	30.3469	29.5794	30.9993	29.2037	29.2921	29.678	30.3428	30.0409	30.1769	29.1387	0	142.66	20202000000	104	10	10	10	H0YHA7;J3QQ67;Q07020;F8VYV2;G3V203;F8VUA6	P55795	60S ribosomal protein L18	RPL18	0.901864	0.415933	0.380977	-0.407073	0.990013	0.570791	0.243523	0.432453	0.999454	0.942296	0.0258128	0.0121517	0.879403	0.600362	0.221587	0.314115
30.26	29.9091	30.6664	30.0192	29.4752	30.2739	30.1064	29.9134	30.4251	29.8657	30.2224	30.3296	30.3524	31.0878	30.9223	29.642	30.7483	29.9445	30.1117	29.966	29.5351	30.3809	0	248.2	20938000000	213	20	19	1	Q06787;G8JLE9	P10809;E7ESH4;E7EXB4;B7Z712;C9JL25;C9JL19;C9JCQ4;C9J0S9	Fragile X mental retardation protein 1	FMR1	0.901864	0.417083	0.379777	0.228634	0.990013	0.304714	0.516107	1.48796	0.999454	0.269049	0.570168	0.453613	0.84215	0.257337	0.589498	0.663231
27.3013	27.4944	28.075	26.9399	27.8778	26.4817	26.1699	27.7134	27.4672	27.2928	27.0479	27.6077	26.6854	26.3411	25.9155	27.6237	24.7551	24.4511	27.2998	25.5824	26.5636	26.3184	0	55.257	2073200000	28	5	5	5	Q8NFH3;B4E2F0	H0YN88;H0YK46;P0CW22;P08708;H0YN73;H3BNC9	Nucleoporin Nup43	NUP43	0.901864	0.417181	0.379675	-0.194649	0.990013	0.787791	0.103589	0.0809828	0.999454	0.493185	0.30699	-0.56825	0.909549	0.730599	0.136321	0.15209
31.043	30.1895	30.0757	30.6465	30.2148	29.002	30.4268	29.5103	30.0643	29.9947	30.5077	30.0084	29.6697	29.4014	31.6107	29.8347	29.5738	29.4097	29.5982	30.6511	29.6566	29.9045	0	90.23	19728000000	109	13	13	13	P62280;M0QZC5	Q14697;F5H6X6;E9PKU7;E9PNH1	40S ribosomal protein S11	RPS11	0.901864	0.417285	0.379567	-1.04074	0.990013	0.363949	0.43896	2.31893	0.999454	0.529561	0.276084	1.24615	0.846716	0.307013	0.512843	2.41979
30.0297	30.0525	30.4806	29.6371	29.0894	30.6622	29.4845	30.098	30.0461	30.2122	29.9509	29.8702	30.0846	29.0688	29.3996	29.557	30.062	31.1208	30.6189	29.9422	30.8089	30.2524	0	156.5	17368000000	163	17	17	17	P13674	G5E9W7;G5E9V5;P82650;H7C5H3;H7C5L9;H7C5F2;Q9H3I1;C9J5D8	Prolyl 4-hydroxylase subunit alpha-1	P4HA1	0.901864	0.417382	0.379466	-0.919437	0.990013	0.153015	0.815265	-1.60242	0.999454	0.244601	0.611542	2.57753	0.92526	0.760328	0.118999	-0.528805
29.8701	30.6966	30.439	29.6037	30.1969	31.2322	29.7462	30.307	30.7622	29.938	31.0503	30.6821	30.3619	30.2016	31.1354	30.195	30.8906	30.2801	29.9695	30.1938	30.6313	30.5167	0	226.15	22681000000	280	22	22	19	E7EX73;E9PGM1;E7EUU4;Q04637;C9JF13;C9J6B6	Q13247;F6T1J1	Eukaryotic translation initiation factor 4 gamma 1	EIF4G1	0.901864	0.417918	0.378909	0.459534	0.990013	0.50204	0.299262	-0.642972	0.999454	0.522802	0.281663	-0.443368	0.95468	0.824383	0.0838712	-0.134043
28.8628	29.1597	28.0976	29.9124	30.7246	28.3487	29.6328	30.6208	29.9841	30.262	29.3861	29.9706	30.4371	30.9399	31.0755	30.6518	30.7263	29.9779	29.6748	30.5079	30.0105	30.5574	0	186.34	17038000000	140	13	13	13	Q96F63	P21796;C9JI87	Coiled-coil domain-containing protein 97	CCDC97	0.901864	0.418873	0.377918	-1.6005	0.990013	0.515864	0.287465	2.10897	0.999454	0.527101	0.278106	2.78798	0.83092	0.177598	0.750563	3.80228
23.8124	25.02	23.2122	24.6819	25.376	24.8455	24.014	25.0618	23.5318	24.1195	26.9847	24.4295	24.3612	24.693	25.4493	24.3842	24.3195	26.1753	23.9033	24.1643	28.0395	24.9906	0	11.301	635110000	10	3	3	3	P20340;F5H3K7;H7BYW1;H0YGL6;Q9NRW1	P67936;K7ERG3;K7ENT6;K7EPV9;K7EMU5	Ras-related protein Rab-6A;Ras-related protein Rab-6B	RAB6A;RAB6B	0.901864	0.42029	0.376451	-0.819497	0.990013	0.480608	0.318209	0.974886	0.999454	0.45279	0.344103	-1.90299	0.897074	0.672991	0.171991	0.710379
32.8761	33.1063	33.2628	33.6461	33.8132	32.1691	33.7773	33.8795	34.0724	32.8953	33.5247	33.8386	33.6229	34.0168	34.1768	33.6609	34.3021	33.492	33.6523	33.8136	32.5518	34.228	0	323.31	196110000000	676	39	39	39	P49756	Q71SY5;M0QYR4	RNA-binding protein 25	RBM25	0.901864	0.421612	0.375087	0.230115	0.990013	0.38492	0.41463	-0.76817	0.999454	0.594618	0.225762	0.239066	0.886705	0.65452	0.184077	0.370969
24.8062	26.6622	24.4031	25.4856	24.7621	25.5326	23.7821	22.9078	24.9377	22.9497	30.3766	23.0806	27.7317	24.668	24.0011	24.2504	24.6743	25.5493	27.4367	22.2255	28.6331	25.2329	0	206.89	2093900000	25	14	14	14	P49321;Q5T624	Q8WYQ5;C9JSD5	Nuclear autoantigenic sperm protein	NASP	0.901864	0.421868	0.374823	0.606448	0.990013	0.754797	0.12217	-0.193644	0.999454	0.628246	0.20187	-0.317783	0.83092	0.210482	0.676786	-1.1512
24.9031	23.8279	24.8264	25.001	25.2399	24.9757	24.7851	23.7693	24.7466	25.0048	25.9218	24.9099	24.6951	24.6295	25.6577	23.2058	24.5528	25.079	24.0865	24.6763	23.9357	25.1556	0	8.9834	365760000	4	3	3	3	Q9H1I8	Q9Y3X0;M0QZR0;M0QYB4;M0R2W0	Activating signal cointegrator 1 complex subunit 2	ASCC2	0.901864	0.423367	0.373283	0.313221	0.990013	0.828586	0.0816623	-0.130035	0.999454	0.569942	0.244169	-0.372862	0.846716	0.295401	0.529588	-0.47122
24.3637	23.2299	25.7228	24.2918	24.7452	24.4193	25.8197	24.1639	25.3874	24.8907	25.1264	24.0576	25.015	26.081	23.6199	23.848	25.431	25.693	24.4715	23.0234	23.5825	23.6441	0	19.261	387890000	5	4	4	4	E9PJ24;F8WEF5;Q9P1Y6	Q9UN81	PHD and RING finger domain-containing protein 1	PHRF1	0.901864	0.423844	0.372794	0.195651	0.990013	0.774442	0.111011	0.122812	0.999454	0.545537	0.263176	-0.313976	0.83092	0.0557263	1.25394	-0.519049
27.9966	27.8062	24.8625	27.1476	29.103	23.9285	26.4948	27.7737	24.286	26.7213	26.1612	27.9096	23.385	27.742	27.7829	29.4119	28.9055	24.6789	27.5843	26.633	26.6554	26.8338	0	33.38	3109800000	31	2	2	2	Q9NQ92;J3QRX9;J3QRX4;H9KV77	Q969G3;J3QKS7;B4DGM3;H7C048;K7EMQ8;J3KS99;J3QL66;J3KT85;J3QKX6;J3QR61	Coordinator of PRMT5 and differentiation stimulator	COPRS	0.901864	0.423913	0.372723	-0.792349	0.995012	0.871209	0.0598775	-0.146542	0.999454	0.898435	0.0465135	-0.0474606	0.952419	0.81554	0.0885545	0.209684
25.5062	26.0364	26.855	24.2003	23.9096	25.2647	24.0499	25.5527	26.3631	24.0902	24.5724	25.3229	23.4846	22.9835	23.2521	25.4419	24.0538	25.5576	25.2945	24.1352	25.4665	25.1472	0	18.97	963880000	7	5	5	5	Q03701	P25705;K7EK77;K7ERX7;K7ENJ4;K7EJP1;K7EQH4;K7ESA0	CCAAT/enhancer-binding protein zeta	CEBPZ	0.901864	0.424171	0.372459	-1.57629	0.990013	0.187231	0.727622	3.66701	0.999454	0.503949	0.297613	2.20973	0.83092	0.143399	0.843454	4.21304
23.5146	25.4958	24.564	24.4914	25.2259	25.0568	24.2319	23.6637	23.4505	23.3984	27.2659	24.7182	24.1255	23.6244	22.915	23.8405	24.8205	24.5948	25.821	23.4466	25.2354	22.5863	0	58.569	334690000	4	6	4	4	H9KV75;P12814;H0YJW3	E7EUY5;Q04837;C9K0U8	Alpha-actinin-1	ACTN1	0.901864	0.424264	0.372364	0.257872	0.990013	0.391584	0.407175	0.423829	0.999454	0.0803563	1.09498	0.364273	0.83092	0.220614	0.656366	0.509591
21.8331	26.8154	26.108	25.0229	25.7724	25.1786	24.0757	26.3139	25.38	24.1674	26.3109	26.1018	25.665	25.651	23.9974	26.0065	25.9587	23.6754	26.7295	25.2056	26.5949	25.9018	0	12.35	780130000	11	4	4	4	J3QLR8;Q9Y3D9	I3L2L5;I3L4Q0;C9JLW8;I3L317;I3L3A7	28S ribosomal protein S23, mitochondrial	MRPS23	0.901864	0.425442	0.37116	0.2885	0.990013	0.439214	0.357324	-0.408244	0.999454	0.665862	0.176616	-0.446271	0.83092	0.113241	0.945997	-1.09014
28.6471	29.1249	29.5585	28.4348	28.5795	28.629	28.8795	27.9538	28.7232	28.6526	28.6532	28.9428	29.131	29.4325	28.9366	28.7825	29.0585	29.0611	29.9642	28.95	29.2463	28.785	0	91.123	8320800000	100	5	5	5	H0YN81;Q9GZS3;H0YMF9;H0YL19	O00267;M0QYL9	WD repeat-containing protein 61;WD repeat-containing protein 61, N-terminally processed	WDR61	0.901864	0.426531	0.370049	-0.714152	0.990013	0.698522	0.15582	0.239126	0.999454	0.596927	0.224079	-0.419199	0.988361	0.942365	0.0257808	0.0472819
30.5856	33.6099	34.881	31.3928	32.8301	33.0492	33.1192	32.5098	33.4218	33.0322	32.2093	32.6319	32.1826	33.5079	32.6424	32.9414	33.1118	32.8943	34.0897	33.0723	32.7199	33.7073	0	167.5	141360000000	64	6	6	0	Q99878;Q96KK5;Q9BTM1;P20671;P0C0S8;H0YFX9;Q93077;Q7L7L0;P04908;P16104;Q96QV6	H0YJA2	Histone H2A type 1-J;Histone H2A type 1-H;Histone H2A.J;Histone H2A type 1-D;Histone H2A type 1;Histone H2A;Histone H2A type 1-C;Histone H2A type 3;Histone H2A type 1-B/E;Histone H2AX;Histone H2A type 1-A	HIST1H2AJ;HIST1H2AH;H2AFJ;HIST1H2AD;HIST1H2AG;HIST1H2AC;HIST3H2A;HIST1H2AB;H2AFX;HIST1H2AA	0.901864	0.426567	0.370013	-0.320456	0.990013	0.820092	0.0861375	-0.114953	0.999454	0.780513	0.10762	-0.11797	0.83092	0.214969	0.667625	1.63041
30.3239	30.1316	30.5421	28.9672	29.2177	29.0333	29.4209	29.7166	30.5109	29.8502	27.9488	30.008	29.5902	29.7695	29.8375	29.6488	29.2789	29.5012	29.7997	29.4744	28.5505	29.8663	0	45.139	14856000000	79	9	9	2	P16402;P10412	E9PM69;R4GNH3;P17980;E9PMD8;E9PN50;E9PKD5;E9PLG2	Histone H1.3;Histone H1.4	HIST1H1D;HIST1H1E	0.901864	0.427083	0.369488	0.904973	0.990013	0.166966	0.777373	2.13086	0.999454	0.149436	0.825546	2.2934	0.4291	0.00803175	2.09519	4.16812
27.3397	27.8155	28.236	26.3664	26.6213	27.3008	26.5064	27.9236	27.4879	27.1944	26.8171	26.8644	27.2356	26.6019	26.9688	27.2097	26.9757	27.0604	26.4117	26.8212	26.3472	26.8179	0	25.204	2359100000	34	9	9	9	B7Z7A3;Q9BZE4;B4DY13	O75533;B4DGZ4;H7C341;F8WC19	Nucleolar GTP-binding protein 1	GTPBP4	0.901864	0.427221	0.369347	0.315601	0.999679	0.975369	0.0108312	0.0132408	0.999454	0.938692	0.027477	0.0310898	0.852125	0.484553	0.314659	-0.356099
30.1054	30.5768	30.9942	29.7967	29.7186	31.4485	30.1609	29.7073	30.0812	30.5831	31.324	29.6438	30.9387	28.8893	29.9015	29.7349	29.6426	30.8761	29.7371	30.2442	30.9529	29.7694	0	219.01	22730000000	204	27	27	27	P13010	B3KVL5;Q8TBK6	X-ray repair cross-complementing protein 5	XRCC5	0.901864	0.429197	0.367343	0.225014	0.990013	0.710282	0.148569	-0.184799	0.999454	0.2414	0.617263	0.619825	0.996241	0.983195	0.0073605	-0.00790596
26.1641	26.5812	27.6253	26.0444	26.203	27.2641	25.803	27.0254	26.9874	26.4234	26.4863	27.1886	26.3694	27.0287	24.1606	26.9398	26.7115	27.2939	28.2153	26.225	26.8156	24.6469	0	23.23	1727400000	15	6	6	6	O95402	P14678;J3QLE5;P63162;B3KVR1;J3KRY3;S4R3P3;A8MT02	Mediator of RNA polymerase II transcription subunit 26	MED26	0.901864	0.429885	0.366648	0.249566	0.990013	0.155464	0.80837	-0.759879	0.999454	0.743909	0.12848	-0.384359	0.855297	0.538911	0.268483	-0.310418
23.1015	27.176	26.3002	23.567	26.4615	25.7135	23.4495	26.3097	26.1922	23.62	25.6183	27.0858	26.2659	26.6782	25.7265	26.6204	26.3896	26.0197	26.4639	24.0992	25.7926	27.1827	0	10.316	1040000000	13	4	4	3	B1AKI6;Q9NUK0	P40926;G3XAL0	Muscleblind-like protein 3	MBNL3	0.901864	0.431851	0.364666	-1.15375	0.990013	0.404257	0.393342	2.0237	0.999454	0.530618	0.275218	1.80995	0.83092	0.103145	0.986553	3.03991
24.0466	23.1151	23.8725	23.4074	24.2516	23.4869	23.2924	23.1465	24.5379	22.5358	26.1819	23.0054	26.2823	24.1026	24.1591	24.2977	22.7144	23.8884	23.5511	25.7861	25.7163	23.6493	0	14.05	319500000	4	6	6	6	F5H4G7;F5GYL8;O60684;Q5TFJ7;P52294;O15131;C9JYI4	P11177;C9J634;F8WF02	Importin subunit alpha-7;Importin subunit alpha-5;Importin subunit alpha-5, N-terminally processed;Importin subunit alpha-6	KPNA6;KPNA1;KPNA5	0.901864	0.432523	0.363991	0.703749	0.990013	0.193774	0.712705	2.01887	0.999454	0.520228	0.283806	0.831409	0.965635	0.856358	0.0673446	0.319997
30.2111	31.1218	30.5566	30.3696	30.1006	30.5997	29.7992	30.5817	30.4932	30.0575	30.9346	30.6543	30.8041	29.4125	30.8415	30.4185	31.0359	30.9816	30.2125	30.1834	31.0001	30.1067	0	56.207	24536000000	79	12	12	12	P62249;M0R210;M0R3H0	O00505;O00629	40S ribosomal protein S16	RPS16	0.901864	0.432553	0.363961	0.680731	0.990013	0.315161	0.501467	-0.885099	0.999454	0.235224	0.628519	-1.75379	0.852063	0.462729	0.334673	0.448985
29.9466	30.9983	31.8698	28.9838	29.7491	32.4392	29.5169	30.1833	30.4213	30.2054	30.7479	30.7898	31.1901	30.6566	30.3601	30.3255	30.9574	30.5094	30.1285	29.7291	31.1396	30.7957	0	306.07	28683000000	233	25	25	25	P05198;G3V4T5;H0YJS4	Q9BW85;M0R2S3	Eukaryotic translation initiation factor 2 subunit 1	EIF2S1	0.901864	0.432722	0.363791	0.631129	0.990013	0.405627	0.391873	-0.183849	0.999454	0.393613	0.404931	-1.4516	0.977171	0.896799	0.047305	0.153508
31.2816	31.6862	31.7067	30.7517	31.2051	31.4242	30.7481	31.2821	31.2268	31.0348	31.4732	31.4406	32.0022	30.7774	31.9218	31.3521	31.81	31.4603	30.4805	30.5999	31.7691	31.4008	0	323.31	42890000000	361	21	19	19	O00425	Q00341;H7C0A4;C9JIZ1;H0Y394;C9JHS7;C9JHZ8;C9JES8;C9JZI8;C9J5E5;C9JT62;C9JK79;C9JHS9;C9J739;C9JMQ6;C9JQ82;C9JBS3;C9JEJ8;C9JHN6	Insulin-like growth factor 2 mRNA-binding protein 3	IGF2BP3	0.901864	0.433155	0.363357	-0.770149	0.990013	0.471212	0.326784	1.38926	0.999454	0.450206	0.346589	-0.408285	0.846716	0.353299	0.451857	0.977708
26.5576	27.4946	26.8218	25.7546	26.4032	26.4543	26.1249	27.3604	26.9938	26.3723	25.7019	27.105	25.6765	26.3327	25.1347	26.4551	23.9629	24.2721	27.0988	26.1464	26.5562	26.6687	0	22.601	1362900000	30	5	5	4	Q9Y2Q9;E5RFT8;H7C5V3	P42766;F2Z388	28S ribosomal protein S28, mitochondrial	MRPS28	0.901864	0.435782	0.360731	-0.238196	0.990013	0.479964	0.318791	0.391418	0.999454	0.366681	0.435712	-2.37252	0.855297	0.535188	0.271494	0.447588
29.2821	29.8638	30.7895	28.7724	29.3346	30.8594	28.9632	29.7594	29.69	29.7902	30.0907	29.6505	30.6491	29.2356	29.8216	29.296	30.3562	30.5734	29.3068	28.8725	30.5362	30.0566	0	172.92	16625000000	226	20	19	19	F8W930;Q9Y6M1	P62937;F8WE65;C9J5S7;Q567Q0;Q9Y536;F5H284;E5RIZ5;A2BFH1	Insulin-like growth factor 2 mRNA-binding protein 2	IGF2BP2	0.901864	0.436217	0.360297	-0.590668	0.990013	0.431681	0.364837	1.28759	0.999454	0.722568	0.141121	0.649207	0.83092	0.166857	0.777656	1.77608
24.1064	23.8802	24.0607	24.8402	25.8258	23.5674	24.6316	24.8865	25.3153	23.4329	26.0834	25.2817	24.6956	25.1357	24.5671	23.6694	23.6671	25.3325	25.0151	24.6557	25.8981	25.5661	0	17.773	239740000	5	2	2	2	P11441;Q5HY81	F8VPD4;P27708;H7BZB3;H7C2E4	Ubiquitin-like protein 4A	UBL4A	0.901864	0.43664	0.359876	-0.769894	0.990013	0.294758	0.530534	1.56383	0.999454	0.888166	0.051506	-0.162957	0.992723	0.96115	0.017209	0.0583744
29.0719	30.2995	30.5468	27.05	29.5194	29.6853	28.1334	28.8756	29.886	27.6644	28.7914	30.3527	30.1789	29.842	29.1962	28.8746	30.4006	28.8858	28.8553	28.3043	29.3004	30.6347	0	38.911	12077000000	63	7	7	7	K7EQ02;Q96EP5	P52597	DAZ-associated protein 1	DAZAP1	0.901864	0.436693	0.359824	0.323903	0.990013	0.832644	0.0795406	0.129754	0.999454	0.6775	0.169091	-0.384024	0.952419	0.812033	0.0904263	0.0907186
26.3749	22.8407	23.5016	26.0573	25.3552	23.1861	28.1862	24.9258	25.455	26.3569	24.0675	24.7243	26.5095	26.6891	23.1028	24.5984	25.8256	24.5821	26.352	26.3336	26.1912	23.989	0	19.055	882280000	7	4	4	4	P01040;C9J0E4	P46379;F6S6P2;X6REW1;F6UR09;F6U1F2;F6XTU0;F6RG75;X6RCT4;F6WML8;F6VEM6;F6X9W3;F6U341;H0Y4L1;F6TC96;H0Y710	Cystatin-A;Cystatin-A, N-terminally processed	CSTA	0.901864	0.436976	0.359542	0.537369	0.990013	0.51603	0.287325	1.08647	0.999454	0.0596211	1.2246	0.752255	0.967233	0.860999	0.0649975	0.264027
26.5544	27.336	28.105	27.4367	27.0954	28.2545	26.3694	25.6634	26.8755	26.8309	28.9179	27.5694	27.1243	26.1832	26.0036	24.5936	26.0743	26.8471	26.7074	25.8839	27.4378	27.5123	0	75.557	2585100000	29	5	5	5	P15927;Q5TEJ7	Q15056	Replication protein A 32 kDa subunit	RPA2	0.901864	0.437111	0.359408	-0.704762	0.990013	0.290842	0.536343	1.93123	0.999454	0.739159	0.131262	-0.625427	0.83092	0.176895	0.752285	1.64739
31.1548	30.5915	31.3956	29.7938	30.7841	30.6606	30.7782	30.979	31.757	30.3467	29.6081	31.8082	30.6464	31.4368	31.5605	30.8502	31.712	29.9537	30.4539	30.3885	29.505	31.0275	0	323.31	31230000000	158	16	16	16	Q7Z417	Q5T8P6;E2PSN0	Nuclear fragile X mental retardation-interacting protein 2	NUFIP2	0.901864	0.437661	0.358862	-1.0035	0.990013	0.653508	0.184749	0.878983	0.999454	0.532508	0.273674	-0.91652	0.846716	0.340305	0.468132	-0.560322
27.7064	28.8998	28.8661	26.1709	28.7301	28.3189	26.9532	28.8212	28.4089	26.8704	27.8071	29.0613	29.3573	28.9791	27.3884	28.6772	28.865	27.9361	29.3192	28.125	28.7498	28.9079	0	121.55	5564900000	51	3	3	3	Q12962	P31944	Transcription initiation factor TFIID subunit 10	TAF10	0.901864	0.437948	0.358577	0.838004	0.990013	0.287621	0.541179	-0.290311	0.999454	0.30459	0.516285	-0.435848	0.846716	0.3863	0.413075	-0.359472
26.9274	26.092	27.5444	27.3859	25.2921	28.498	27.6445	26.2039	26.8367	27.7615	26.644	27.2851	25.2868	27.5524	26.5367	26.4458	23.363	26.9706	27.6608	28.2497	26.5288	26.4014	0	11.119	2358800000	29	4	4	4	Q9BUE0	Q96GQ7	Mediator of RNA polymerase II transcription subunit 18	MED18	0.901864	0.438275	0.358253	-0.764135	0.990013	0.527363	0.27789	-0.476898	0.999454	0.486192	0.313192	0.464387	0.898758	0.698993	0.155527	0.168152
30.919	30.0856	30.817	30.2958	29.1806	30.4252	30.351	29.9081	31.026	29.8062	30.0193	30.5857	30.0384	30.1847	30.9937	29.6227	30.7513	29.8534	30.4093	30.6211	29.7205	29.9166	0	76.915	22193000000	152	13	13	13	P62424;Q5T8U3;Q5T8U2	G3V295;G3V5Z7;P60900;G3V3I1;G3V3U4;G3V4S5;G3V2S7	60S ribosomal protein L7a	RPL7A	0.901864	0.439192	0.357346	1.26661	0.990013	0.160654	0.794108	2.07967	0.999454	0.204155	0.69004	1.89364	0.656134	0.0198976	1.7012	3.6303
31.0314	30.1568	30.6146	30.8147	28.9116	30.4248	31.2544	29.1979	30.3091	30.5494	30.1865	29.9193	29.9389	29.8052	31.3533	28.9285	29.7427	29.9464	29.9882	30.4052	29.5496	29.5898	0	110.31	21615000000	140	15	15	15	P18124;A8MUD9	P22695;H3BSJ9;H3BRG4;H3BP04;H3BUE4;H3BUI9	60S ribosomal protein L7	RPL7	0.901864	0.43936	0.357179	0.877895	0.990013	0.416891	0.379977	1.59318	0.999454	0.662166	0.179033	-0.848489	0.92526	0.756225	0.121349	0.448976
26.4382	26.8754	26.241	27.0794	25.7576	27.2942	26.4772	26.5025	26.6524	27.2707	26.4055	26.9557	26.0832	26.7497	26.9484	26.1243	26.4557	26.8344	25.5337	26.8338	26.6395	26.6551	0	24.224	1604400000	37	4	4	4	P48729;E5RG27;D6RGE5;H0Y9X2;U3KQK7;D6REM4;E7ETM0	K7ERF1;B7ZAM9;Q9UBQ5;K7ES31;K7EMQ9;K7EQM4;B4DQ48;K7EK53	Casein kinase I isoform alpha	CSNK1A1	0.901864	0.44165	0.354922	-0.331336	0.990013	0.363096	0.439979	0.620359	0.999454	0.274565	0.561355	-0.915844	0.957398	0.843397	0.0739677	-0.0865936
30.1287	29.4845	30.0721	29.9933	29.3149	30.1804	30.5713	29.8013	30.5703	30.6595	29.2945	30.0351	30.218	30.7404	30.8404	29.7212	30.4926	30.2705	29.7728	30.1182	29.7504	29.8097	0	323.31	18727000000	178	31	31	31	Q86XP3	Q16531;F5GY55;B4DG00;F5H6C5;F5H238;F5H0Y5;F5H775;F5GYG8;F5GZY8;F5H198;F5H4N9;F5H581;F8WF81;F5GWI0;F5H2L3;F5GZ34	ATP-dependent RNA helicase DDX42	DDX42	0.901864	0.442577	0.354011	-0.330953	0.798007	0.0137151	1.8628	0.450037	0.946034	0.00406266	2.39119	0.600018	0.846716	0.348928	0.457264	0.281757
24.9365	24.0344	24.3118	24.1369	24.2025	24.703	24.1475	24.9759	24.8451	22.2363	27.8555	23.446	26.4597	24.6684	25.0427	24.1102	23.8416	26.347	25.9741	23.8558	27.5882	25.9725	0	21.615	638860000	8	3	3	3	Q9H773	Q8N6N3	dCTP pyrophosphatase 1	DCTPP1	0.901864	0.442879	0.353715	0.893123	0.990013	0.0919983	1.03622	-0.897528	0.999454	0.414845	0.382114	-0.450133	0.83092	0.0382534	1.41733	2.41943
23.6848	26.1286	25.1193	24.7651	25.1008	23.8615	24.4414	25.0162	24.3636	23.4704	27.305	23.4465	26.0008	23.5084	22.448	23.7999	25.0317	24.3863	26.3241	24.259	27.4603	25.1822	0	26.147	561870000	11	4	4	4	Q15417;E9PDU6	O60306;H0YH15;H0YLN9	Calponin-3;Calponin	CNN3	0.901864	0.443681	0.352929	0.239854	0.990013	0.424943	0.371669	-0.457757	0.999454	0.737969	0.131962	-0.0806952	0.869794	0.578909	0.23739	-0.26047
30.9017	31.3753	31.3409	30.6197	31.9723	30.0742	30.7511	31.5648	30.9597	30.7694	30.9294	31.4577	30.9719	31.7761	30.8465	31.5537	31.1734	31.6193	31.7953	30.5327	30.7829	31.4144	0	69.54	35443000000	74	6	6	6	P49458;E9PE20	P08758;E9PHT9;D6RBL5;D6RBE9;D6RCN3	Signal recognition particle 9 kDa protein	SRP9	0.901864	0.445935	0.350728	-0.755451	0.990013	0.411654	0.385468	1.7243	0.999454	0.931663	0.0307411	-0.170997	0.846716	0.358477	0.445539	1.57854
32.1018	31.8552	32.1557	32.0276	30.6707	31.3122	31.8254	31.0752	31.7066	31.5367	32.0502	30.9113	31.4415	30.8888	32.3361	31.1806	30.8328	31.4104	31.3044	31.4234	31.619	30.6514	0	262.4	51460000000	253	20	20	20	P36578;H3BTP7;H3BM89	P09234	60S ribosomal protein L4	RPL4	0.901864	0.445943	0.350721	-0.265158	0.999679	0.949176	0.0226533	-0.0396404	0.999454	0.930963	0.0310678	-0.0525208	0.990398	0.956701	0.0192238	0.0201683
28.3653	28.7424	28.5473	27.4969	28.2716	27.4384	27.5638	29.1719	28.6749	27.5495	27.7298	28.4106	27.8957	28.3389	28.4612	28.9768	28.7651	28.7917	28.1685	27.8704	28.3985	28.2086	0	48.593	4862300000	56	5	5	5	J3QRS9;X6R4W8;O43670;J3KS31	Q9UKD2	BUB3-interacting and GLEBS motif-containing protein ZNF207	ZNF207	0.901864	0.446455	0.350222	-0.558381	0.990013	0.741647	0.129803	0.467887	0.999454	0.42143	0.375275	1.04275	0.846716	0.289492	0.538364	-0.775381
30.9883	30.2779	31.5984	31.6577	30.8579	30.0878	31.744	30.5111	31.0892	31.1375	30.9239	31.0235	30.7202	31.5243	31.8058	30.7449	31.4377	30.3007	31.5203	31.3079	29.5835	31.1674	0	149.21	37935000000	208	12	12	12	P26368;K7ENG2	D6RFM5;P31040	Splicing factor U2AF 65 kDa subunit	U2AF2	0.901864	0.447227	0.349472	-0.857342	0.990013	0.35776	0.446408	1.17638	0.999454	0.859769	0.065618	0.308951	0.83092	0.215389	0.666776	1.8664
29.4974	29.9071	30.192	28.9269	30.5082	29.9418	29.0769	30.1515	30.2768	29.2462	30.0142	30.5762	29.6424	29.561	29.4773	29.9457	29.8008	29.3799	29.746	29.6251	29.811	30.1858	0	191.53	14341000000	174	25	25	25	O75534;E9PLT0	E9PEX6;B4DHG0;B4DT69;P09622	Cold shock domain-containing protein E1	CSDE1	0.901864	0.447789	0.348927	-0.897257	0.990013	0.523162	0.281364	1.20775	0.999454	0.80875	0.0921859	-0.289526	0.846716	0.387297	0.411956	1.15421
31.2118	31.0564	31.0825	30.8486	30.2857	30.4761	30.855	30.5312	31.1128	30.6499	30.8094	30.6043	30.292	30.376	31.9012	30.5392	30.8046	31.3558	30.8995	30.9489	30.6161	30.2687	0	67.05	30905000000	149	9	9	9	P46778;G3V1B3;M0R181	K7ERI7;P35268;K7ELC4;K7EMH1;K7EP65;K7EKS7;K7EJT5;C9JYQ9;H0Y8C2;Q6P5R6	60S ribosomal protein L21	RPL21	0.901864	0.447818	0.348898	-0.329076	0.995012	0.861585	0.0647021	0.038641	0.999454	0.214114	0.669354	0.981277	0.852125	0.496094	0.304436	-0.298821
29.8005	30.5019	30.1719	30.2643	30.0024	31.2582	30.1827	30.0629	29.7353	30.8071	31.4924	29.6641	30.6745	30.0762	30.3445	29.6436	29.7225	30.5687	30.2003	30.2932	31.1205	29.9644	0	323.31	22448000000	198	21	21	21	P12956;B1AHC9;B1AHC8;F5H1I8	Q15007	X-ray repair cross-complementing protein 6	XRCC6	0.901864	0.448558	0.348181	-0.170271	0.990013	0.199083	0.700965	-0.564735	0.999454	0.793246	0.100592	0.166532	0.846716	0.420006	0.376745	-0.195945
25.7096	24.2807	24.1541	24.6006	23.9567	25.3416	23.0958	23.5529	25.1574	24.4759	24.4994	25.3598	25.867	25.2362	25.8687	22.8459	25.9679	25.5996	23.583	24.5189	24.4171	25.0001	0	13.129	360600000	5	4	4	4	H0Y720;Q9UPQ9	Q52LJ0;H0YNA1	Trinucleotide repeat-containing gene 6B protein	TNRC6B	0.901864	0.449344	0.347421	-0.408743	0.990013	0.720107	0.142603	0.226095	0.999454	0.686366	0.163444	-0.477349	0.83092	0.198077	0.703166	0.971322
26.7618	25.6372	26.7182	26.5741	26.1001	25.6076	26.9345	26.0651	27.4542	26.4259	25.7208	26.5682	25.6838	26.6649	27.3816	25.9117	26.8722	26.2759	26.284	25.7732	25.2842	26.0413	0	26.536	1439800000	24	5	5	5	Q9UKJ3;K7EKU0	Q86VP6;F5H6I6;H0YH27	G patch domain-containing protein 8	GPATCH8	0.901864	0.450039	0.34675	-0.593361	0.990013	0.345471	0.461588	1.93169	0.999454	0.95823	0.0185303	0.0873051	0.83092	0.209601	0.678607	2.20699
30.1554	29.2982	29.3514	31.2476	30.6665	30.0042	31.1131	30.7146	30.6404	31.2467	30.4853	30.6065	30.491	30.2766	31.5129	29.9261	30.329	30.5896	29.3389	31.1561	29.6731	30.413	0	289.78	24307000000	219	25	25	25	Q9Y5B6	P07737;K7EJ44;I3L3D5;CON__P02584	PAX3- and PAX7-binding protein 1	PAXBP1	0.901864	0.450841	0.345977	-0.809477	0.990013	0.409532	0.387712	1.37713	0.999454	0.77555	0.11039	0.561523	0.850731	0.443757	0.352855	0.984701
32.1344	30.7563	31.4499	31.7395	30.4454	30.8063	31.7904	30.5634	31.4481	31.3949	30.9966	31.0186	30.8378	31.0253	32.0911	30.5758	31.1621	31.0585	31.2091	31.1834	30.8574	30.6854	0	79.975	40729000000	156	11	11	11	P26373;J3QSB4	O15067;F5GWT9;H0YGH1;J3KTQ5;J3KT98	60S ribosomal protein L13	RPL13	0.901864	0.451408	0.345431	0.507917	0.990013	0.711635	0.147743	0.581547	0.999454	0.995515	0.00195219	-0.00936604	0.852063	0.463669	0.333792	0.45164
32.4666	32.3283	32.7509	31.7369	31.9394	32.2118	32.0908	32.4021	32.7737	31.7756	31.8335	32.6961	32.235	32.528	32.6102	31.9576	32.6493	31.6224	32.4627	32.0189	31.8507	32.574	0	272.13	81846000000	303	34	23	20	B1ANR0;Q13310;H0Y5F5	Q86TG7	Polyadenylate-binding protein;Polyadenylate-binding protein 4	PABPC4	0.901864	0.452771	0.344121	0.408389	0.990013	0.27995	0.55292	0.416953	0.999454	0.376969	0.423694	0.231146	0.83092	0.220193	0.657197	-0.413381
29.4073	28.1078	28.6063	29.2032	27.02	28.5818	29.503	28.0961	28.8743	29.0348	27.8927	28.2932	28.2357	28.1462	29.9232	27.6605	28.8451	28.2521	28.0799	29.2021	27.7167	28.3926	0	14.817	6902600000	72	6	6	6	P50914;E7EPB3	Q9Y2S0	60S ribosomal protein L14	RPL14	0.901864	0.453133	0.343774	-0.527418	0.990013	0.503297	0.298176	-0.446467	0.999454	0.515978	0.287369	0.350898	0.898758	0.704396	0.152183	0.229676
28.087	29.1532	28.3441	28.9286	29.696	28.0422	28.2404	29.6561	29.579	28.8703	28.7419	29.464	28.9391	28.9413	28.7492	29.5804	29.5511	28.7076	29.2315	29.1635	29.2305	29.7049	0	109.63	8078800000	101	12	12	12	Q9ULX6;V9GZ50	J3KT51;Q9UK76;J3KSH8;F5GY98	A-kinase anchor protein 8-like	AKAP8L	0.901864	0.453239	0.343673	-0.90075	0.990013	0.745598	0.127495	0.655319	0.999454	0.587182	0.231227	1.12471	0.885266	0.632713	0.198793	0.721982
27.1035	27.5995	27.3421	26.7924	28.7587	26.5093	23.5527	27.8993	27.3998	27.1061	27.584	27.7791	27.6364	23.3363	27.4159	27.7545	28.2631	27.9964	27.1847	26.6528	27.1038	27.6722	0	22.245	2725100000	37	5	5	5	Q14331;E9PRR7	Q9NRR4;H7C5U6	Protein FRG1	FRG1	0.901864	0.453473	0.343449	0.990702	0.990013	0.538489	0.268823	-0.746033	0.999454	0.867988	0.0614861	-0.292597	0.869794	0.563147	0.249378	-1.01524
28.6011	29.4725	29.8041	27.9164	28.5658	30.5288	27.7204	28.6904	28.517	28.9364	29.8662	28.6151	29.9071	28.6053	29.4202	29.1146	29.051	29.3809	29.0231	28.8592	29.9589	28.8565	0	133.37	10104000000	107	15	15	15	P41091;Q2VIR3;F8W810	D3YTB1;F8W727;P62910;D3YTI8	Eukaryotic translation initiation factor 2 subunit 3;Putative eukaryotic translation initiation factor 2 subunit 3-like protein	EIF2S3;EIF2S3L	0.901864	0.453475	0.343447	-0.276206	0.990013	0.284443	0.546004	0.282621	0.999454	0.237285	0.624729	0.372593	0.846716	0.341628	0.466446	-0.379488
30.6073	30.2529	30.1533	30.769	30.4573	29.7936	30.6355	30.749	30.871	30.7518	29.7352	30.9377	30.6255	32.0204	31.0899	30.867	30.554	30.5981	30.3438	30.2753	30.2506	30.9498	0	136.05	25696000000	117	15	15	15	O75937	Q13242;H0YIB4;S4R3G0	DnaJ homolog subfamily C member 8	DNAJC8	0.901864	0.454134	0.342816	0.0970001	0.990013	0.614084	0.211772	-0.28196	0.999454	0.918935	0.0367152	-0.0589218	0.853768	0.527322	0.277924	-0.285915
30.3302	29.5833	30.31	30.4298	30.1957	30.1011	30.2091	29.981	30.3168	30.3606	29.9631	30.8066	29.5594	30.405	31.2465	29.9765	30.8226	29.8179	29.9166	30.5332	29.7329	30.5654	0	261.81	20768000000	114	24	24	24	Q6PKG0;E5RH50	Q9NWS0;M0QXD5;M0QYA2;M0R2P8;M0R3A4;M0R0J2;M0R3A8;M0QYF4	La-related protein 1	LARP1	0.901864	0.45417	0.342782	-0.677642	0.999679	0.965447	0.0152714	-0.0536067	0.999454	0.267977	0.571903	0.200992	0.019051	2.46207e-05	4.6087	-2.00112
29.5256	29.2657	29.1338	29.609	28.8138	29.6119	29.5585	28.6508	29.4978	29.3946	30.2808	28.7595	29.0516	29.9129	30.2256	28.3495	28.8984	27.1308	29.1145	29.6967	29.1363	29.1103	0	124.54	11315000000	123	11	11	11	E9PKG1;H7C2I1;Q99873;E9PQ98;E9PIX6;E9PNR9;H0YDE4	Q7L2J0	Protein arginine N-methyltransferase 1	PRMT1	0.901864	0.456167	0.340876	-0.245354	0.990013	0.830031	0.0809056	-0.0854619	0.999454	0.538125	0.269117	-1.02197	0.853768	0.524054	0.280624	-0.206152
24.8125	23.5629	26.3291	23.8913	24.9456	24.6358	23.3114	24.941	25.0327	23.8625	25.1886	24.8191	24.4318	24.0946	23.1589	24.6084	25.2893	24.237	23.6617	23.1206	25.483	25.193	0.00056625	5.5351	287220000	4	2	2	2	E7ERY0;F8W938;H0Y8B6;O15381	Q9UN86;D6RAC7;D6RB17;D6RGJ4;D6RBM9;D6REX8;D6RBR0;D6RE13;D6RBW8;D6R9X5;D6R9A4	Nuclear valosin-containing protein-like	NVL	0.901864	0.458504	0.338657	-0.304098	0.990013	0.816384	0.0881056	0.1135	0.999454	0.0472117	1.32595	-0.487954	0.976361	0.878959	0.0560315	-0.0547606
28.9688	28.7742	28.3951	29.3549	29.2222	29.4118	28.6706	28.7989	28.6709	30.6025	29.1116	28.6687	28.8933	29.409	29.1498	28.8982	28.9283	28.4352	28.4338	29.2216	28.8054	28.5836	0	185.5	8787900000	123	17	17	17	F5H7P7;Q96BP3;D6R9Q1	O75940	Peptidylprolyl isomerase domain and WD repeat-containing protein 1	PPWD1	0.901864	0.458721	0.338451	0.543229	0.990013	0.666971	0.175893	-0.333293	0.999454	0.563767	0.2489	-0.508511	0.846716	0.427917	0.36864	-0.391935
27.3321	27.1268	28.4686	26.2257	26.6534	26.9555	26.6395	26.8303	28.1245	26.5969	26.0914	27.5371	27.184	27.1121	26.1977	27.478	26.3438	27.0328	27.2042	26.2916	26.5928	27.1041	0	40.311	2347300000	22	7	7	7	B5MCF9;O00541;B3KXD6	Q9NPA8;E5RHX8;J3KNT2;E5RI00;E5RHT9;E5RJ84	Pescadillo homolog	PES1	0.901864	0.459211	0.337988	0.373344	0.990013	0.774235	0.111127	-0.216845	0.999454	0.830716	0.0805472	0.0370693	0.988991	0.946307	0.0239679	-0.037749
31.9553	32.3893	32.9607	31.6314	32.1067	33.1628	32.3196	32.8261	33.1313	32.1263	32.0254	33.1384	32.8157	33.8387	32.6177	32.8627	33.4252	32.332	33.5544	32.8427	32.7477	33.5872	0	323.31	115610000000	290	16	14	14	P52597	P60228;E5RGA2;H0YBR5;E5RIT4;H0YAW4;E5RHS5	Heterogeneous nuclear ribonucleoprotein F;Heterogeneous nuclear ribonucleoprotein F, N-terminally processed	HNRNPF	0.901864	0.45949	0.337724	-0.363686	0.990013	0.643173	0.191672	0.498326	0.999454	0.584275	0.233383	-0.718451	0.852125	0.501049	0.30012	0.371223
24.8669	25.9005	26.0526	26.5294	23.5595	25.8177	26.1295	25.2484	26.3825	24.6349	25.4823	26.1781	25.9326	24.1908	26.5595	26.5323	26.8328	24.7235	26.0473	24.9488	23.6238	24.9236	0.00056754	5.5787	1182000000	13	3	3	3	Q9BU76	O60506;F6UXX1	Multiple myeloma tumor-associated protein 2	MMTAG2	0.901864	0.459921	0.337317	-0.150982	0.990013	0.810206	0.0914048	-0.0796483	0.999454	0.296745	0.527616	-0.439831	0.985059	0.922603	0.0349853	0.0442098
29.1069	29.3895	29.8805	28.7478	28.721	29.1928	28.8976	29.0663	29.4088	28.7635	29.3186	28.9667	29.3756	29.9158	29.2947	28.8774	29.995	24.0899	29.5624	28.9346	28.8695	29.3639	0	70.673	9988100000	48	3	3	3	C9J4Z3;P61513;M0R0A1;Q6P4E4;E9PEL3;M0R2L6	Q15181;Q5SQT6	60S ribosomal protein L37a	RPL37A	0.901864	0.460097	0.337151	-0.965396	0.990013	0.348274	0.458079	2.64815	0.999454	0.492881	0.307258	1.63226	0.83092	0.116311	0.934379	2.86959
28.7899	29.2202	29.4366	29.6117	29.1125	28.358	28.7912	29.8619	29.7355	28.9284	28.1916	30.3439	29.3908	29.601	29.5316	30.0132	29.8297	28.4668	29.642	28.8388	28.3256	29.5291	0	32.381	10122000000	73	10	10	10	F8WJN3;Q16630	Q96B26	Cleavage and polyadenylation specificity factor subunit 6	CPSF6	0.901864	0.460788	0.336499	-0.403524	0.990013	0.259588	0.585716	-0.591472	0.999454	0.187586	0.726799	-0.532727	0.885266	0.619134	0.208215	0.323028
24.9131	22.9342	25.871	23.258	23.9408	24.1801	24.0837	24.7035	25.8058	24.1628	23.9544	23.6367	24.9956	24.6332	25.5202	24.3167	24.5965	24.5478	24.6867	24.7864	24.9163	25.6968	0	15.926	702530000	4	3	3	3	Q9UPT8;M0QY97	Q9UKJ3;K7EKU0	Zinc finger CCCH domain-containing protein 4	ZC3H4	0.901864	0.461239	0.336074	0.445537	0.990013	0.725154	0.13957	0.144381	0.999454	0.849587	0.0707921	0.105554	0.83092	0.102554	0.989047	-1.02227
29.4145	28.7273	29.0946	29.4161	28.3611	28.552	28.8465	28.3328	28.7535	28.5462	29.5459	28.6118	27.6466	27.8112	29.4124	28.3988	28.4151	28.3581	28.8528	29.4283	28.172	28.7642	0	40.669	7699800000	84	11	11	11	Q9Y3U8;J3QSB5	F8WJN3;Q16630;F8W084	60S ribosomal protein L36	RPL36	0.901864	0.463327	0.334112	0.31398	0.995012	0.869941	0.06051	0.127241	0.999454	0.536594	0.270354	-0.441471	0.83092	0.0761676	1.11823	-0.893687
27.5541	27.1692	27.5892	27.5405	27.9035	26.9406	27.6205	27.3384	27.9405	27.4265	27.1876	28.1388	27.2791	27.5945	27.8011	28.1209	27.5119	26.7173	27.5284	27.1658	27.2636	27.4474	0	39	2945700000	44	6	6	6	Q9UN81	P62258;B4DJF2;I3L3T1;K7EIT4;K7EM20;I3L0W5;P31947	LINE-1 retrotransposable element ORF1 protein	L1RE1	0.901864	0.464497	0.333017	-0.528399	0.990013	0.544489	0.264011	0.498203	0.999454	0.584406	0.233285	-0.512156	0.997193	0.98908	0.0047685	0.0110455
25.9939	25.3895	26.4308	25.4624	24.6539	27.3258	26.8136	25.6111	26.1822	26.4993	24.4867	26.8236	25.8457	27.1021	26.2153	25.546	26.1757	25.4096	25.6445	26.7505	25.3221	26.506	0	13.51	1209000000	26	5	5	5	Q01085;E7ETJ9;E7ETC0;A6NKZ9	E9PK91;E9PQN2;E9PKI6;E9PK09;E9PJA7;H0YF63;H0YF00	Nucleolysin TIAR	TIAL1	0.901864	0.46721	0.330488	0.308766	0.999679	0.996535	0.00150734	-0.00258573	0.999454	0.90514	0.0432844	-0.0680647	0.850099	0.438909	0.357626	-0.485498
24.6791	23.8736	25.343	25.3345	23.6565	25.4378	24.1275	23.3831	23.6368	24.2181	27.0783	23.4962	26.2738	24.4103	24.9498	23.6892	24.4197	25.0695	25.4256	25.7409	29.2534	26.2131	0	32.451	962410000	9	3	3	3	J3QKR3;P49720;J3KSM3;J3KRR2	P52272;M0R019;M0R2T0;M0R0N3;M0R2I7;M0QYQ7;M0R0Y6;M0QYL3;M0QY96	Proteasome subunit beta type-3	PSMB3	0.901864	0.467562	0.330161	-0.218033	0.999679	0.972001	0.0123331	0.0161463	0.999454	0.441119	0.355444	0.286156	0.839142	0.247865	0.605785	0.497711
31.9732	33.9976	33.3824	32.7633	34.5663	31.7278	32.0779	34.6422	33.676	32.4567	32.9342	34.0294	34.2354	33.4828	32.3621	34.7446	33.9826	33.5679	33.6728	32.2482	33.0552	33.8621	0	323.31	166970000000	214	10	10	10	P01834	Q9Y6A4;H3BPA3	Ig kappa chain C region	IGKC	0.901864	0.469044	0.328786	0.248846	0.990013	0.486133	0.313245	0.310193	0.999454	0.6018	0.220548	0.218869	0.83092	0.225486	0.646881	-0.718964
32.9563	32.4478	32.685	33.0055	31.9075	33.1964	32.2557	31.7591	32.1297	33.2298	32.9825	32.2424	32.7431	32.5763	32.9954	31.6322	32.4186	33.2732	31.3921	32.3126	33.0291	32.4262	0	298.61	110730000000	162	15	15	15	C9J9K3;P08865;A6NE09	G3V5I6	40S ribosomal protein SA	RPSA;RPSAP58	0.901864	0.469277	0.328571	0.857526	0.999679	0.885702	0.0527124	0.10935	0.999454	0.990229	0.00426448	0.0196829	0.83092	0.181929	0.740097	2.12475
30.5547	31.2418	31.3616	29.9097	30.879	30.8842	30.2253	30.8757	31.1448	30.0584	30.798	31.157	30.7398	30.7611	31.3608	30.8436	31.5929	30.153	30.3719	30.9796	30.9339	31.7196	0	211.94	32593000000	220	16	13	13	Q9UN86;D6RAC7;D6RB17;D6RGJ4	Q92900	Ras GTPase-activating protein-binding protein 2	G3BP2	0.901864	0.469517	0.328349	-0.314086	0.990013	0.431182	0.365339	0.258547	0.999454	0.125334	0.901932	-0.514432	0.846716	0.26183	0.581981	-0.595501
28.3553	29.397	29.7997	27.2732	29.4975	29.5899	27.3013	29.7203	29.415	28.3964	28.5632	29.7348	29.601	29.334	28.3062	29.45	28.9965	29.8125	30.1067	28.0885	29.2642	29.6302	0	61.882	9271800000	74	5	5	5	P19388	Q96HR3	DNA-directed RNA polymerases I, II, and III subunit RPABC1	POLR2E	0.901864	0.469537	0.32833	0.396354	0.990013	0.282196	0.549449	-1.10512	0.999454	0.686058	0.163639	0.374786	0.977171	0.897184	0.0471185	-0.140289
24.7817	26.245	24.7286	25.1334	24.5622	25.0694	23.3257	24.6032	23.395	22.7001	28.0381	24.3553	26.4883	24.9927	23.2335	25.7566	23.5594	26.3204	25.9686	24.3119	27.6708	24.7003	0	26.18	650240000	11	3	3	3	P10768;H7BZT7;X6RA14	Q9UQ80;F8VR77;F8W0A3;H0YIN7	S-formylglutathione hydrolase	ESD	0.901864	0.46983	0.328059	-1.1314	0.990013	0.234337	0.63016	2.67635	0.999454	0.539113	0.26832	1.39081	0.846716	0.362987	0.440109	1.45063
26.9007	23.8693	27.2435	26.5951	26.9283	26.8156	26.9459	26.895	26.7451	27.2092	25.5356	27.9222	26.7406	25.6392	22.8111	24.5461	26.9751	24.8961	27.5231	26.6495	26.1456	27.9114	0	47.806	1668900000	24	19	1	1	G3V5I6	F5GYC1;E7EUE1;P28288		ZC3H14	0.901864	0.470477	0.327462	0.240237	0.990013	0.653018	0.185075	-0.336058	0.999454	0.665416	0.176907	0.463342	0.850099	0.442026	0.354552	1.04741
31.7126	32.2577	32.4761	31.0823	29.9688	32.0868	31.2791	31.0068	31.4677	30.7731	31.6584	31.0317	31.4472	31.453	31.6488	30.8671	31.4833	32.0825	31.2299	31.1928	31.6	31.651	0	310.79	50401000000	122	16	16	13	P26599;A6NLN1	P09936;D6R956;D6RE83;D6R974;D6RF53	Polypyrimidine tract-binding protein 1	PTBP1	0.901864	0.470704	0.327252	-1.00279	0.990013	0.362914	0.440196	2.10369	0.999454	0.625112	0.204042	1.61532	0.83092	0.0559616	1.25211	3.19726
29.1282	28.5039	28.9882	29.1574	28.4139	28.8633	28.875	28.3454	28.9008	28.8795	28.6593	29.2197	27.8498	28.9821	29.1394	28.4761	29.0717	28.4327	28.942	28.9869	28.5759	29.0223	0	82.799	7836100000	91	17	17	17	Q9H0D6;B4DZC3	X6RJP6;P37802	5-3 exoribonuclease 2	XRN2	0.901864	0.471329	0.326676	0.738192	0.990013	0.305664	0.514755	2.1964	0.999454	0.963407	0.0161901	-0.0996943	0.846716	0.323154	0.490591	1.87136
32.3631	31.3167	32.1744	32.334	31.4027	32.89	32.5647	31.4875	32.0055	33.2519	31.8319	31.863	31.1968	31.011	32.0272	31.0902	31.2815	31.9709	32.026	32.6663	31.3441	31.3387	0	323.31	69620000000	398	31	31	31	Q96FV9;R4GMN4	J3KPW7;B3KRS5;Q92769;Q5TEE2;H3BM24;E5RK19;E5RFI6;E5RJ04;E5RGV4;E5RHE7;E5RH52;E5RG37;E5RFP9;E7ESJ6;O15379	THO complex subunit 1	THOC1	0.901864	0.47202	0.32604	-0.295048	0.990013	0.733491	0.134605	0.332334	0.999454	0.584076	0.233531	0.216739	0.846716	0.318987	0.496227	0.733375
27.1999	27.1873	27.357	27.7597	25.2461	27.9972	27.3058	25.1677	26.8977	28.6589	25.6038	27.0538	26.9109	27.4793	27.4171	23.7297	26.8755	26.6691	26.269	27.5715	25.5999	26.5246	0	52.423	2242600000	24	10	10	10	Q5JVF3	E5RGS9;Q9NRG0	PCI domain-containing protein 2	PCID2	0.901864	0.472163	0.325908	-0.696745	0.990013	0.356098	0.448431	0.684707	0.999454	0.584335	0.233338	-0.707047	0.996241	0.983044	0.00742715	0.0216122
28.3832	28.6997	29.177	28.3883	28.556	28.9388	27.9781	28.5519	28.4944	28.1877	29.1172	28.8901	28.7158	28.496	28.4581	28.9792	28.4398	28.3392	28.4688	28.4041	29.2597	28.9963	0	97.502	6849700000	80	9	9	9	F5H5I6;H0Y8R1;H0YAK1;Q12849	P49257	G-rich sequence factor 1	GRSF1	0.901864	0.472228	0.325848	-0.601402	0.990013	0.571401	0.243059	1.02011	0.999454	0.629428	0.201054	0.526756	0.846716	0.284072	0.546571	1.97228
28.179	24.088	27.4108	28.9205	28.0159	27.2877	28.7922	24.9812	28.0018	28.7046	27.8983	27.9051	25.2572	27.4481	29.1185	24.15	25.4078	22.6878	27.518	28.5315	28.2427	28.3445	0	36.581	4334100000	33	6	5	5	Q13243	H3BVG0;Q8N1F7;H3BRD9;H3BVE2;H3BV15;H3BMX0;H3BP95	Serine/arginine-rich splicing factor 5	SRSF5	0.901864	0.474093	0.324136	-1.15604	0.990013	0.213185	0.671244	-1.77932	0.999454	0.377841	0.422691	0.976292	0.83092	0.0835103	1.07826	0.623993
29.9649	30.0798	31.6095	28.1838	29.6354	29.4324	26.9694	30.2838	30.626	28.5202	29.4868	29.5251	29.4862	29.7458	26.8693	29.9352	27.4988	29.5406	29.9967	26.9839	29.6342	29.1601	0	323.31	13641000000	132	43	43	43	P12270	B5MDF5;P62826;F5H018;J3KQE5;H0YFC6;B4DV51	Nucleoprotein TPR	TPR	0.901864	0.474249	0.323994	-1.88884	0.990013	0.69624	0.157241	1.05113	0.999454	0.769091	0.114022	1.29021	0.83092	0.172086	0.764255	3.43504
34.326	33.9487	33.9163	34.3099	33.7984	34.4562	34.4321	34.4608	34.4335	34.5624	33.5213	34.7564	34.0288	35.0177	34.2737	34.0364	34.2486	34.6297	34.0963	34.4303	34.3144	34.5277	0	323.31	337650000000	644	24	24	24	Q15428;K7EMT0	K7ELW0;Q99497;K7EN27	Splicing factor 3A subunit 2	SF3A2	0.901864	0.474436	0.323822	-1.00581	0.997281	0.880388	0.0553261	0.24732	0.999454	0.673479	0.171676	1.35349	0.898758	0.712328	0.14732	0.714886
26.75	28.0446	28.0335	26.5767	27.9329	27.444	26.4862	28.0145	27.2492	26.6487	27.1825	28.3971	27.7662	27.3508	25.9991	28.5065	27.7732	27.6245	28.6725	27.1937	28.2525	27.9971	0	58.96	3219300000	42	5	5	5	K7EIE8;O95983	P30041	Methyl-CpG-binding domain protein 3	MBD3	0.901864	0.474653	0.323624	-0.942803	0.990013	0.447461	0.349245	1.72041	0.999454	0.834838	0.0783978	-0.434424	0.83092	0.226414	0.645096	2.72996
24.2203	24.3093	25.2067	24.5232	25.1072	23.4372	23.6858	24.3261	24.7734	24.107	26.8149	22.4127	26.113	24.6103	23.9925	24.7829	24.5648	23.697	23.5575	23.7849	26.3793	25.2584	0	21.215	274050000	5	3	3	3	P22307;H0YF61	P18583;H7C1M2;H7C2G8;J3QSZ5	Non-specific lipid-transfer protein	SCP2	0.901864	0.474927	0.323373	0.309885	0.990013	0.55977	0.25199	-1.1069	0.999454	0.628754	0.201519	0.549291	0.85464	0.53099	0.274914	0.448889
29.5292	26.4502	27.1942	27.9734	27.9499	27.1994	29.2315	28.1458	27.7549	28.4005	27.9838	27.0022	27.5289	26.7216	29.5075	27.8524	27.3871	27.2901	26.5289	27.5965	27.2847	27.0744	0	20.636	4343800000	30	4	4	4	Q92522	P51114;B4DXZ6;C9JAJ4;C9JZE0;C9JY20;H7C4S4;C9JYQ6	Histone H1x	H1FX	0.901864	0.475651	0.322712	-0.144132	0.990013	0.423724	0.372917	0.3006	0.999454	0.144928	0.838848	-0.299605	0.83092	0.141272	0.849945	-0.6199
28.1416	26.6516	27.1622	27.4606	24.1831	27.5755	27.5096	25.844	26.6288	26.4469	26.527	26.509	26.5848	27.3076	28.575	26.8985	26.2899	26.337	26.0867	27.1743	26.4997	26.7511	0	42.56	2344200000	38	5	5	5	Q9NUD5	O94992	Zinc finger CCHC domain-containing protein 3	ZCCHC3	0.901864	0.475986	0.322406	0.299542	0.999679	0.970863	0.0128421	-0.0224794	0.999454	0.866953	0.0620044	0.1224	0.95468	0.826829	0.0825841	-0.095754
28.0479	28.9788	29.1089	28.2942	28.8488	28.8206	27.6679	28.962	29.2984	28.2811	29.2521	28.6885	29.0854	27.3775	28.3144	28.634	28.46	29.4435	28.9658	28.5803	29.1051	28.4411	0	178.86	6653400000	100	12	12	12	P52292;J3QLL0;J3KS65	B8ZZ10;A8MYV2;Q9NQ29;B8ZZ09	Importin subunit alpha-1	KPNA2	0.901864	0.476768	0.321693	0.424486	0.990013	0.160109	0.795584	1.07228	0.999454	0.849762	0.0707027	-0.206253	0.846716	0.331337	0.47973	0.841892
30.3828	30.3368	30.3095	29.0345	30.6404	30.3378	29.1586	30.4477	30.9528	29.9094	29.1329	31.2227	29.7771	31.3609	30.6076	30.6025	31.128	29.3673	30.5735	29.8394	28.8026	30.4031	0	28.374	20040000000	69	6	6	6	Q3MHD2;K7ELG9	U3KPY1;U3KQB0;P61218;U3KQS8;F8WC47;B0QYL8;B0QYL9	Protein LSM12 homolog	LSM12	0.901864	0.477027	0.321457	-0.269503	0.990013	0.30727	0.51248	-0.51922	0.999454	0.0320716	1.49388	0.738521	0.879403	0.598861	0.222674	-0.302504
28.158	28.7751	28.6924	28.2575	29.5319	27.2909	28.2502	29.5443	29.1641	27.6893	28.8135	28.8229	29.3045	28.9996	29.0236	29.6363	28.8406	29.1772	28.5711	28.5347	29.4748	29.5765	0	36.728	7836200000	56	5	5	5	B4DTG6;Q8ND56	O75844	Protein LSM14 homolog A	LSM14A	0.901864	0.477293	0.321215	-0.591673	0.990013	0.787802	0.103583	-0.250846	0.999454	0.205495	0.687198	-0.861513	0.869794	0.574221	0.240921	0.294523
24.7004	22.3268	24.3225	24.6509	24.0766	24.5843	25.0974	26.2687	23.9814	23.3012	26.7633	23.4913	25.4943	23.9065	23.0211	24.5162	23.4828	25.1675	24.3192	22.3403	26.5467	25.1377	0	12.405	245930000	7	4	4	4	Q9BXJ9	E9PJ24;F8WEF5;Q9P1Y6	N-alpha-acetyltransferase 15, NatA auxiliary subunit	NAA15	0.901864	0.477412	0.321107	0.684867	0.990013	0.588789	0.23004	0.206113	0.999454	0.623552	0.205127	-0.465821	0.83092	0.21679	0.66396	-0.883031
30.6519	30.3526	30.3734	29.5332	30.006	29.999	30.0373	30.6474	30.1091	29.4601	30.1849	30.136	30.329	30.1944	30.6986	29.3656	29.867	29.0133	30.3736	29.876	30.3416	30.1699	0	18.527	18508000000	14	5	5	5	H0YN88;H0YK46;P0CW22;P08708;H0YN73	O60884;H3BMW5	40S ribosomal protein S17-like;40S ribosomal protein S17	RPS17;RPS17L	0.901864	0.478105	0.320477	0.805807	0.990013	0.304721	0.516097	1.51834	0.999454	0.712316	0.147327	0.291808	0.858743	0.546242	0.262615	1.12616
28.47	28.5181	28.5487	28.4418	29.1273	28.6067	28.4774	29.0367	28.6365	28.6778	28.7074	29.0291	29.1839	28.4689	28.9742	28.7958	28.772	28.9599	28.5514	28.5135	29.5427	29.3224	0	80.64	6954700000	72	16	16	16	Q8IWZ8	Q9NQ55;H7C446;A8MV53	SURP and G-patch domain-containing protein 1	SUGP1	0.901864	0.480227	0.318553	0.671897	0.995012	0.865618	0.0626737	-0.205386	0.999454	0.254206	0.594814	-1.28729	0.83092	0.162308	0.789659	0.869914
31.948	32.152	32.9823	31.6817	31.8067	32.351	31.2951	31.9003	31.9058	32.0573	31.8963	32.1234	31.9301	31.9054	31.0554	32.3286	31.5665	32.3517	32.6707	31.8219	32.1192	31.7637	0	323.31	67261000000	248	17	17	12	Q09028	O43447;C9JQD4;A6NNE7;H0YEL5;A6NM32;C9JAN8	Histone-binding protein RBBP4	RBBP4	0.901864	0.481972	0.316978	0.200586	0.990013	0.36179	0.441544	-0.521755	0.999454	0.671682	0.172836	-0.556118	0.852125	0.495385	0.305057	-0.341007
37.0203	37.5069	36.9797	37.5253	38.4695	36.2448	37.1982	38.3391	37.9273	37.1567	37.2505	38.0631	37.4646	38.2501	37.3156	38.1241	38.2663	37.2007	37.5207	37.21	36.9339	37.9287	0	323.31	2932200000000	1715	49	49	23	Q9UHX1;H0YEM1	P01857;P01861	Poly(U)-binding-splicing factor PUF60	PUF60	0.901864	0.482071	0.316889	0.569411	0.990013	0.633868	0.198001	0.485729	0.999454	0.790023	0.10236	-0.100857	0.995626	0.9709	0.0128254	0.0280914
27.9779	28.066	28.1689	28.091	28.6789	27.6777	28.2425	28.577	28.2904	28.1411	28.1219	28.4148	28.3245	24.3322	28.7926	28.7787	28.4361	27.9336	24.0584	28.3433	28.3025	28.3976	0	42.566	4449700000	24	8	8	7	Q9Y383	Q14331;E9PRR7;H0YEZ2;F5H5R5;Q9BZ01;E9PLY7	Putative RNA-binding protein Luc7-like 2	LUC7L2	0.901864	0.48374	0.315388	-1.06444	0.995012	0.86196	0.0645129	0.136258	0.999454	0.437672	0.358851	2.10423	0.83092	0.15695	0.804239	-0.668226
27.5925	27.7529	28.4894	28.127	28.4459	28.5664	27.3986	28.1695	28.1567	28.5966	27.9709	28.7977	28.0609	28.6187	28.0567	29.2223	28.8306	27.6072	28.1965	28.1978	28.3298	28.651	0	92.453	5108200000	63	12	12	12	Q92917	Q9Y547;A6NIR2;X6R7Y7	G patch domain and KOW motifs-containing protein	GPKOW	0.901864	0.485594	0.313727	0.368237	0.990013	0.680114	0.167418	0.619458	0.999454	0.651878	0.185834	-0.645587	0.852125	0.501276	0.299923	1.03781
26.469	25.7025	25.7787	26.481	25.7522	26.442	26.1155	25.8685	23.7162	26.3989	26.3857	26.1032	26.0019	25.966	26.8008	23.5151	26.5564	26.1369	26.1294	26.818	26.1593	25.7173	0	30.652	1180800000	14	5	5	5	B7ZKM0;Q15020	P10155;H0Y9N5;G5E9R9;D6RE09;D6RDN1	Squamous cell carcinoma antigen recognized by T-cells 3	SART3	0.901864	0.485849	0.313499	0.32854	0.990013	0.474911	0.323388	-0.401072	0.999454	0.186461	0.729412	-1.40729	0.852063	0.472048	0.326014	-0.393319
29.4387	28.9661	29.5136	29.1833	28.9849	28.8248	29.4006	29.3783	29.5336	29.3564	28.4746	29.373	28.7962	29.2324	29.4058	29.3348	29.2913	29.2927	29.4736	29.3589	28.4063	29.678	0	107.32	9891700000	108	18	18	18	O43290	P04080	U4/U6.U5 tri-snRNP-associated protein 1	SART1	0.901864	0.4865	0.312917	-1.02168	0.999679	0.925199	0.0337647	0.239435	0.999454	0.904375	0.0436515	-0.299158	0.83092	0.197918	0.703514	2.19618
26.2752	27.5306	26.8474	25.225	27.5779	26.9621	25.312	27.4139	28.0795	25.2902	25.8511	28.8333	26.4657	26.5925	27.135	26.9925	27.5183	26.3302	28.5035	25.6508	25.8715	27.9624	0	36.708	2144200000	23	1	1	1	Q9BUT9	P37837;F2Z393;E9PM01;E9PKI8	Protein FAM195A	FAM195A	0.901864	0.488276	0.311335	-0.890541	0.990013	0.358613	0.445374	1.40319	0.999454	0.482436	0.31656	1.37899	0.885266	0.643732	0.191295	0.45244
23.8147	26.3501	25.134	25.2415	27.5334	26.5142	22.8322	25.9639	25.9626	25.2595	28.2189	26.0127	26.614	24.2007	25.6409	27.3813	26.3622	26.022	25.7417	24.7714	27.9905	26.1226	0	32.74	1301000000	20	8	8	8	P41227;F8W808;A8MWP7	Q9BRS2;E9PFQ8	N-alpha-acetyltransferase 10	NAA10	0.901864	0.488321	0.311295	-0.804668	0.990013	0.410206	0.386998	1.02993	0.999454	0.518264	0.285449	1.57361	0.83092	0.0651163	1.18631	-1.30002
23.5428	24.9944	27.2675	24.1475	24.2748	27.3871	22.9121	25.9321	26.0733	22.3258	29.1328	24.5437	28.9529	25.0798	24.3777	25.2318	25.1667	26.0883	24.2145	23.8576	27.9124	26.1721	0	19.853	1995100000	10	16	2	1	F8VZX2;H3BRU6;B4DXP5;F8W0G4;F8VXH9	Q12996;H0YE74;E9PJ06;E9PLP8	Poly(rC)-binding protein 2	PCBP2	0.901864	0.488975	0.310713	-0.237694	0.990013	0.796934	0.0985776	-0.425574	0.999454	0.767918	0.114685	1.01311	0.852125	0.511925	0.290794	-0.527271
23.376	23.5383	24.2677	25.9389	25.7079	22.8578	24.3764	23.6347	25.3834	24.6472	24.9192	25.1304	25.2922	22.2478	26.0196	24.0963	23.0881	23.7136	24.9252	23.2951	25.3748	24.5921	0.00057307	5.7802	454560000	3	3	3	3	Q9UGR2	H0YL53;F8W9B5;O43663;G3V3N7	Zinc finger CCCH domain-containing protein 7B	ZC3H7B	0.901864	0.490764	0.309127	0.27096	0.990013	0.61003	0.214649	-0.198236	0.999454	0.766622	0.115419	-0.319701	0.852125	0.475302	0.32303	-0.585177
25.1114	24.2456	25.1357	23.5885	24.9075	25.037	22.1367	22.6677	24.7387	24.2355	24.6211	24.8683	23.8886	25.0185	24.9953	23.2062	24.5088	23.9995	24.3688	24.4945	24.4607	24.7629	0	11.275	284430000	8	6	6	6	B9ZVT1;Q8IXT5	Q15543	RNA-binding protein 12B	RBM12B	0.901864	0.491309	0.308645	-0.559413	0.990013	0.176252	0.753865	1.28598	0.999454	0.432822	0.363691	1.17439	0.911321	0.734531	0.13399	0.219645
32.6253	32.7864	33.0075	31.8617	32.5776	32.5662	32.1699	32.808	32.9837	31.9026	32.0458	33.2398	32.6109	32.6721	32.6589	32.7479	33.185	32.511	32.5631	32.0905	32.4876	33.2517	0	323.31	103130000000	465	32	30	29	Q96I24	F8WE88;Q9Y4I1;G3V394;F8W6H6;Q9UES5;O95317;E7ERV5	Far upstream element-binding protein 3	FUBP3	0.901864	0.492009	0.308027	-1.58284	0.609599	0.00811596	2.09066	-1.89047	0.999454	0.225429	0.64699	1.75133	0.841563	0.25536	0.592847	-0.826557
32.9645	33.5581	33.765	32.809	33.8131	33.4418	32.4234	33.7649	33.8373	32.6302	33.4307	34.1853	33.5215	33.3131	33.5686	33.5333	33.661	33.067	32.8298	33.2312	33.7674	33.9945	0	323.31	183240000000	646	24	24	21	Q13283;F5H4D6	Q5QNZ2;P24539	Ras GTPase-activating protein-binding protein 1	G3BP1	0.901864	0.494184	0.306111	-0.407167	0.990013	0.508429	0.29377	1.23359	0.999454	0.495413	0.305033	0.950601	0.852063	0.468483	0.329306	1.12734
28.02	28.1347	28.6578	27.7762	27.7998	28.9566	27.4425	28.2856	28.4847	27.6476	28.3091	28.7552	28.2084	27.9196	28.7727	28.4814	28.9287	28.0881	27.4906	27.6359	27.4571	28.2647	0	137.39	4923000000	69	15	14	12	Q5JSZ5	P49773;D6RC06;D6REP8;D6RE99;D6RD60	Protein PRRC2B	PRRC2B	0.901864	0.49467	0.305684	-1.09182	0.990013	0.41658	0.380302	2.12219	0.999454	0.980431	0.00858281	-0.0745487	0.869794	0.581578	0.235392	1.19039
29.8658	29.0429	29.7939	29.6977	28.4088	29.3412	30.0707	28.4834	29.6523	29.5049	29.0396	29.0625	28.9982	29.2304	30.2129	27.9986	28.4938	29.1095	29.1173	29.8847	28.5164	28.8296	0	34.96	10982000000	113	8	8	8	M0QYS1;P40429;Q6NVV1	P06493;E5RIU6	60S ribosomal protein L13a;Putative 60S ribosomal protein L13a protein RPL13AP3	RPL13A;RPL13AP3	0.901864	0.495361	0.305078	-0.577934	0.990013	0.507235	0.294791	1.27669	0.999454	0.592808	0.227086	0.822777	0.892691	0.664907	0.177239	0.824919
32.8189	34.1127	32.6032	33.3603	34.4282	32.0842	33.6028	34.5763	33.8365	33.7236	33.1568	33.1503	34.0256	33.1883	33.7751	34.0917	34.6434	34.3084	32.8669	33.0047	32.9068	33.351	0	295.73	192930000000	105	27	1	1	E9PQ56;E9PN18;E9PMU7	A6NCC9;E9PME3;C9JHT9;C9JJV1;Q9Y5U2;E9PL88;C9JDU0		PUF60	0.901864	0.496303	0.304253	1.18206	0.990013	0.503953	0.29761	-0.334501	0.999454	0.144699	0.839535	0.930938	0.846716	0.303334	0.518079	0.922541
31.2703	31.4778	31.5884	30.1131	31.6039	31.8386	30.4711	31.948	32.1741	30.5877	30.8058	32.3105	31.3946	32.2607	31.6873	31.9458	32.4683	31.1359	31.4708	30.6396	30.9722	32.0014	0	311.85	46782000000	422	29	29	29	Q8WWM7;H3BUF6	Q8TAD8	Ataxin-2-like protein	ATXN2L	0.901864	0.497539	0.303173	-0.669888	0.990013	0.509424	0.292921	-0.797632	0.999454	0.372854	0.428461	-1.08315	0.897074	0.683657	0.165162	-0.534005
26.1109	26.958	27.7152	26.6683	26.7307	26.5143	26.7563	27.0058	27.1092	26.6002	26.0861	27.3731	26.9246	26.2918	26.6663	27.6551	27.3345	27.0506	27.2281	27.1939	27.019	27.3226	0	21.683	1982400000	47	4	4	4	Q15024	Q9BYG3;C9J6C5;C9J808	Exosome complex component RRP42	EXOSC7	0.901864	0.497651	0.303075	-0.936347	0.990013	0.441131	0.355432	0.595634	0.999454	0.520022	0.283978	-0.76454	0.846716	0.321736	0.492501	-0.611629
28.4343	28.0918	28.0225	27.7221	28.0188	27.4485	28.509	28.1569	28.0473	27.58	27.7936	27.9545	27.8611	28.9877	28.2703	28.5916	27.883	27.7613	28.8818	27.9183	28.1928	28.257	0	51.359	4489000000	60	11	11	11	Q4G0J3;D6RFF0;H0YA82	P30153;F5H3X9;C9J9C1;B3KQV6;E9PH38;P30154;E9PPI5;E9PNM7;E9PHZ6	La-related protein 7	LARP7	0.901864	0.497665	0.303063	-0.631493	0.990013	0.500319	0.300753	1.11388	0.999454	0.911733	0.0401325	-0.178189	0.846716	0.333653	0.476705	1.33071
29.9351	30.123	30.233	29.671	29.2781	30.5688	29.9484	30.3857	30.1714	30.087	29.3813	30.1819	30.0697	30.1051	29.8646	29.9078	30.4863	30.157	29.8119	30.2143	29.8956	30.1062	0	129.72	16807000000	174	20	20	20	Q9BXP5;H7C3A1	H7BYM6;P17096	Serrate RNA effector molecule homolog	SRRT	0.901864	0.49773	0.303006	1.38009	0.990013	0.311799	0.506125	-0.593587	0.999454	0.0538146	1.2691	1.09044	0.839888	0.250972	0.600374	2.08626
27.3179	28.2597	29.5558	25.9178	26.7483	28.4389	26.242	26.6155	27.6193	26.2078	28.7452	26.2807	28.0621	25.4686	25.8596	23.6749	25.1927	27.1133	27.0123	26.2758	27.3289	26.0263	0	58.342	3027600000	35	14	14	14	P46060;F8W7I9	P63151;E5RIY1;E5RFR9;Q66LE6;Q00005;Q9Y2T4	Ran GTPase-activating protein 1	RANGAP1	0.901864	0.498047	0.30273	-0.441114	0.990013	0.414637	0.382332	0.2474	0.999454	0.215263	0.667031	-1.78006	0.83092	0.145427	0.837355	1.69433
26.8307	27.518	27.7478	26.5105	26.0157	28.0099	26.9905	26.6207	26.687	27.0671	27.3734	26.2214	28.1176	26.1226	26.6168	26.2893	26.9717	27.4126	26.4975	26.0201	28.4992	26.9804	0	41.148	2370200000	35	9	9	5	Q9P2K5	M0R1A7;Q02543;M0R3D6;M0R117;M0R0P7	Myelin expression factor 2	MYEF2	0.901864	0.500688	0.300433	-0.317632	0.990013	0.520273	0.283769	0.257871	0.999454	0.633344	0.19836	0.166807	0.851024	0.450327	0.346472	-0.360898
33.3775	33.1331	32.942	34.1103	34.0175	32.6743	33.6518	33.7361	33.4548	33.5387	33.4254	33.9612	33.4337	33.3526	32.9726	33.7203	33.4886	33.6201	34.0339	33.3653	33.7276	34.0486	0	323.31	186400000000	731	36	34	34	P11021	O43290;E9PQI8	78 kDa glucose-regulated protein	HSPA5	0.901864	0.501789	0.299479	0.131347	0.990013	0.833956	0.0788568	0.0703176	0.999454	0.258665	0.587262	0.368836	0.885266	0.635752	0.196712	-0.196239
30.8617	31.3085	31.0457	30.3682	30.1157	30.4493	30.0044	31.1249	31.0994	30.0648	30.2959	30.6884	30.4519	29.5863	30.8152	30.3821	31.5323	31.3332	30.6675	30.1778	30.801	30.8542	0	82.769	27436000000	80	8	8	8	K7ERI7;P35268;K7ELC4;K7EMH1;K7EP65;K7EKS7	U3KQU1;U3KQI9;U3KQM8;Q9NPI6	60S ribosomal protein L22	RPL22	0.901864	0.502473	0.298887	0.899323	0.990013	0.732671	0.135091	0.377745	0.999454	0.486755	0.31269	0.615613	0.846716	0.274869	0.560875	-1.03243
30.5015	29.9364	30.1776	30.4638	30.1279	29.0512	30.4437	29.7424	30.1141	29.8151	29.9386	29.9924	29.6435	29.3869	31.0109	29.8	30.2812	30.0874	29.6067	30.0643	29.4082	29.919	0	39.815	17665000000	97	11	11	11	P61254;J3QRI7;J3QQQ9;J3QQV1;J3KTJ8;J3QRC4;J3KSS0;E5RIT6;Q9UNX3	P19387;H3BRR2	60S ribosomal protein L26;60S ribosomal protein L26-like 1	RPL26;RPL26L1	0.901864	0.503946	0.297616	-0.445044	0.999679	0.965668	0.0151723	-0.0299244	0.999454	0.366165	0.436323	-1.38529	0.852125	0.483492	0.315611	0.703854
33.0376	33.1129	33.5201	32.595	32.671	34.1925	32.7804	32.6802	32.6861	33.7555	33.0052	32.8005	33.3934	33.038	32.4767	32.5136	32.7927	33.056	33.167	32.7891	33.8773	33.1949	0	323.31	148450000000	501	26	26	26	Q96DI7;B4DQJ1	O15212;A2AB88	U5 small nuclear ribonucleoprotein 40 kDa protein	SNRNP40	0.901864	0.504023	0.29755	0.471669	0.990013	0.271103	0.566866	1.58324	0.999454	0.583714	0.2338	-0.735227	0.83092	0.181843	0.740303	1.95779
24.5905	23.5645	27.3325	24.6271	24.1883	24.772	23.9405	22.9271	23.2211	21.1687	26.2797	26.2324	25.9055	25.8527	24.9597	24.6124	25.9947	24.2975	27.6696	23.3737	24.2762	24.0541	0	16.531	901030000	21	6	6	6	E9PMG1;H0YDT0;Q96D71;H7C1V2	E9PBS1;P22234;D6RF62	RalBP1-associated Eps domain-containing protein 1	REPS1	0.901864	0.506911	0.295068	-0.839088	0.990013	0.232513	0.633553	2.12481	0.999454	0.972004	0.0123321	-0.0858917	0.852063	0.466581	0.331073	1.18199
32.6994	32.8693	32.9677	32.3443	32.2703	32.4264	32.2782	32.7907	32.4961	32.1565	32.3752	32.6011	33.0888	32.5157	33.7393	32.4114	33.1333	32.67	32.1215	32.0249	32.6218	32.8156	0	323.31	109220000000	389	26	26	23	Q9NZI8	P04406;E7EUT5;O14556	Insulin-like growth factor 2 mRNA-binding protein 1	IGF2BP1	0.901864	0.507015	0.294979	-0.981673	0.990013	0.566319	0.246939	1.65661	0.999454	0.620523	0.207242	2.21293	0.83092	0.171146	0.766634	3.47691
29.4077	29.7757	29.5598	29.0895	28.7925	28.9193	28.8752	29.1017	29.6919	28.1348	29.3558	29.3993	29.7628	29.6351	29.5166	28.8272	29.3681	28.9879	29.3628	28.6116	28.8871	29.5055	0	42.61	10190000000	37	5	5	5	E5RI99;P62888	P12273	60S ribosomal protein L30	RPL30	0.901864	0.50775	0.29435	-0.830164	0.990013	0.578326	0.237827	0.568162	0.999454	0.715506	0.145387	-0.179661	0.846716	0.412885	0.384171	0.80659
31.6065	30.1355	31.428	31.45	29.4771	30.5841	31.6616	29.7255	30.7325	31.2475	30.0596	30.2868	30.0742	30.0647	31.5124	28.9335	30.1448	29.8376	30.6077	31.4663	29.2248	30.2055	0	107.41	29824000000	149	8	8	8	P61313;E7EQV9;E7ENU7;E7EX53	P16403	60S ribosomal protein L15;Ribosomal protein L15	RPL15	0.901864	0.509352	0.292982	-0.687119	0.990013	0.423763	0.372877	0.820141	0.999454	0.668216	0.175083	1.07403	0.852063	0.472924	0.325209	-0.525363
25.344	23.465	26.2374	24.6381	24.8759	26.6619	25.321	23.7063	25.9717	23.5079	27.4433	25.3054	26.672	25.5866	26.0401	23.3506	27.2736	23.8969	23.8044	25.834	26.276	26.4008	0	20.781	1038900000	15	5	5	4	O43347;H0YHB7	Q9Y490;Q5TCU6	RNA-binding protein Musashi homolog 1	MSI1	0.901864	0.509898	0.292517	-0.614281	0.990013	0.814376	0.0891749	0.474911	0.999454	0.742503	0.129302	0.619977	0.83092	0.150532	0.822372	1.91337
25.5187	25.3815	26.284	24.4391	25.8414	24.7531	23.5521	26.191	25.6594	24.6265	25.0996	25.3878	23.7036	24.7518	25.2058	25.2735	24.8075	23.2715	25.3581	24.6644	24.4752	24.2982	0	7.2223	430000000	15	3	3	3	O00566	Q01469;I6L8B7;A8MUU1	U3 small nucleolar ribonucleoprotein protein MPP10	MPHOSPH10	0.901864	0.510672	0.291858	0.869708	0.990013	0.214601	0.668369	1.63863	0.999454	0.981612	0.00806004	0.0251579	0.891694	0.663494	0.178163	0.680014
30.6258	31.9121	31.987	30.6608	31.9601	32.6915	30.1603	31.501	31.6064	31.4464	31.6364	32.3078	31.9336	31.9007	31.7176	31.8889	32.2728	31.3882	31.6214	31.3001	32.0926	32.2213	0	234.32	55474000000	258	11	11	11	Q13347	O95793;Q5JW30;Q5JW28	Eukaryotic translation initiation factor 3 subunit I	EIF3I	0.901864	0.510705	0.29183	0.133203	0.999679	0.988612	0.00497398	-0.00379817	0.999454	0.536279	0.270609	0.0906696	0.83092	0.133923	0.873146	-0.536318
21.9843	24.7696	24.872	23.3805	24.3652	24.3407	23.3874	24.0161	23.6073	23.251	25.823	23.082	24.7599	24.7146	23.1396	23.7384	23.4639	24.6307	25.3162	24.1026	24.8174	23.5019	0	7.648	105010000	3	2	2	2	O00273	Q86V81	DNA fragmentation factor subunit alpha	DFFA	0.901864	0.511403	0.291237	0.26276	0.990013	0.673132	0.1719	-0.303818	0.999454	0.897873	0.046785	0.0825634	0.869794	0.571827	0.242735	-0.326904
29.2904	28.4726	29.5604	29.0006	28.3468	28.6554	29.2962	29.0342	29.4709	28.6064	28.2107	29.2489	28.947	29.4952	29.9948	29.1013	29.6148	28.8625	29.6114	29.3629	28.9713	29.7919	0	71.249	9728700000	110	11	11	11	Q8N684;F5H669;F5H6M0;F5H047	P67809;H0Y449;C9J5V9	Cleavage and polyadenylation specificity factor subunit 7	CPSF7	0.901864	0.511925	0.290794	0.152728	0.990013	0.56923	0.244712	-0.319617	0.999454	0.435599	0.360913	-0.167175	0.83092	0.142496	0.846197	-0.811214
31.0491	31.7118	31.1347	31.3557	31.3404	30.9981	30.3467	30.6625	30.6031	30.5956	31.9412	31.2191	31.1545	29.8566	31.6877	30.8615	31.3649	31.451	30.8819	30.7993	31.5546	30.9237	0	160.58	37763000000	162	17	17	17	P61247;D6RAT0;D6RG13;D6RB09;F5H4F9;H0Y8L7;E9PFI5;H0Y9Y4;D6R9B6	P49368;B4DUR8;E9PRC8;E9PM09;Q5SZX9;Q5SZX6;E9PQ35	40S ribosomal protein S3a	RPS3A	0.901864	0.512473	0.290329	-0.95841	0.990013	0.397641	0.400509	2.32227	0.999454	0.602243	0.220228	2.08939	0.83712	0.235305	0.628368	2.48897
30.9352	31.5491	31.6649	31.176	31.5326	31.1335	30.5506	31.158	31.2653	30.5539	32.0195	31.3299	31.3502	30.8929	31.7857	31.1067	31.2193	31.2161	31.2792	30.6662	31.5477	31.3859	0	72.282	39714000000	132	7	7	7	P62263	P12081;E7ETE2;B4DDD8;B3KWE1;B4E1C5;D6RF05;D6RJE6;C9JWK3;C9JV49;P49590	40S ribosomal protein S14	RPS14	0.901864	0.512499	0.290307	-0.249895	0.990013	0.566293	0.246959	0.83455	0.999454	0.323139	0.49061	-0.667859	0.957398	0.845146	0.0730682	0.212225
24.3323	24.4074	23.9151	24.5566	24.0088	24.639	24.6104	23.6	24.053	24.1292	24.8919	24.239	23.9205	24.4368	22.8453	25.5738	25.1798	24.4668	24.7961	22.7347	24.574	23.453	0	6.7888	85022000	3	3	3	3	Q96CS3	K7EP90;Q9BTD8;K7EQ03;K7EML2;K7ER08	FAS-associated factor 2	FAF2	0.901864	0.513583	0.289389	0.191875	0.990013	0.471068	0.326916	0.25076	0.999454	0.455514	0.341498	0.296597	0.4291	0.00849669	2.07075	-0.572669
26.4031	26.1673	26.3042	26.0696	26.2837	25.9514	26.334	27.0971	27.3217	26.0755	25.7628	26.5207	25.438	26.343	26.844	26.3042	26.4481	25.6602	27.1569	26.5818	25.5563	26.6087	0	19.889	1256600000	12	6	6	6	Q12872;F5H5X1	Q9NPJ3	Splicing factor, suppressor of white-apricot homolog	SFSWAP	0.901864	0.51394	0.289088	0.61488	0.990013	0.162823	0.788284	1.62978	0.999454	0.0726223	1.13893	1.7921	0.885266	0.641966	0.192488	0.371908
29.9958	30.2137	29.8731	29.4786	29.2177	30.5009	30.4221	29.3831	29.8442	30.3044	29.5117	29.4346	29.8209	29.1694	30.2093	28.6043	29.2821	29.7769	28.54	30.2142	28.8783	28.6721	0	106.45	13881000000	113	15	15	15	Q32P28	Q4VC05;F8WE18;F8WDZ4;Q9BQE9	Prolyl 3-hydroxylase 1	LEPRE1	0.901864	0.513984	0.28905	0.633931	0.990013	0.748393	0.12587	-0.377974	0.999454	0.466282	0.331351	-1.18186	0.885266	0.620902	0.206977	0.758294
25.5414	25.2779	26.276	25.4306	24.7049	24.8912	25.8894	25.1486	26.0129	23.5392	25.6905	25.8465	25.1	23.8641	24.862	26.1681	24.4314	25.5295	24.4368	25.1028	25.0903	24.6112	0	11.894	607780000	15	3	3	3	Q9UHI6	B4E022;P29401;E9PFF2	Probable ATP-dependent RNA helicase DDX20	DDX20	0.901864	0.514046	0.288998	-0.977692	0.990013	0.809063	0.0920178	0.732751	0.999454	0.71272	0.147081	1.23071	0.898758	0.711525	0.14781	1.02275
34.4913	34.8827	34.8918	33.8065	34.6145	35.16	34.0714	34.688	34.8523	34.4229	34.3095	34.897	34.7784	34.3339	34.0515	34.5771	34.5379	35.0442	34.6404	34.2337	35.1755	35.2504	0	323.31	426960000000	1007	53	53	31	P52272	O00231;J3QRY4	Heterogeneous nuclear ribonucleoprotein M	HNRNPM	0.901864	0.514578	0.288549	-0.544737	0.990013	0.183013	0.737519	1.85516	0.999454	0.89239	0.0494453	0.195068	0.83092	0.0599819	1.22198	2.36196
34.0822	33.3215	33.7545	33.8065	32.8361	34.1126	34.046	33.2382	33.5254	34.2064	33.3151	33.2759	33.0254	33.7087	33.7901	32.7061	32.9388	33.7644	33.2764	33.7196	32.7813	32.8088	0	323.31	196410000000	701	47	47	46	Q15029	Q9HB71;B2ZWH1	116 kDa U5 small nuclear ribonucleoprotein component	EFTUD2	0.901864	0.514964	0.288223	-0.719003	0.990013	0.833559	0.0790638	0.513697	0.999454	0.960998	0.0172777	0.064374	0.83092	0.0750188	1.12483	2.53497
28.7166	28.0956	28.7134	28.6613	29.3519	28.934	27.8812	27.0104	27.5458	29.0885	29.7523	28.1483	28.0869	27.5097	29.3209	27.4087	27.3586	28.03	27.2173	28.7499	28.5544	27.6018	0	113.94	6099000000	31	6	6	6	P46783;Q9NQ39;F6U211;S4R435	Q8IX12;F5H2E6;F5H1H2;F5H3E1;H0YFJ7;F5H7M9	40S ribosomal protein S10;Putative 40S ribosomal protein S10-like	RPS10;RPS10P5;RPS10-NUDT3	0.901864	0.515746	0.287564	0.399143	0.990013	0.727158	0.138371	0.276222	0.999454	0.355848	0.448736	-0.649336	0.948439	0.802918	0.0953287	-0.168379
30.999	30.428	30.3502	31.1758	30.8845	29.7212	31.242	30.5818	30.8997	30.9273	30.4643	30.431	30.6253	30.2125	31.4512	30.7438	30.6613	30.5189	30.4199	30.7036	30.422	30.4917	0	299.47	27181000000	254	35	35	35	Q9UQ35	P22307;H0YF61;H0YD06	Serine/arginine repetitive matrix protein 2	SRRM2	0.901864	0.516363	0.287045	-0.317046	0.999679	0.95138	0.0216462	0.0890338	0.999454	0.148317	0.828808	-1.73439	0.846716	0.427793	0.368766	0.694106
34.8414	34.1775	34.6794	35.2243	34.286	34.7428	35.414	34.3895	34.8416	35.3559	34.3996	34.5373	34.4727	34.8651	35.5352	34.1907	34.8609	34.9993	34.4006	35.0094	34.2274	34.2817	0	323.31	456330000000	1527	79	79	79	O75533	Q9Y6U3;F8WBX5;E5RHX6;C9JGB6	Splicing factor 3B subunit 1	SF3B1	0.901864	0.516621	0.286828	-0.766463	0.990013	0.585259	0.232652	-0.793962	0.999454	0.0189902	1.72147	-2.11958	0.846716	0.401718	0.396079	0.502181
30.8929	30.6652	30.5846	30.9655	31.2584	29.7132	31.2151	30.8757	30.9399	30.9612	30.1737	30.8381	30.5788	31.4008	31.5105	31.0852	31.2081	30.5216	30.5863	31.5494	30.3879	30.9839	0	114.69	30218000000	137	9	9	9	Q01081	B5MCF9;O00541;B3KXD6;H7C267	Splicing factor U2AF 35 kDa subunit	U2AF1	0.901864	0.516848	0.286637	-0.444437	0.990013	0.796864	0.0986158	0.130273	0.999454	0.780567	0.10759	-0.0295582	0.996241	0.983457	0.00724444	-0.0103455
26.7624	25.0827	26.5212	23.6613	25.7484	25.6933	24.9915	25.9542	23.8809	24.82	25.2454	25.0708	24.4954	25.1324	25.6573	26.3745	25.2183	25.2331	26.6502	25.5044	24.8952	25.3276	0	32.467	755960000	13	6	6	6	E7EV99;E7ENY0;A2A3N8;P35611;D6RF25;H0Y9H2	P63167;F8VXI7;F8VXL2;F8VRV5	Alpha-adducin	ADD1	0.901864	0.516928	0.28657	0.213376	0.990013	0.213797	0.669999	-0.932044	0.999454	0.409702	0.387532	-2.38717	0.846716	0.29724	0.526893	-0.58639
27.8544	28.6769	28.8344	29.2663	28.7742	28.7063	28.1813	28.5166	28.739	28.4505	29.4647	28.864	28.4217	28.8192	27.8401	28.3416	27.8616	28.2967	29.5246	27.7715	28.985	28.9243	0	88.353	6793100000	51	4	4	4	F8VZJ2;F8W0W4;H0YHX9;Q13765;E9PAV3;F8W1N5;F8VNW4	O14980;C9J673;C9JKM9;C9JF49;C9IYM2;F8WF71;C9IZS4;C9JQ02;C9JV99;H7BZC5	Nascent polypeptide-associated complex subunit alpha;Nascent polypeptide-associated complex subunit alpha, muscle-specific form	NACA	0.901864	0.517217	0.286327	-0.621559	0.990013	0.116972	0.931917	2.0532	0.999454	0.886354	0.052393	-0.223486	0.846716	0.371675	0.429837	1.0119
27.6375	27.9525	27.9086	27.306	28.2015	27.3857	26.8119	28.3217	28.2626	27.2351	27.3982	28.2865	28.4598	28.0938	27.2237	28.9941	29.243	29.0598	28.8234	27.2002	28.0895	27.9665	0	116.52	4029700000	55	8	8	8	Q9BXF6	A2A2D0;P16949	Rab11 family-interacting protein 5	RAB11FIP5	0.901864	0.517996	0.285674	-0.491339	0.990013	0.653552	0.18472	0.943153	0.999454	0.945857	0.0241746	-0.219926	0.846716	0.412835	0.384224	1.50093
26.5929	26.5029	27.1859	26.1021	25.8729	25.8465	25.3223	26.2279	25.7921	26.2582	26.0494	25.5248	26.0478	24.0412	25.9463	26.1788	23.4521	26.2733	25.2197	25.4428	25.7722	24.9906	0	32.069	1020000000	16	7	7	7	Q13823	O95400	Nucleolar GTP-binding protein 2	GNL2	0.901864	0.518376	0.285355	0.197897	0.990013	0.217279	0.662983	-0.719198	0.999454	0.984055	0.00698041	0.0195465	0.933984	0.77283	0.111916	-0.105943
28.5231	27.8519	29.0296	28.1995	28.4072	28.8498	28.2764	27.9326	28.4267	28.6903	28.6423	28.133	27.5516	27.737	29.5285	27.9213	28.3054	27.6948	28.1301	28.5486	27.8813	28.6755	0	55.546	5948700000	52	13	13	13	Q14694	O60231;A2AB15;Q5SQH5	Ubiquitin carboxyl-terminal hydrolase 10	USP10	0.901864	0.518593	0.285173	0.687784	0.990013	0.668764	0.174727	-0.187153	0.999454	0.893905	0.0487086	-0.117411	0.988361	0.939287	0.0272019	-0.101371
31.6869	30.4093	31.5171	31.0403	31.0963	30.3923	32.1631	30.7336	31.513	31.1989	30.0249	31.3143	30.5222	31.86	32.5412	30.7701	31.7415	29.8618	31.0106	31.5871	29.7552	31.2058	0	231.14	42403000000	202	11	11	11	B0QYK0;Q01844;C9JGE3;H7BY36	P31689;B7Z5C0	RNA-binding protein EWS	EWSR1	0.901864	0.518833	0.284972	0.371597	0.990013	0.21158	0.674526	1.13442	0.999454	0.277059	0.557428	-0.454236	0.846716	0.299677	0.523346	0.826191
27.2766	26.4277	27.0098	27.1928	27.0468	25.9206	27.9408	26.5569	27.0039	27.1616	26.3264	26.6802	24.3621	26.865	27.4447	24.3623	27.1296	26.5632	26.8834	27.1586	24.5436	26.9487	0	16.28	1980500000	15	5	5	5	C9JM79;Q13427;C9JN15;E9PG73	Q9BWD1;B7Z233	Peptidyl-prolyl cis-trans isomerase G;Peptidyl-prolyl cis-trans isomerase	PPIG	0.901864	0.518921	0.284899	0.611676	0.990013	0.0657143	1.18234	1.49056	0.999454	0.506072	0.295788	-0.811017	0.839142	0.248129	0.605323	1.35251
29.3824	29.8182	29.7388	29.8933	29.1486	31.66	29.6734	29.5141	29.4862	30.8635	30.2954	29.5478	30.4271	31.0493	29.6362	29.0369	29.5992	30.7307	29.139	29.7564	30.145	29.1102	0	148.03	17693000000	196	27	27	27	P42285;F5H7E2	O14744;B4DV00;H0YJX6;G3V580;G3V5L5;G3V2X6;C9JSX3;G3V2L6;H0YJD3;H7BZ44;G3V5T6;H0YJ77;G3V507;G3V2F5	Superkiller viralicidic activity 2-like 2	SKIV2L2	0.901864	0.519501	0.284414	-0.219395	0.999679	0.996248	0.0016325	-0.00451406	0.999454	0.613761	0.212001	-0.637183	0.852063	0.470569	0.327377	-0.233826
23.7675	26.1263	25.9634	24.0685	24.6675	26.1736	23.7305	24.4005	24.1659	23.5542	27.2815	24.0767	26.1047	24.1211	23.7621	24.0468	23.9476	25.6959	25.9133	24.7336	26.6294	23.8012	0	10.033	516030000	8	4	4	4	H3BQQ9;B0QYN7;P63279;H3BPC4	P84077;P61204;F5H423;B7ZB63;F5H0C7;C9JPM4;C9J1Z8;P18085;F5H1V1;F5H6T5;F8WDB3;H0YGG7;C9JAK5	SUMO-conjugating enzyme UBC9	UBE2I	0.901864	0.521044	0.283126	-0.641093	0.990013	0.299601	0.523457	2.40796	0.999454	0.960879	0.0173312	-0.0997286	0.879403	0.598866	0.22267	1.11482
30.6885	30.3635	30.7626	30.3197	30.3581	30.4488	30.769	30.194	30.5114	30.717	29.6748	30.7364	30.2118	30.3082	30.8759	30.5984	30.7733	30.4626	30.7396	30.9913	30.621	31.3308	0	197.58	24776000000	177	18	18	4	Q9BWF3;E9PB51;D6R9K7;J3QRR5	Q9NZ63	RNA-binding protein 4	RBM4	0.901864	0.521925	0.282392	0.156045	0.990013	0.704549	0.152089	-0.320593	0.999454	0.609785	0.214823	-0.498256	0.976361	0.877452	0.0567766	-0.0407817
26.3612	26.6064	27.448	24.5612	26.0051	28.2421	26.2155	26.0684	25.9814	25.7486	26.8921	26.1691	27.241	26.3664	26.6942	26.2337	26.6162	27.0561	26.6938	25.7418	28.2003	26.7078	0	32.416	1919300000	18	6	6	6	O75569;G5E9Q4;F8WEG8;C9JMM3	P50213;H0YMU3;B7Z9J8;H0YL72;H0YKD0;H0YLI6;H0YNF5	Interferon-inducible double-stranded RNA-dependent protein kinase activator A	PRKRA	0.901864	0.522443	0.281961	-1.03231	0.990013	0.458495	0.338665	1.09899	0.999454	0.964955	0.0154929	0.0587225	0.846716	0.285771	0.543982	1.66753
23.8202	23.7243	24.6769	23.9936	25.0789	24.128	23.4586	24.1648	22.7938	24.1338	26.4943	22.5678	25.0765	23.9154	23.1476	24.461	24.3737	23.8572	25.0745	22.8132	27.486	23.7112	0	10.401	332040000	3	2	2	2	F5H5A9;Q9Y2Z0	P30048	Suppressor of G2 allele of SKP1 homolog	SUGT1	0.901864	0.522742	0.281713	-0.214215	0.990013	0.235627	0.627775	1.54626	0.999454	0.484518	0.31469	1.05571	0.83092	0.224529	0.648727	1.75744
27.7633	28.0953	30.1469	26.5845	24.9434	27.8153	26.3439	27.7188	28.2125	26.7062	25.7167	26.9156	27.4032	25.4235	26.0711	27.5918	26.9857	27.7842	27.115	25.1399	25.5095	26.7817	0	230.84	3330300000	42	11	11	11	Q9NVP1	O00566;U3KQ48	ATP-dependent RNA helicase DDX18	DDX18	0.901864	0.524776	0.280026	-0.59387	0.999679	0.95817	0.0185574	0.0267512	0.999454	0.94732	0.0235031	0.087101	0.718186	0.0265601	1.57577	-0.616353
28.3352	27.6602	27.7838	27.7743	27.7854	27.2495	28.6774	27.6039	28.4241	28.2458	26.5472	28.0084	27.7328	27.9409	28.6773	27.6362	28.0085	28.263	27.2745	28.3872	26.7479	27.7304	0	12.815	3939000000	42	45	1	1	E9PK91;E9PQN2;E9PKI6;E9PK09	P61244;G3V5L1;Q6V3B1;G3V302;G3V563;G3V2R5		BCLAF1	0.901864	0.526177	0.278868	-0.524731	0.990013	0.544868	0.263709	-0.490028	0.999454	0.82638	0.08282	0.192997	0.879403	0.599369	0.222306	0.43161
30.5593	30.9657	30.9798	28.9993	30.5777	30.0479	29.6792	30.8243	30.7297	29.8529	29.1788	30.5837	30.6262	30.397	30.1663	30.9615	30.1774	30.4065	30.0445	29.7324	29.8278	30.1582	0	99.087	20741000000	84	5	5	5	P56537;B7ZBH1	G5EA52;P30101	Eukaryotic translation initiation factor 6	EIF6	0.901864	0.526532	0.278575	-0.65491	0.990013	0.56576	0.247368	1.3917	0.999454	0.482799	0.316234	2.12577	0.83092	0.117548	0.929786	3.55339
30.3378	30.1781	30.4953	30.2308	30.2435	30.3044	30.2007	30.4544	30.7557	29.8847	30.1534	30.7292	30.2112	30.2647	30.9024	30.226	30.9382	30.4482	30.2091	29.9951	29.9751	30.4874	0	165.48	21124000000	154	18	18	16	O95793;Q5JW30	O14776;G3V220	Double-stranded RNA-binding protein Staufen homolog 1	STAU1	0.901864	0.526871	0.278296	0.175754	0.990013	0.0822186	1.08503	0.359041	0.999454	0.157386	0.803033	-0.26921	0.846716	0.376778	0.423915	0.147785
31.61	31.2551	31.308	30.8989	30.9293	33.1963	31.2472	31.6332	30.6346	32.6025	31.4378	30.9706	32.3707	31.9618	31.4489	31.3824	31.1787	32.5855	30.4727	31.6561	30.9232	30.7291	0	288.57	51900000000	359	24	24	24	O14744;B4DV00;H0YJX6	O14737;K7EQA1;B4DE64;Q3HM38;X6R2P6;K7ESJ4	Protein arginine N-methyltransferase 5;Protein arginine N-methyltransferase 5, N-terminally processed;Protein arginine N-methyltransferase 5	PRMT5	0.901864	0.527101	0.278106	0.754845	0.990013	0.244729	0.611315	2.57195	0.999454	0.849037	0.0710735	0.471601	0.846716	0.309532	0.509294	2.30932
30.6277	30.572	31.3403	30.5289	30.3279	31.311	30.5165	29.9837	29.932	30.8171	30.7552	30.5795	30.6279	31.0335	30.0077	30.2647	30.1161	30.814	31.3897	30.7217	31.3362	31.1013	0	282.01	28992000000	127	10	10	10	Q96J01;Q6NZ53	E9PD53;Q9NTJ3;C9JR83;C9JVD8;C9J578;C9J9E4	THO complex subunit 3	THOC3	0.901864	0.527707	0.277607	-0.760432	0.990013	0.477659	0.320882	1.24683	0.999454	0.489684	0.310084	-0.675606	0.83092	0.0606625	1.21708	1.46703
32.5626	32.5894	32.6275	33.2779	32.9375	32.122	32.7605	32.9988	32.9216	32.6661	32.0756	33.5782	32.444	33.299	33.0181	33.4135	32.9596	32.0052	32.8097	32.7635	32.617	32.9423	0	127.46	115760000000	145	8	8	8	P62857	Q14694;J3KT19;H3BQP1;H3BVF1;H3BNA1	40S ribosomal protein S28	RPS28	0.901864	0.527787	0.277541	-0.256289	0.999679	0.991288	0.00380029	0.00304222	0.999454	0.374498	0.426551	0.268175	0.898758	0.710706	0.14831	-0.216546
23.9715	24.0218	23.4261	24.1291	25.3452	24.6913	24.5663	24.0914	25.4377	23.8999	26.4513	23.7947	25.6627	23.82	22.9086	24.6732	25.0858	24.8938	23.8298	24.8842	26.4514	22.4359	0	13.542	259380000	4	3	3	3	P47897;H7C0R3	Q15046;H3BVA8;H3BRC9	Glutamine--tRNA ligase	QARS	0.901864	0.528034	0.277338	-0.832593	0.990013	0.707783	0.1501	0.664597	0.999454	0.890998	0.0501234	0.134048	0.846716	0.4145	0.382475	1.09751
25.5475	25.8004	27.4457	24.0801	24.0086	25.5965	23.0561	25.6483	25.8295	23.9997	25.0426	24.6183	23.1695	23.3676	22.8172	24.5674	24.666	23.991	24.9634	24.0301	25.0577	24.2262	0	11.837	455580000	5	6	6	6	Q9H0A0	P54136;F5H3T8;E5RH09;E5RJM9	N-acetyltransferase 10	NAT10	0.901864	0.530726	0.27513	-0.533259	0.990013	0.566513	0.24679	1.07267	0.999454	0.476568	0.321875	0.796911	0.882714	0.604738	0.218433	0.819136
26.5358	26.1068	27.5174	26.6854	25.1003	27.4802	26.259	26.4202	26.6927	26.4591	26.213	26.5671	26.2403	26.3785	26.9274	26.5456	26.8334	26.421	26.382	26.7029	26.143	25.8489	0	30.443	1674100000	11	10	10	9	C9J6P4;Q7Z2W4	O15160;E7EQB9;H0Y723;D6RDJ3	Zinc finger CCCH-type antiviral protein 1	ZC3HAV1	0.901864	0.531161	0.274774	-0.540936	0.990013	0.665544	0.176823	-0.293644	0.999454	0.280823	0.551567	0.871538	0.852125	0.509565	0.2928	0.354596
25.8629	26.4626	26.4026	23.9844	25.074	26.8881	24.2776	24.6178	23.5703	22.8368	27.5006	25.5816	25.0913	24.4314	24.0293	23.5948	23.1556	24.9888	23.5946	23.0887	26.4591	23.093	0	16.397	1132800000	5	5	5	5	P78347	I3L505;O14561	General transcription factor II-I	GTF2I	0.901864	0.531461	0.274529	0.546583	0.990013	0.796272	0.0989386	0.238876	0.999454	0.470966	0.32701	-0.991817	0.846716	0.288807	0.539392	-1.09964
24.0683	26.3225	25.9114	23.8948	23.8843	26.2053	23.7833	23.6216	23.8533	24.2833	25.538	24.1285	25.7321	24.1738	23.6028	24.7583	24.358	24.2824	25.8269	23.8334	24.5954	23.5024	0	9.5354	577610000	5	3	3	3	B4DGU4;P35222	P20618	Catenin beta-1	CTNNB1	0.901864	0.532225	0.273905	0.374767	0.990013	0.39178	0.406958	1.31605	0.999454	0.395589	0.402756	1.25778	0.042483	9.42671e-05	4.02564	3.4743
29.6521	29.017	30.0117	29.8723	29.0337	29.4076	29.4644	29.0772	29.867	29.8433	29.0226	29.4069	28.7988	28.5136	30.3083	28.9321	29.798	28.7726	28.5262	29.8173	28.6705	29.1871	0	105.66	11703000000	124	25	25	25	H7BXY3;Q7L2E3	B4DZU5;Q7Z7C8	Putative ATP-dependent RNA helicase DHX30	DHX30	0.901864	0.532228	0.273902	0.229108	0.999679	0.963908	0.0159645	-0.028314	0.999454	0.591291	0.228199	0.170629	0.976361	0.887403	0.0518791	-0.0878906
26.9926	26.931	27.0708	27.0578	27.9075	27.5491	26.7187	27.3134	27.0615	27.902	27.4396	27.1253	26.7841	27.2748	26.8312	28.3058	27.1605	26.9344	27.5701	27.1562	27.2771	27.2854	0	23.892	2405300000	26	4	4	4	Q6UX04	Q9Y2T2;H0YBM0;H0YBA0;E7ER80;Q7Z472	Peptidyl-prolyl cis-trans isomerase CWC27 homolog	CWC27	0.901864	0.532893	0.27336	0.770976	0.990013	0.477824	0.320732	1.36005	0.999454	0.909774	0.0410663	-0.119715	0.83092	0.155139	0.809278	1.92415
30.6544	29.7442	30.153	29.8346	29.2376	30.5175	30.3347	29.331	29.4898	30.3228	29.5268	29.6879	29.8387	30.4945	29.9653	29.3848	29.4979	30.3421	29.5894	30.0606	29.9632	29.8613	0	211.51	16753000000	136	12	12	12	Q05048	Q9BQ39	Cleavage stimulation factor subunit 1	CSTF1	0.901864	0.532951	0.273313	0.599701	0.999679	0.933152	0.0300478	-0.0583878	0.999454	0.192556	0.715442	1.01622	0.846716	0.318157	0.497359	-0.996211
28.8753	29.6271	29.5081	29.0421	30.1207	28.0577	28.8355	29.8372	29.4642	29.2566	28.6667	29.2407	29.4788	29.0833	28.6539	30.2528	29.8708	28.3076	29.7874	28.4031	28.6033	29.0953	0	106.14	9388900000	80	12	12	12	E9PHK9;Q13428;J3KQ96;E7ETY2	Q69YN4;H0YBN5;H0YC41	Treacle protein	TCOF1	0.901864	0.533067	0.273218	0.314245	0.990013	0.590182	0.229014	-0.494569	0.999454	0.407683	0.389677	1.05258	0.846716	0.342327	0.465559	-0.755624
30.0725	29.2458	29.7215	29.8592	28.3705	30.4972	30.3232	28.882	28.8379	31.3864	28.9955	28.2834	29.176	28.9294	29.707	28.4081	28.4689	29.8824	29.0876	29.7189	28.532	28.4126	0	264.89	13172000000	170	30	30	30	Q10570	O75400;F5H578;H0YG38	Cleavage and polyadenylation specificity factor subunit 1	CPSF1	0.901864	0.533519	0.27285	0.125157	0.990013	0.748045	0.126072	-0.198484	0.999454	0.578344	0.237814	0.209701	0.83092	0.119675	0.921998	-0.643432
27.7196	27.2731	28.0547	27.5762	27.1087	27.3022	27.9617	27.3007	27.3305	27.5807	27.53	26.8123	27.5772	26.6392	28.4385	27.0928	27.1174	27.5805	27.3437	27.5123	27.5275	27.1186	0	64.015	3249300000	41	15	15	13	Q9NR30	D6RAN4;P32969;E7ESE0;H0Y9V9;H0Y9R4	Nucleolar RNA helicase 2	DDX21	0.901864	0.533773	0.272643	-0.319257	0.990013	0.339354	0.469347	0.688276	0.999454	0.406563	0.390872	0.910073	0.846716	0.387803	0.411389	-0.400494
28.1112	28.5153	28.5835	27.7257	28.7738	27.5642	28.0242	28.8826	29.2018	27.562	27.5617	28.8724	28.5663	29.1908	27.8609	28.9315	28.4629	28.4369	29.565	28.0578	28.0505	28.8599	0	99.618	5551400000	55	3	3	3	O94992	P53004;C9J1E1	Protein HEXIM1	HEXIM1	0.901864	0.53423	0.272272	0.419319	0.999679	0.936528	0.0284791	-0.133123	0.999454	0.354753	0.450074	0.959949	0.846716	0.265684	0.575634	1.24539
26.3972	26.9326	26.5476	27.1232	26.641	26.0671	26.0477	26.8049	26.965	26.5859	26.3492	26.8191	26.3664	26.3637	26.3354	26.7958	26.5988	26.4644	26.76	26.2052	27.0526	26.5684	0	17.453	1535400000	26	4	4	4	Q9BYN8	P12956;B1AHC9;B1AHC8;F5H1I8	28S ribosomal protein S26, mitochondrial	MRPS26	0.901864	0.535323	0.271384	-0.164433	0.990013	0.834567	0.078539	0.146254	0.999454	0.981498	0.00811076	0.00919342	0.839142	0.245841	0.609346	0.555862
28.3761	27.8241	28.1767	27.2558	28.1919	28.1484	28.9344	27.9774	28.1524	27.8906	26.9407	28.6799	28.1766	28.3754	27.303	28.7112	28.4408	28.1962	28.697	27.3179	28.2298	28.6436	0	57.463	4371000000	48	5	5	5	B4DZU5;Q7Z7C8	P00367;B4DGN5;P49448;B3KV55	Transcription initiation factor TFIID subunit 8	TAF8	0.901864	0.535608	0.271153	0.315813	0.990013	0.234937	0.629049	2.2754	0.999454	0.567594	0.245962	-0.922116	0.852063	0.470537	0.327406	1.15679
26.6926	26.4824	27.8025	25.4956	26.7705	26.8834	25.6696	27.1393	26.8335	25.5778	26.2554	27.2266	26.7869	26.8595	23.9364	26.7631	26.3083	24.2431	26.6327	25.9078	26.429	26.7826	0	31.169	1538600000	23	3	3	3	P19387	C9J4M6;C9J2Y9;P30876	DNA-directed RNA polymerase II subunit RPB3	POLR2C	0.901864	0.537425	0.269682	-0.603144	0.990013	0.737716	0.132111	-0.425074	0.999454	0.980066	0.00874478	0.0358248	0.846716	0.396051	0.402249	-0.93619
28.2226	28.2094	28.0523	29.0014	27.166	29.467	27.8284	27.8506	27.1965	28.8711	29.4188	27.2538	28.4356	28.0977	27.8593	28.0128	27.599	28.5002	27.8168	28.3225	28.9844	27.9436	0	134.84	5538500000	99	16	16	16	Q8N163;H0YB24;G3V119	P62306;F8W0W6	Cell cycle and apoptosis regulator protein 2	CCAR2	0.901864	0.538709	0.268646	0.17463	0.923397	0.0239045	1.62152	-1.18708	0.999454	0.49935	0.301595	-0.507006	0.846716	0.430484	0.366043	-0.48046
25.4022	25.0059	27.302	25.0526	24.2292	24.7233	24.4702	26.2101	25.3874	24.691	24.2512	24.9698	24.7398	24.8689	24.486	24.8636	24.1966	24.4839	24.9176	22.2902	25.7588	22.5001	0	13.907	460100000	5	5	5	5	Q9GZR2	P46776;E9PJD9;E9PLL6;E9PLX7;E9PKT2;H0YF34	RNA exonuclease 4	REXO4	0.901864	0.539388	0.268099	-0.229291	0.990013	0.503244	0.298221	0.260549	0.999454	0.202976	0.692555	0.341316	0.988991	0.946564	0.0238499	-0.0400111
21.5746	26.4633	26.0406	23.3628	26.092	26.6585	23.7121	23.4046	25.4515	23.5631	27.7593	24.6932	26.988	23.7829	23.9635	25.5331	24.7804	25.924	26.6126	23.6106	27.3748	25.3364	0	10.629	991590000	13	4	4	4	F6RFD5;P60981	P21281;H0YC04;H0YAT8;E5RGH6;C9J5E3;C9JNS9;C9JL73;P15313	Destrin	DSTN	0.901864	0.539451	0.268048	-0.361293	0.990013	0.465126	0.332429	-0.649195	0.999454	0.568536	0.245242	-0.816018	0.83092	0.21092	0.675883	1.10913
23.0215	23.2916	25.4449	23.4551	24.5208	27.3453	23.6861	24.1402	23.8877	25.4797	25.4957	24.2476	25.2929	24.8606	24.9119	25.1006	24.0193	24.9317	23.2995	24.7582	24.0266	24.4564	0	19.454	427860000	5	2	2	2	Q6P2C8;V9GYV9	E7EVA0;P27816;B9ZVR1;B4DSQ1;H0Y2V1;H7C4C5;F8W9U4;E9PGM5;H7C456;B5MEG9	Mediator of RNA polymerase II transcription subunit 27	MED27	0.901864	0.539764	0.267796	-0.289085	0.990013	0.430722	0.365803	0.447728	0.999454	0.861836	0.0645756	-0.0648317	0.995665	0.978727	0.00933849	0.012263
28.9938	27.9172	27.805	29.823	29.0877	28.0601	29.1873	28.321	28.7204	29.3708	27.9091	29.5905	28.2211	30.1209	29.9166	28.8927	29.675	28.2919	28.8528	28.4047	27.8342	28.9762	0	170.85	8001600000	58	4	4	4	Q8N954	Q06587	G patch domain-containing protein 11	GPATCH11	0.901864	0.539786	0.267778	1.48831	0.990013	0.7172	0.14436	0.776585	0.999454	0.338341	0.470646	-2.57707	0.83092	0.148889	0.827138	2.56984
24.8947	24.8203	23.678	24.1438	24.7002	24.583	24.8319	22.6365	22.969	23.66	25.2519	24.4112	24.2606	23.4795	24.5992	23.6476	24.8516	25.1116	25.4836	23.2877	25.201	23.9956	0.00056338	5.4061	261460000	6	2	2	2	Q96F86;H3BSQ0;H3BPW9	Q9UNE7;H3BUD0;H3BS86;H3BTA3	Enhancer of mRNA-decapping protein 3	EDC3	0.901864	0.540203	0.267443	0.431744	0.990013	0.0424668	1.37195	3.52623	0.999454	0.324323	0.489022	2.5641	0.83092	0.0781232	1.10722	4.14372
27.6167	27.2543	28.7352	26.7259	27.2845	27.505	27.4095	27.3903	28.309	26.8583	27.0617	27.4862	27.5953	27.243	27.3722	26.8661	28.0799	27.2978	27.1615	26.8644	27.2649	28.1387	0	84.184	3063700000	29	17	17	7	Q8NDV7	E7ES43;O95757;E9PDE8;D6RJ96	Trinucleotide repeat-containing gene 6A protein	TNRC6A	0.901864	0.542649	0.265481	-0.548932	0.990013	0.276119	0.558903	1.07919	0.999454	0.996076	0.00170737	0.00497532	0.897322	0.692483	0.159591	0.415579
34.6255	34.4525	34.5738	34.0008	34.9765	33.8696	34.5966	34.8954	34.8221	34.2875	33.5581	34.8873	34.4626	35.2377	34.6803	35.062	35.0632	34.4572	35.1307	34.7552	34.3408	34.6657	0	323.31	398490000000	732	40	40	40	P19338;H7BY16	Q9Y5J9;G3XAN8;E9PIR3	Nucleolin	NCL	0.901864	0.543293	0.264966	0.731204	0.990013	0.803567	0.094978	0.482811	0.999454	0.601138	0.221026	0.574564	0.846716	0.407491	0.389882	0.908388
32.319	32.1811	32.3806	32.4395	33.0296	31.3015	32.7202	32.132	32.3289	32.1844	32.0631	32.4092	32.2511	32.8955	32.8803	32.7102	32.3508	31.9037	32.3115	32.5586	32.4186	32.7319	0	144.29	90083000000	265	13	12	6	Q14103;H0Y8G5;H0YA96;B4DTC3;D6RAF8	Q99460;H7BZR6;C9J9M4;H7C378	Heterogeneous nuclear ribonucleoprotein D0	HNRNPD	0.901864	0.543327	0.264939	-0.974387	0.990013	0.523326	0.281228	1.19915	0.999454	0.694604	0.158263	0.732789	0.4291	0.00632601	2.19887	4.06777
30.0347	31.4656	31.0109	29.5065	30.6954	32.2467	28.9932	30.9371	30.5064	29.8509	31.0046	31.4778	30.6187	30.8155	30.8996	30.7561	30.8908	30.4017	30.6444	30.201	31.7909	31.9465	0	212.12	32203000000	181	14	14	14	B3KS98;O15372;E5RJT0	Q71RC2;X6RLN4;Q96J85	Eukaryotic translation initiation factor 3 subunit H	EIF3H	0.901864	0.543462	0.264831	-0.216751	0.990013	0.396922	0.401295	-0.528062	0.999454	0.593576	0.226524	0.129973	0.83092	0.082758	1.08219	-1.06223
29.099	28.8278	29.5134	27.9777	28.6358	28.516	28.2594	29.0506	29.0254	28.155	28.0931	28.7648	28.9885	28.7596	27.6081	28.9415	28.2708	29.13	29.8288	28.2148	28.3407	28.1886	0	106.86	6933100000	68	6	6	6	B4DJV5;Q13610	P62487;E9PIU7;E9PKH3	Periodic tryptophan protein 1 homolog	PWP1	0.901864	0.543516	0.264788	0.456374	0.990013	0.138918	0.857243	-0.630807	0.999454	0.33282	0.47779	0.805018	0.846716	0.327663	0.484573	0.646908
31.7104	31.1206	31.7556	30.9263	31.4643	31.2064	31.4663	30.789	31.5358	31.114	30.207	32.157	31.5342	32.0458	31.8546	31.6571	31.6017	31.2657	32.2092	31.1181	31.7596	32.2962	0	98.309	50756000000	118	3	3	3	P09234	O60869	U1 small nuclear ribonucleoprotein C	SNRPC	0.901864	0.545651	0.263085	-0.392469	0.999679	0.975973	0.0105622	-0.0409705	0.999454	0.983332	0.00729999	0.0124035	0.846716	0.426522	0.370059	0.430771
24.3438	23.8361	24.1843	23.1995	25.3092	25.4455	22.902	23.4478	24.837	23.018	26.597	24.2162	25.4608	24.4227	25.0137	24.6036	24.5204	24.8684	25.0399	24.5881	26.0621	24.7798	0	19.935	195710000	3	2	2	2	O60869	F5H315;Q9HCS7	Endothelial differentiation-related factor 1	EDF1	0.901864	0.545803	0.262964	0.415932	0.995012	0.865081	0.0629431	-0.172517	0.999454	0.642433	0.192172	0.375491	0.977171	0.898472	0.0464956	0.094876
28.6331	28.1604	28.2386	28.32	28.0945	27.6015	27.975	28.0249	28.5906	28.0759	27.3285	28.4884	28.0467	28.0307	29.281	28.1699	28.7719	28.0543	27.4654	27.9055	27.007	28.2344	0	89.772	4823400000	67	16	15	15	E9PH62;Q9NUL3;F8VPI7;E7EPX0;E7EVJ4;E5RJN7;G5EA18;E7EVI1	Q6UXN9;C9JBU3	Double-stranded RNA-binding protein Staufen homolog 2	STAU2	0.901864	0.546369	0.262514	-0.87273	0.990013	0.365962	0.436564	-1.15789	0.999454	0.399589	0.398387	-1.34087	0.897074	0.678147	0.168676	-0.499774
25.6982	26.5105	24.242	25.3243	23.4797	24.8916	23.8141	25.6108	24.0151	23.1675	27.6433	22.7585	26.4376	23.8136	25.1192	23.8283	25.3612	26.3763	26.0195	25.3453	27.8528	24.4067	0	35.254	628080000	9	5	5	5	P31930	P55060;B4DUC5	Cytochrome b-c1 complex subunit 1, mitochondrial	UQCRC1	0.901864	0.548187	0.261071	-0.408149	0.990013	0.347822	0.458643	3.4995	0.999454	0.953716	0.020581	-0.288968	0.846716	0.297514	0.526492	3.26081
28.2327	27.9916	28.3081	27.0314	27.4365	27.9006	28.0073	27.9916	27.6099	27.5866	26.9788	27.6756	28.1432	27.8108	27.5035	27.5322	27.2264	28.0456	27.9733	27.7935	27.0679	27.6398	0	97.954	3461600000	50	14	7	7	Q9H0L4	Q13347;Q5TFK1	Cleavage stimulation factor subunit 2 tau variant	CSTF2T	0.901864	0.549376	0.26013	-0.419077	0.999679	0.969884	0.0132803	0.0260588	0.999454	0.0727311	1.13828	-0.412381	0.948439	0.802907	0.0953347	-0.0884012
29.4871	29.957	30.4331	29.6453	29.4107	30.9538	29.6351	29.7592	30.3369	29.5367	30.0053	30.3394	30.1072	29.6382	30.602	29.2736	30.3389	29.9709	29.7996	29.7456	30.3383	30.775	0	267.82	18416000000	149	15	15	13	Q9Y5A9	Q13405;H0YDP7;E9PI78;E9PNF1	YTH domain-containing family protein 2	YTHDF2	0.901864	0.55221	0.257896	-0.487825	0.990013	0.38729	0.411964	0.865973	0.999454	0.155076	0.809456	1.03155	0.898758	0.699481	0.155224	0.345484
25.1933	25.242	23.6581	25.0597	25.0098	24.7141	22.8965	24.964	25.2434	24.8448	25.9344	23.8722	25.3491	23.4086	23.7911	24.388	24.4347	24.2858	24.8575	23.2184	26.0379	24.5164	0	6.7614	192070000	5	3	3	3	Q8NBJ5;M0QYH0	Q02413;B7Z845	Procollagen galactosyltransferase 1	COLGALT1	0.901864	0.553991	0.256497	0.864405	0.990013	0.623458	0.205193	0.357761	0.999454	0.340333	0.468096	1.36378	0.83092	0.183239	0.736982	-0.625361
25.9462	24.8055	25.4821	25.5557	24.8131	24.409	26.6108	24.2038	26.14	25.5533	24.3429	24.7479	23.6337	25.9074	26.3697	25.4407	25.9182	24.9901	23.9542	25.324	25.0221	25.0654	0	21.206	608450000	12	4	4	4	Q8N3X1	F8WAE5;B4DQ14;Q9BY44;C9IZE1;B4DF96;H7C5Q3;H7C5R5	Formin-binding protein 4	FNBP4	0.901864	0.554258	0.256288	-0.356624	0.990013	0.635005	0.197223	0.46642	0.999454	0.853636	0.0687273	0.0986242	0.83712	0.235127	0.628697	-0.580788
30.1586	28.8733	29.5989	30.493	29.4481	30.7054	30.693	29.1229	29.3835	30.6906	29.989	29.8313	29.0345	29.7666	30.3371	28.9991	28.9452	29.4907	29.0851	30.7775	29.6074	29.6467	0	89.799	16057000000	147	13	13	13	Q12905	C9JF79;P40925;C9JRL4;B9A041;C9JLV6;B8ZZ51	Interleukin enhancer-binding factor 2	ILF2	0.901864	0.554273	0.256276	-0.747523	0.990013	0.432048	0.364468	1.45234	0.999454	0.803738	0.0948854	0.621646	0.852125	0.496395	0.304173	1.29622
29.5337	29.2225	29.6663	28.7678	29.1955	29.3468	29.0955	29.6032	29.7551	28.7155	28.8377	29.6201	29.7336	29.5706	30.1685	29.6317	30.4384	29.8169	29.3187	29.1597	28.8369	29.6415	0	168.34	11734000000	138	29	28	28	P48634	P25788;G3V4X5;G3V3W4;G3V5N4	Protein PRRC2A	PRRC2A	0.901864	0.554331	0.256231	0.522989	0.990013	0.622035	0.206185	1.14218	0.999454	0.788383	0.103263	0.557553	0.312807	0.00231366	2.6357	4.7862
30.4109	31.6198	31.3597	30.1862	31.9988	29.2528	30.1304	32.2038	31.2561	30.2527	30.0091	31.0382	31.2751	31.2939	30.5331	32.03	31.9275	30.7632	32.1653	30.2637	30.4358	31.2575	0	182.12	33687000000	129	8	8	8	Q9H2H8;B8ZZ77;H7BZ14;C9K058	Q08170	Peptidyl-prolyl cis-trans isomerase-like 3;Peptidyl-prolyl cis-trans isomerase	PPIL3	0.901864	0.554843	0.25583	0.180038	0.990013	0.461291	0.336025	0.505903	0.999454	0.629734	0.200843	-0.580644	0.83092	0.0654049	1.18439	-0.813189
27.7341	27.83	28.7353	27.0999	25.765	26.748	27.1699	27.5728	27.5802	27.0174	25.8283	26.6244	26.7924	26.7242	26.8226	26.8541	23.6382	26.4851	27.2854	26.7246	25.756	26.314	0	26.164	2226500000	27	5	5	5	Q8TDN6	P82664	Ribosome biogenesis protein BRX1 homolog	BRIX1	0.901864	0.555286	0.255483	-0.454128	0.990013	0.33711	0.472228	0.536712	0.999454	0.0433721	1.36279	1.26489	0.83092	0.20849	0.680914	0.553013
30.0234	30.6401	30.9581	30.4583	31.3009	32.3619	30.2116	30.5796	30.9068	31.4913	31.2211	31.2615	30.7989	31.1374	31.3962	30.9151	31.3063	30.4728	30.5693	31.1667	30.9791	31.134	0	323.31	34222000000	345	32	32	32	Q99613;H3BRV0;B5ME19	E9PLK3;P55786;B7Z463;H0YDG0;E9PP11;F5GZY4;E5RJ24;E7EWZ2;I3L083;A6NEC2	Eukaryotic translation initiation factor 3 subunit C;Eukaryotic translation initiation factor 3 subunit C-like protein	EIF3C;EIF3CL	0.901864	0.55552	0.2553	-0.60622	0.990013	0.254946	0.593552	1.56405	0.999454	0.929234	0.0318751	0.175054	0.976361	0.888251	0.0514642	0.297976
35.7325	35.4369	35.5648	35.7291	35.3578	35.9037	35.8718	35.812	35.8843	36.0581	35.0034	35.7738	35.5854	36.4171	35.7156	35.3369	35.7055	35.6106	35.7032	35.9036	34.7899	35.6435	0	323.31	826680000000	1021	45	45	45	Q12874;E7EUT8	Q8N8S7	Splicing factor 3A subunit 3	SF3A3	0.901864	0.555555	0.255273	-0.687851	0.990013	0.737216	0.132405	0.417069	0.999454	0.0440524	1.35603	-2.73879	0.846716	0.293551	0.532317	1.12945
30.4951	30.3235	30.7011	30.1992	30.6599	31.0023	30.2464	30.393	30.9675	30.1122	30.3225	31.2679	30.5294	30.6187	31.7618	30.5285	31.3372	30.4838	30.3505	30.4708	30.0797	31.0781	0	323.31	27139000000	245	33	33	32	E7EPN9;Q9Y520	F5H872;Q13503	Protein PRRC2C	PRRC2C	0.901864	0.555725	0.25514	-0.28935	0.990013	0.390945	0.407884	-1.57753	0.999454	0.385463	0.414017	0.398095	0.855297	0.541185	0.266654	-1.06118
25.919	25.6434	25.7615	25.4113	25.6659	25.5447	23.4749	26.0367	25.7793	23.1689	26.7544	26.5377	25.923	26.1273	25.788	25.729	25.8951	26.1421	26.3102	23.8563	23.8997	23.6526	0	47.417	886380000	8	5	5	5	Q9NWS0;M0QXD5;M0QYA2;M0R2P8;M0R3A4	O15234;J3KSY7;J3QSC4	PIH1 domain-containing protein 1	PIH1D1	0.901864	0.556332	0.254666	0.100457	0.990013	0.24371	0.613127	-0.531112	0.999454	0.576206	0.239422	-0.380162	0.83092	0.136737	0.864115	-0.759305
29.9425	28.6653	29.7604	29.6124	28.9247	29.1602	29.8663	28.907	29.7709	29.5344	28.352	29.6483	28.9679	29.2822	30.5769	28.927	29.9546	28.9864	29.2619	29.7144	27.6982	29.1625	0	210.06	11528000000	126	19	19	18	Q9NZB2	P46821;D6RA32;D6RA40;D6RCL2;D6RGJ3;J3KPX8;E9PGC8;P78559	Constitutive coactivator of PPAR-gamma-like protein 1	FAM120A	0.901864	0.556816	0.254288	0.410604	0.990013	0.145018	0.838579	1.22428	0.999454	0.201711	0.695271	-1.35029	0.624442	0.0170655	1.76788	-0.660399
32.6932	33.477	32.9684	32.3397	33.2629	32.8318	32.0225	33.3924	33.1605	32.2948	32.5279	33.4395	33.1476	33.538	32.8545	33.3376	33.223	32.7205	33.28	32.6564	32.9533	33.1635	0	323.31	126490000000	283	12	12	12	P25398	O00151	40S ribosomal protein S12	RPS12	0.901864	0.55683	0.254277	0.214426	0.990013	0.32026	0.494497	1.19473	0.999454	0.66613	0.176441	0.648201	0.839142	0.244965	0.610896	1.79031
30.8221	31.2339	31.2863	31.2511	30.9635	31.0076	30.5701	30.9596	31.3164	30.6504	31.0984	31.2994	31.0299	30.4284	31.6066	31.0907	31.2786	30.4129	30.8643	30.5932	31.4371	31.0538	0	124.64	35453000000	153	11	11	11	P62753;A2A3R5	Q9NZM4	40S ribosomal protein S6	RPS6	0.901864	0.557613	0.253667	-0.501837	0.990013	0.256866	0.590294	-0.691209	0.999454	0.432213	0.364302	0.913228	0.866347	0.555884	0.255016	-0.643336
23.4193	23.1964	24.2466	25.0259	24.4216	24.8228	25.8577	23.323	23.4806	25.6528	24.9321	23.5103	23.4911	23.8525	26.8993	24.837	24.2924	24.1951	25.1809	24.6771	24.7478	23.6151	0	12.773	463370000	5	8	6	6	Q9BQ39	Q9P0M6;Q5SQT3	ATP-dependent RNA helicase DDX50	DDX50	0.901864	0.559321	0.252339	-0.744534	0.98861	0.0270552	1.56775	1.77439	0.999454	0.158532	0.799884	1.79316	0.83092	0.0930165	1.03144	1.3638
31.0356	31.124	31.4092	31.0392	31.7274	30.7381	31.1597	31.5911	31.6278	30.8929	30.4627	31.9732	31.1697	32.6197	31.6164	31.338	32.0442	30.912	31.8	30.7747	31.3569	32.1492	0	284.26	44315000000	189	14	14	5	Q15637	P30084	Splicing factor 1	SF1	0.901864	0.559535	0.252173	-0.6533	0.990013	0.42993	0.366602	1.66664	0.999454	0.856932	0.0670534	-0.287636	0.846716	0.411642	0.38548	1.51012
27.5033	28.7544	27.56	25.6467	27.287	25.8924	25.1098	27.7568	25.6455	24.995	29.3372	24.3139	28.3232	27.0378	25.9669	28.7928	26.3823	28.5379	27.3493	26.2181	29.2457	26.5624	0	41.362	3112700000	34	13	2	0	Q5VU61	Q92522		TPM3	0.901864	0.559661	0.252075	0.652848	0.995012	0.865302	0.0628322	0.0879167	0.999454	0.734891	0.133777	-0.21572	0.836555	0.232033	0.634451	-0.930466
32.5046	32.7271	32.5814	32.4467	33.1273	31.1764	32.0403	33.1242	32.2366	31.8462	31.9177	32.8027	33.1093	33.1709	31.1863	33.5758	31.4002	32.9503	33.7445	31.67	32.2601	31.9463	0	94.125	103910000000	174	6	6	6	O75531	Q9H0D6;B4DZC3	Barrier-to-autointegration factor;Barrier-to-autointegration factor, N-terminally processed	BANF1	0.901864	0.559745	0.25201	-0.166333	0.990013	0.710444	0.14847	0.107964	0.999454	0.704674	0.152012	0.271387	0.977171	0.900243	0.0456403	-0.0340144
26.979	25.8744	25.7746	23.4755	24.9273	26.6178	22.4181	25.248	23.6999	23.9787	26.1313	24.7254	24.4547	25.6036	24.82	24.1419	24.0455	25.293	23.1818	24.3387	23.4957	24.5324	0	10.066	581530000	5	3	3	3	F8WCF6;P59998;F8WDD7;H7C0A3	P52298;C9JQX9;B3KSB0;F8WE41;A6PVI3	Actin-related protein 2/3 complex subunit 4	ARPC4-TTLL3;ARPC4	0.901864	0.559808	0.251961	0.312778	0.990013	0.3472	0.45942	0.630778	0.999454	0.650185	0.186963	-0.424864	0.990395	0.955966	0.0195576	0.0244592
30.2384	31.7809	32.4965	30.2181	30.5165	31.1615	29.7029	30.9242	30.6509	29.9491	30.263	31.4944	31.581	30.8266	29.9777	31.1334	31.3704	31.3668	31.6862	29.4941	31.0969	31.0887	0	116.97	33895000000	148	10	10	10	O43809;H3BND3;H3BV41	P62753;A2A3R5;A2A3R7	Cleavage and polyadenylation specificity factor subunit 5	NUDT21	0.901864	0.560284	0.251592	-0.165419	0.990013	0.797506	0.0982662	-0.0580355	0.999454	0.83211	0.0798194	-0.0905619	0.846716	0.358445	0.445577	-0.2973
23.0651	24.0615	25.7648	22.7723	24.332	26.2874	23.5248	24.4707	24.3555	24.9544	24.501	23.7442	24.8717	26.0319	23.3692	23.6823	23.5726	23.8807	24.7391	24.6272	24.0894	26.1447	0	8.5708	682340000	11	3	2	2	F8W1T6;Q15434	P82979;H0YHG0;F8VZQ9;Q567R9;F8VS12	RNA-binding motif, single-stranded-interacting protein 2	RBMS2	0.901864	0.560502	0.251423	0.225709	0.990013	0.675804	0.170179	-0.320343	0.999454	0.474721	0.323562	-0.308947	0.976361	0.877815	0.0565971	0.0620562
31.9192	31.6028	32.1805	32.0508	30.655	31.9829	31.8555	31.0043	31.856	31.5778	31.664	31.2424	31.5852	31.2652	32.4915	30.5914	31.5554	32.3729	31.5284	32.2463	31.8558	32.0424	0	250.71	57927000000	217	33	25	25	J3KTA4;P17844;B4DLW8	F5H012;P19474;H0YDP8	Probable ATP-dependent RNA helicase DDX5	DDX5	0.901864	0.561384	0.25074	0.524441	0.990013	0.752345	0.123583	0.227194	0.999454	0.590035	0.229122	-0.479501	0.846716	0.398816	0.399227	0.37307
27.7891	28.5539	28.7631	27.3995	28.8893	27.8824	27.0177	28.9161	29.1335	26.8869	27.8717	29.205	28.9909	29.1746	28.4932	29.0794	29.2876	28.1792	28.6375	27.4232	28.1694	29.3358	0	84.849	5804500000	51	5	5	4	B4DN88;P29558;E7ETU5	Q9GZR2	RNA-binding motif, single-stranded-interacting protein 1	RBMS1	0.901864	0.56278	0.249661	-0.547446	0.999679	0.92696	0.0329388	-0.0310116	0.999454	0.692013	0.159886	-0.103593	0.846716	0.430076	0.366455	-0.999018
23.1912	24.2066	25.4666	24.7326	25.0794	26.1955	24.1892	24.3165	25.5235	25.329	25.0026	25.4672	25.6323	25.4103	25.6368	26.4135	25.5707	25.5084	25.0783	25.1074	25.0125	26.007	0	22.671	641810000	9	8	5	5	R4GN55;Q7Z739;R4GMX0	B0QY54;Q9Y3M2	YTH domain-containing family protein 3	YTHDF3	0.901864	0.563896	0.248801	0.763327	0.678043	0.0103459	1.98523	1.43002	0.999454	0.918671	0.0368398	0.125923	0.885266	0.617713	0.209213	-0.599648
23.101	24.3843	23.2891	25.0474	25.6396	24.6919	24.6717	25.5524	23.9689	24.6832	27.1175	23.3662	26.2414	24.8106	22.9568	24.9744	25.4634	25.5055	26.519	27.5107	23.5566	27.828	0	8.8525	821200000	9	3	3	3	P28072	Q07666;Q5VWX1	Proteasome subunit beta type-6	PSMB6	0.901864	0.564031	0.248697	0.275797	0.990013	0.569327	0.244638	-0.242592	0.999454	0.654302	0.184222	-0.411961	0.853768	0.528268	0.277146	-0.381715
30.3608	30.2991	30.7475	30.0245	30.8936	28.8484	29.7621	30.9953	30.1787	30.2587	29.2241	30.0682	30.9692	30.7449	30.1535	31.4339	30.8547	30.7768	30.4394	30.0267	29.673	30.3537	0	191.07	19961000000	100	6	6	6	Q96HR8	Q9NX70;M0R3F3;B4DNQ6;M0R0U2;M0R0A0	H/ACA ribonucleoprotein complex non-core subunit NAF1	NAF1	0.901864	0.565195	0.247802	-0.547896	0.990013	0.742906	0.129066	0.328248	0.999454	0.47137	0.326638	0.580692	0.897074	0.673628	0.17158	0.356103
27.6433	28.791	28.8205	28.7497	29.3619	29.1721	28.1138	29.3296	29.9448	28.7217	28.2494	30.0914	29.1089	29.3031	28.2076	29.5216	28.7633	28.3027	30.0233	28.7929	28.705	29.8465	0	56.763	8490900000	78	6	6	6	P53999	M0R2Z9;Q8IX01;M0R3F6;E7ETX7;M0R065;M0R216	Activated RNA polymerase II transcriptional coactivator p15	SUB1	0.901864	0.56557	0.247514	0.349343	0.990013	0.563605	0.249025	-0.373611	0.999454	0.75186	0.123863	0.200402	0.879403	0.596401	0.224462	-0.677813
34.4522	34.1575	34.5748	32.9252	33.2714	33.8986	33.8019	34.4739	34.6301	32.9719	32.71	34.1857	34.0145	33.9387	33.9483	34.1029	33.9208	33.6766	33.9466	33.2953	33.7063	33.9616	0	323.31	265980000000	798	41	41	37	Q15233;C9JYS8	I3L2C7;P57678;I3L399	Non-POU domain-containing octamer-binding protein	NONO	0.901864	0.565607	0.247485	0.180799	0.990013	0.812914	0.0899556	-0.207295	0.999454	0.455299	0.341703	0.751316	0.947321	0.797231	0.0984158	-0.227648
28.8911	28.1247	28.84	28.0222	27.4925	28.1822	27.5284	27.2852	27.1954	27.5252	28.4139	27.5283	27.4029	27.7496	27.1272	25.0298	26.6682	28.6507	27.7184	27.3464	28.4252	27.6105	0	114.53	4170600000	35	6	6	6	O96019;H7C5S0	Q12962	Actin-like protein 6A	ACTL6A	0.901864	0.566777	0.246588	-0.429658	0.995713	0.873077	0.0589475	0.172983	0.999454	0.529568	0.276078	-0.540537	0.885266	0.615236	0.210958	0.284065
27.5966	27.3267	28.3108	26.9606	27.2837	27.766	26.7246	27.5404	28.3511	26.6525	27.3856	27.7361	28.0511	27.3903	27.5057	27.5043	28.1796	26.4136	27.4577	23.9855	26.9409	28.4171	0	45.549	3056500000	38	6	6	6	S4R469;B0QYV1;B0QYY4;O43251;I3L1D4;B0QYY7;S4R3K7;F8VR27;F8VZY7;J3KNW3;B7Z1U7;F8VZG9;Q9NWB1	Q92804;K7EPT6;K7EL85;K7ENI1;K7EKB2	RNA binding protein fox-1 homolog;RNA binding protein fox-1 homolog 2;RNA binding protein fox-1 homolog 1	RBFOX2;RBFOX1	0.901864	0.56781	0.245797	0.634042	0.990013	0.659883	0.180533	-0.747231	0.999454	0.520558	0.283531	-1.41987	0.846716	0.372854	0.428461	-1.3737
28.8228	29.2336	29.039	28.8181	29.498	28.4041	28.4683	29.3472	29.1051	28.5565	28.6046	29.3217	29.2358	28.2696	28.5436	28.8781	28.9329	29.3085	28.9068	29.1317	28.6831	29.1619	0	57.267	7252800000	96	12	12	12	C9J494;Q9H000	P00338;F5GXH2;F5GYU2;F5GXY2;F5H5J4;F5H6W8;F5H8H6;F5GXC7;F5GWW2;F5GXU1;F5GZQ4	Probable E3 ubiquitin-protein ligase makorin-2	MKRN2	0.901864	0.568522	0.245253	-0.884399	0.990013	0.602327	0.220168	1.33426	0.999454	0.728216	0.13774	0.946377	0.852125	0.509316	0.293013	1.48562
33.4507	33.0243	33.3096	34.0412	33.315	33.1106	33.2112	32.8418	33.2786	33.3275	33.2381	33.6624	33.1411	33.724	33.8141	32.6621	33.6789	32.8747	33.1107	33.6771	32.9805	33.6301	0	323.31	171060000000	625	33	33	27	O60506	B4DJP7;P62318;H3BT13	Heterogeneous nuclear ribonucleoprotein Q	SYNCRIP	0.901864	0.568698	0.245118	0.366257	0.990013	0.685196	0.164185	-0.271063	0.999454	0.49606	0.304466	-0.393774	0.852125	0.49611	0.304422	-0.414864
25.6388	24.3352	24.4218	25.7157	24.2493	25.1265	22.9766	24.4542	23.7071	23.3333	27.9954	23.5227	26.5882	23.3088	23.8848	24.4815	25.5855	24.7624	26.2795	25.1447	27.9353	23.6911	0	31.804	750850000	8	5	5	4	Q16555	P61019;H7C125;Q8WUD1;E9PE37;H0YD31;E9PKL7	Dihydropyrimidinase-related protein 2	DPYSL2	0.901864	0.569333	0.244634	-0.516307	0.990013	0.655882	0.183174	0.558001	0.999454	0.338633	0.470271	-1.41694	0.988361	0.933567	0.0298545	0.122386
25.5905	25.9887	25.8719	26.0924	26.0682	25.8198	25.4992	25.6561	26.1563	26.0611	25.3088	26.3676	24.1825	26.6562	26.1436	25.9269	25.9934	24.7343	24.3302	25.0492	25.5016	26.1443	0	16.69	878980000	15	6	6	6	Q96RS6	Q9BU76	NudC domain-containing protein 1	NUDCD1	0.901864	0.569706	0.244349	0.313486	0.999679	0.903192	0.0442197	0.129562	0.999454	0.795223	0.0995112	0.323646	0.4291	0.00875044	2.05797	-2.14278
32.4313	31.9731	31.9131	32.7446	31.5837	32.739	32.5084	32.2134	32.2358	33.3461	31.38	32.0978	32.3208	32.502	32.5058	31.7012	31.8952	32.134	31.7085	32.7058	31.6438	31.2625	0	109.54	80600000000	211	14	14	14	P46777	Q9H0G5;K7ERM9;K7EMD8;J3KT62;K7EK40;J3QLV5;J3QRI6	60S ribosomal protein L5	RPL5	0.901864	0.56982	0.244262	0.383933	0.990013	0.455297	0.341705	0.402194	0.999454	0.388039	0.411125	-0.477474	0.83092	0.0690065	1.16111	-0.990889
29.5914	29.6202	30.0772	29.2185	29.426	29.6012	29.2226	29.677	29.2737	28.7946	29.5868	29.6184	30.0129	30.0718	29.6672	29.2579	29.6816	30.1224	29.4201	29.5424	29.8586	29.7494	0	139.96	12639000000	47	7	7	7	P30050	E9PGM9;P78332;B4DNY1;F8WCA5;B4E0G6;C9J250;C9JSL1;F8WF63	60S ribosomal protein L12	RPL12	0.901864	0.570588	0.243677	-0.411652	0.990013	0.75864	0.119964	-0.371071	0.999454	0.975119	0.0109423	0.0379229	0.885266	0.614154	0.211723	-0.623475
27.1552	26.5627	26.8808	26.9206	26.3403	26.4055	26.6845	26.1708	27.0073	26.7322	25.8243	26.8535	27.0592	26.8903	27.389	27.0461	26.3959	24.5677	27.3379	26.8275	26.7344	26.6506	0	15.99	1792600000	27	6	6	6	Q7L2J0	Q9H773	7SK snRNA methylphosphate capping enzyme	MEPCE	0.901864	0.57061	0.243661	0.228612	0.999679	0.928004	0.0324502	0.165127	0.999454	0.581301	0.235599	0.596507	0.846716	0.265763	0.575506	1.47399
32.8974	32.1484	32.243	33.0797	31.2018	33.1541	33.358	31.7361	31.9647	33.5553	31.8615	31.7597	32.4535	33.0709	33.3527	31.429	32.3945	32.6881	31.7736	32.9063	32.0479	31.6611	0	323.31	103250000000	656	47	47	46	O43143	Q92747;E9PF58	Pre-mRNA-splicing factor ATP-dependent RNA helicase DHX15	DHX15	0.901864	0.57156	0.242938	0.742386	0.990013	0.612556	0.212854	-0.591899	0.999454	0.479716	0.319016	-0.755292	0.83092	0.207284	0.683435	0.605764
35.8996	35.8942	36.4181	36.2465	36.5251	36.5216	36.2904	36.8475	36.6832	36.2822	35.9859	36.7657	36.184	37.1055	35.9451	36.3437	36.7437	36.1322	36.5827	36.1435	35.9095	36.7371	0	323.31	1326700000000	1599	57	57	57	Q15459	P52565;J3KTF8;J3QQX2;J3KRE2;J3KS60;J3KRY1	Splicing factor 3A subunit 1	SF3A1	0.901864	0.571881	0.242694	-0.821664	0.990013	0.247945	0.605644	2.8685	0.999454	0.731021	0.13607	0.870344	0.846716	0.431741	0.364777	1.50161
28.1128	27.9088	27.828	29.3854	28.228	29.7368	28.6903	28.1299	28.4638	30.0105	28.5135	28.5649	27.6825	29.4255	29.0875	28.2986	28.4527	28.9773	27.9005	29.0167	27.9196	28.1399	0	96.135	6775900000	75	18	18	18	Q5JY65;Q9BZJ0	Q8TAQ2;F8VXC8;F8VZW6	Crooked neck-like protein 1	CRNKL1	0.901864	0.571926	0.24266	0.741184	0.990013	0.574389	0.240794	-0.746089	0.999454	0.294737	0.530566	-0.988639	0.846716	0.422488	0.374186	0.705948
28.6661	27.0261	28.4428	28.8345	27.0958	27.3302	29.4863	26.8382	27.8282	28.7698	26.9487	27.2789	26.9719	26.9709	29.4174	26.6905	27.6634	27.5033	27.7288	28.434	26.6543	27.5259	0	47.419	4666400000	56	15	15	15	Q9BUQ8	Q5T6W5;Q5T6W2;P61978;Q5T6W1;S4R457;S4R359	Probable ATP-dependent RNA helicase DDX23	DDX23	0.901864	0.5721	0.242528	-0.101452	0.990013	0.649881	0.187166	-0.207726	0.999454	0.329268	0.482451	-0.169371	0.83092	0.225008	0.647802	0.22492
28.4527	27.2475	28.4597	28.7665	27.5427	28.0819	28.7012	27.4815	28.862	28.3025	27.8361	27.9891	28.2093	28.0775	29.2634	28.3973	28.4722	28.7636	28.4241	28.1848	27.7605	28.3468	0	153.94	5286100000	60	8	8	8	A9Z1X7;E9PCT1;Q8IYB3;M0R088	P68363;Q71U36;P68366;Q13748;F8VVB9;C9J2C0;Q9NY65;Q6PEY2;F8VQQ4;C9JDS9;F8VRZ4;F8VS66;F8VX09;F8VWV9;A6NHL2;V9GZ17;C9K0S6;F8VRK0;C9JDL2;C9JEV8;C9JQ00;C9JJQ8;F8W0F6;Q9H853	Serine/arginine repetitive matrix protein 1	SRRM1	0.901864	0.572108	0.242522	-0.39794	0.990013	0.243553	0.613406	1.65617	0.999454	0.571492	0.24299	0.882326	0.83092	0.222549	0.652575	1.42857
31.3281	31.0084	31.5165	30.776	30.6637	30.6917	31.0529	30.7966	31.3095	30.7315	30.1064	31.0289	31.1386	31.1783	31.7256	30.6929	31.45	30.1488	30.0377	30.1763	29.7984	30.4696	0	304.39	31616000000	272	23	23	20	P51116	Q00610;J3KS13;K7EJJ5;J3KR87;P53675;J3KRF5;J3KSQ2	Fragile X mental retardation syndrome-related protein 2	FXR2	0.901864	0.573474	0.241486	-0.260602	0.990013	0.570444	0.243787	0.467738	0.999454	0.565658	0.247446	0.443823	0.846716	0.273652	0.562802	0.749172
26.0737	26.6806	26.2642	26.1602	26.5583	22.8893	23.8065	27.5376	26.4264	25.6855	25.8417	23.8127	24.616	24.6497	27.4458	27.3481	23.9293	26.6942	23.5149	23.6728	24.0379	23.4209	0	21.252	1190200000	14	6	6	6	Q9NRA8;B1AKL4;B4DR76;B0QYZ7	Q10570;E9PIM1	Eukaryotic translation initiation factor 4E transporter	EIF4ENIF1	0.901864	0.574118	0.240999	-0.332211	0.999679	0.98639	0.00595133	-0.0205135	0.999454	0.407939	0.389405	0.432313	0.994747	0.966545	0.0147777	0.0265102
26.6047	26.8289	26.8497	26.4022	27.2593	26.4859	26.46	27.4607	26.6072	26.4722	26.4049	27.0006	26.6155	26.6309	26.4924	26.8837	26.6742	24.3678	27.9982	26.9819	27.0994	26.7988	0	34.877	1775900000	36	5	5	5	Q5T911;Q9NPJ6	P61586;Q5JR08;P08134;Q5JR07;C9JNR4;E9PQH6;C9JX21;Q5JR05	Mediator of RNA polymerase II transcription subunit 4	MED4	0.901864	0.574357	0.240818	-0.529302	0.990013	0.669464	0.174273	0.804261	0.999454	0.532051	0.274047	0.664687	0.897074	0.681265	0.166684	0.653894
24.4662	25.7683	23.4594	25.236	24.7761	24.5927	26.7619	24.8097	25.4152	24.4034	26.4943	23.4257	23.327	25.4264	24.428	24.1991	24.4612	24.6016	25.0048	24.5808	25.1002	22.804	0.00053333	4.4718	215360000	6	5	1	1	G3V3T3	Q15366;H3BSS4		ACIN1	0.901864	0.57472	0.240544	-1.76841	0.990013	0.360621	0.442949	3.20719	0.999454	0.69715	0.156674	0.697164	0.879403	0.59905	0.222537	1.57116
23.3455	23.6904	24.9223	25.866	23.8701	24.9514	25.7901	24.5727	26.029	24.6916	26.2312	23.4821	26.6527	23.5163	24.6799	26.2836	25.0895	25.0668	25.0556	23.6953	26.5331	23.488	0	9.6014	328270000	7	3	3	3	A6NMQ3;C9JUF4;Q5T5H1;O43768	Q8N1G4	Alpha-endosulfine	ENSA	0.901864	0.575314	0.240095	-0.476439	0.990013	0.475219	0.323106	-0.669032	0.999454	0.768546	0.11433	0.309823	0.846716	0.272657	0.564384	0.649321
30.1115	29.6693	29.592	29.9734	29.7333	29.3176	29.8102	29.7089	28.9481	29.6274	29.169	29.9438	29.486	24.4319	30.5607	29.7898	30.3207	29.4374	29.4202	29.0366	26.2441	29.6224	0	10.32	13195000000	10	4	4	4	E9PR30;P62861	F8W9Q9;E7EQP8;Q96PV6;E7EWC7	40S ribosomal protein S30	FAU	0.901864	0.575543	0.239922	0.35898	0.990013	0.52278	0.281681	0.559961	0.999454	0.784388	0.105469	0.354931	0.846716	0.423728	0.372913	-0.773631
28.3637	28.6314	28.853	27.6016	28.2729	29.2565	28.5085	27.8068	28.5362	28.6011	28.4471	27.7932	29.0018	27.9331	28.0299	27.9681	28.6201	28.8857	27.9291	28.6717	28.6045	27.9093	0	161.12	5604600000	77	14	14	14	Q8WYA6;A2A2P1	Q96SI9	Beta-catenin-like protein 1	CTNNBL1	0.901864	0.576579	0.239141	-0.638456	0.992936	0.850529	0.0703111	-0.229083	0.999454	0.564962	0.247981	-0.394743	0.885266	0.647153	0.188993	-0.489764
26.0083	25.606	27.4761	24.1479	25.2001	26.1913	25.7628	24.4118	24.355	24.5664	24.8757	25.7959	24.2911	24.386	23.6265	23.6343	24.8588	24.5976	26.1158	23.4482	25.8164	22.9728	0	24.674	676680000	5	7	7	7	Q8TDD1;F8VRX4	P42285;F5H7E2;H0Y8U3;H0YAC4	ATP-dependent RNA helicase DDX54	DDX54	0.901864	0.577157	0.238706	-0.0885735	0.999679	0.998599	0.000608919	0.00156275	0.999454	0.446368	0.350307	-0.803366	0.853768	0.529781	0.275904	0.246469
29.7554	29.8109	30.5476	29.9772	30.4148	29.7972	29.1464	29.8866	30.608	29.3667	29.4748	31.0394	29.5331	30.8498	30.6623	29.9882	30.5644	29.2808	29.7944	29.7171	29.5688	30.8112	0	323.31	18060000000	136	8	8	8	F8W726;Q14157	Q08211;REV__H0YA90	Ubiquitin-associated protein 2-like	UBAP2L	0.901864	0.577321	0.238583	-0.22908	0.990013	0.515678	0.287621	-0.368327	0.999454	0.234901	0.629116	0.233457	0.879403	0.597522	0.223646	-0.291618
30.6284	30.8503	31.8113	29.77	29.8516	30.5926	29.2463	30.4669	30.7742	29.5635	29.9157	30.4238	30.0986	29.5727	29.8451	30.2371	29.6389	30.1899	30.2655	29.5494	29.4867	29.864	0	120.46	20553000000	175	15	15	14	P22087;M0QXL5;M0R299;M0R2Q4;M0R0P1	P07900;Q86U12;G3V2J8;Q58FG0;Q14568;Q58FG1	rRNA 2-O-methyltransferase fibrillarin	FBL	0.901864	0.577532	0.238424	0.521463	0.990013	0.0673364	1.17175	2.06785	0.999454	0.517502	0.286088	1.05138	0.83092	0.0596843	1.22414	2.11775
24.274	26.0685	26.5928	22.7758	25.4136	24.938	23.7531	25.092	25.2978	22.7653	25.0802	24.9687	24.8144	24.1201	22.929	25.2085	24.763	25.3975	23.3667	23.9792	24.6993	24.369	0	13.486	425350000	7	4	4	4	Q8WUB8	Q9H3K6;H3BV85;H3BTW0;H3BVE0	PHD finger protein 10	PHF10	0.901864	0.579521	0.236931	0.766807	0.990013	0.779679	0.108084	0.384401	0.999454	0.72951	0.136969	0.633401	0.952419	0.816459	0.0880654	0.322097
27.9125	28.4953	28.4095	27.0512	28.1171	27.1616	27.2745	28.6293	28.2915	27.2731	26.7336	27.9995	28.341	27.9258	27.7491	28.5355	27.7211	27.6108	28.1195	27.2593	27.0134	27.4548	0	42.083	3780600000	49	10	10	10	O60832;C9IYT0;H7C0M1;H7C2Q9	C9J6P4;Q7Z2W4;H7C5K1	H/ACA ribonucleoprotein complex subunit 4	DKC1	0.901864	0.579539	0.236917	-0.26268	0.999679	0.990512	0.0041403	-0.00894864	0.999454	0.328153	0.483924	0.0920897	0.83092	0.123039	0.909957	-0.537193
29.0307	29.1122	29.0805	28.7711	29.0816	29.7992	28.2599	28.8555	28.8559	28.7427	29.2164	29.3683	29.2813	29.592	28.9865	29.8153	29.1299	29.0186	29.776	29.3538	29.3286	29.1004	0	101.93	9208900000	144	14	14	14	F8W7U8;P49959;B3KTC7	P13073;H3BPG0;H3BN72;H3BNV9;H3BNI5;Q86WV2	Double-strand break repair protein MRE11A	MRE11A	0.901864	0.580061	0.236526	-0.693859	0.990013	0.153751	0.813182	3.11865	0.999454	0.441234	0.355331	0.321503	0.846716	0.334005	0.476247	1.7153
29.6533	29.0033	29.6506	29.8557	29.9936	29.4347	30.3188	29.3998	30.2629	29.8706	28.6681	30.4176	29.3805	30.0947	30.1433	29.5119	30.0842	28.7133	30.2368	29.9524	28.9648	29.9928	0	189.49	13808000000	124	13	13	13	O43823	P35579;Q5BKV1	A-kinase anchor protein 8	AKAP8	0.901864	0.580989	0.235832	-0.708541	0.990013	0.302511	0.519259	2.82903	0.999454	0.914496	0.0388182	0.279952	0.846716	0.391348	0.407437	1.91361
26.2672	24.5319	27.7374	26.0348	22.8481	24.2012	23.5167	23.9792	24.2776	23.7871	26.526	22.431	23.5363	22.447	23.3599	24.274	24.5304	26.866	24.1009	26.6167	26.3913	24.3744	0.00053735	4.5346	1282900000	8	1	1	1	K7EMV3;B4DEB1;K7EK07;K7ES00;Q71DI3;Q16695;P84243;P68431	Q15084	Histone H3;Histone H3.2;Histone H3.1t;Histone H3.3;Histone H3.1	H3F3B;H3F3A;HIST2H3A;HIST3H3;HIST1H3A	0.901864	0.581312	0.235591	-0.692795	0.990013	0.398021	0.400094	1.80495	0.999454	0.326993	0.485462	2.57869	0.846716	0.348311	0.458033	1.36021
27.0257	28.0811	27.7318	27.4754	28.6948	27.3009	27.1561	27.6624	27.0587	27.9753	27.3698	27.7812	27.939	27.5846	26.9707	23.7937	27.0854	27.3181	27.9696	27.1205	27.9865	27.634	0.00056721	5.5772	3022200000	38	26	1	1	H0YJA2	E9PH62;Q9NUL3;F8VPI7;E7EPX0;E7EVJ4;E5RJN7;G5EA18;E7EVI1;E5RJ67;H0YBY0;E5RFK1;E5RGT3;E5RGQ5		ZC3H14	0.901864	0.581349	0.235563	-0.14722	0.999679	0.923199	0.0347045	-0.0410805	0.999454	0.443743	0.352868	-0.278817	0.83092	0.103303	0.985885	-1.02529
29.5567	29.0457	29.154	29.6352	29.2934	29.9928	29.8898	29.5497	29.9362	29.9043	28.5815	30.0877	29.0655	30.4022	29.8171	29.7698	29.7084	29.7204	29.7824	29.797	29.4885	30.1541	0	125.75	13210000000	159	12	12	12	Q9NW64;F5GWK3;E5RJW4	P54577	Pre-mRNA-splicing factor RBM22	RBM22	0.901864	0.581729	0.235279	-0.598537	0.990013	0.32492	0.488223	1.77202	0.999454	0.710089	0.148687	-0.769715	0.850731	0.446512	0.350167	1.10079
32.7067	31.628	32.5501	32.5485	31.2276	32.1877	32.4817	31.5179	33.0088	32.4663	30.2245	32.9155	31.5816	33.0997	33.0575	31.7823	32.7678	31.5332	32.0158	32.9801	31.0897	32.6193	0	192.98	90032000000	180	9	7	7	H3BPE7;P35637	P12277;H0YJG0;G3V4N7;H0YJK0;G3V461	RNA-binding protein FUS	FUS	0.901864	0.582856	0.234439	-0.719874	0.990013	0.500101	0.300942	1.81389	0.999454	0.671758	0.172787	1.03334	0.83092	0.113017	0.946856	3.1157
22.3654	25.4428	24.3299	23.8236	24.6289	23.3658	25.0474	23.0482	22.9432	24.3552	23.7617	23.336	24.3744	24.1225	24.2748	24.6221	25.11	24.9997	24.9152	24.2073	23.7762	23.4971	0.0029441	3.1724	79700000	3	2	2	2	Q9UII2	Q04917;A2IDB2;F8WEB6;A2IDB1	ATPase inhibitor, mitochondrial	ATPIF1	0.901864	0.582989	0.23434	-0.296581	0.990013	0.370934	0.430703	0.620834	0.999454	0.623268	0.205325	-0.529532	0.995626	0.976367	0.010387	-0.0281181
30.0238	29.594	30.0196	30.2861	28.7773	29.4081	29.8942	29.8821	29.8399	29.4613	29.7323	28.9125	29.4295	29.0811	30.4329	29.3234	29.775	29.573	29.866	29.8419	29.7958	29.4814	0	66.899	14338000000	90	10	10	10	J3QR09;J3KTE4;P84098;J3QL15	P09972;K7EKH5;C9J8F3;J3KSV6;J3QKP5;A8MVZ9	Ribosomal protein L19;60S ribosomal protein L19	RPL19	0.901864	0.58301	0.234324	-0.462187	0.990013	0.568791	0.245047	0.647644	0.999454	0.623699	0.205025	-0.846697	0.852125	0.502553	0.298818	1.00498
28.3692	28.9805	27.9122	28.6812	30.2286	26.9009	27.2215	29.7972	28.6912	28.1558	28.3872	28.8974	28.9877	29.0085	27.9473	29.597	29.5122	29.4166	28.6652	29.1754	29.1745	29.1388	0	79.509	6861500000	58	7	7	7	Q9NWB6	Q9Y5L4;K7EIT2	Arginine and glutamate-rich protein 1	ARGLU1	0.902942	0.584374	0.233309	-0.195838	0.990013	0.532141	0.273973	-0.870814	0.999454	0.353522	0.451584	-3.0775	0.897074	0.682567	0.165855	-0.661188
33.6885	33.1548	33.5252	33.6113	32.9262	33.7996	33.8429	32.9684	33.2097	33.8716	33.0222	33.0588	32.9506	32.8883	33.7522	32.7878	33.2854	33.2106	33.2321	33.312	32.4967	32.7173	0	323.31	168220000000	1089	87	87	87	O75643	P07108	U5 small nuclear ribonucleoprotein 200 kDa helicase	SNRNP200	0.903625	0.585825	0.232232	0.389026	0.990013	0.565424	0.247626	1.06143	0.999454	0.831894	0.079932	-0.317051	0.855297	0.540853	0.266921	0.607824
32.5337	32.4071	32.1081	32.5665	32.968	31.5071	32.8195	32.9059	32.4893	32.3227	31.7009	32.6322	32.5646	32.688	32.5772	33.2749	32.6584	31.7343	32.4736	32.6091	32.2605	32.4679	0	125.71	92621000000	161	11	11	11	H3BV80;H3BMM9;H3BTC0;Q15287;H3BPG5	B4DFR2;Q9NP97;Q8TF09;H3BNG9;H3BPA0;Q7Z4M1;H3BQI1;B1AKR6	RNA-binding protein with serine-rich domain 1	RNPS1	0.903625	0.586782	0.231523	0.511494	0.990886	0.842299	0.0745337	-0.389755	0.999454	0.414094	0.382901	-1.82765	0.83092	0.115019	0.93923	-2.14972
29.9604	30.5109	30.7146	29.9994	29.5551	30.5809	29.2213	29.5642	30.2826	29.0342	30.4179	30.2945	30.0181	29.6734	30.2797	29.2716	30.3392	30.0099	29.8413	29.5042	30.173	30.1299	0	58.828	17921000000	74	11	11	11	P62277;J3KMX5	Q92615;H0Y641;H0Y4V9;X6RCG6;B5MCU2	40S ribosomal protein S13	RPS13	0.903625	0.586821	0.231494	-0.555293	0.990013	0.520525	0.283558	1.0866	0.999454	0.556363	0.254642	0.371124	0.852063	0.460321	0.336939	-0.396288
29.048	29.5901	29.2596	29.5107	30.4977	29.1642	29.0183	30.087	29.732	29.6204	28.895	30.2671	29.6323	30.4631	29.6617	30.6296	29.9843	29.3091	30.0406	29.9584	29.0884	29.8151	0	117.82	12675000000	157	16	16	16	Q9Y3X0	B4E241;P84103	Coiled-coil domain-containing protein 9	CCDC9	0.903822	0.587792	0.230776	0.216409	0.990013	0.300822	0.52169	-0.620153	0.999454	0.843746	0.0737881	0.152092	0.83092	0.114499	0.941198	-0.627925
33.8817	33.2269	33.3212	33.4506	34.2826	33.1806	33.7519	33.7127	34.0089	33.592	32.6273	34.302	33.3755	34.4386	33.8888	33.9789	33.7168	33.4101	34.1813	33.9377	33.5139	34.1825	0	323.31	224640000000	299	16	16	15	O14979	E5RHW4;O94905;E5RJ09;B0QZ43;O75477	Heterogeneous nuclear ribonucleoprotein D-like	HNRNPDL	0.903822	0.588539	0.230225	-0.783161	0.990013	0.462473	0.334914	1.16286	0.999454	0.874985	0.0579993	0.29163	0.83092	0.226782	0.644391	0.888634
23.1411	25.1329	24.2246	24.6633	23.3263	25.4231	24.718	24.8875	24.1511	22.5158	27.1941	23.3034	23.344	23.6147	21.9953	23.965	24.986	23.6471	25.2315	24.2135	25.5886	24.8803	0	14.274	218870000	5	4	4	4	P53004	P25786;F5GX11;B4DEV8	Biliverdin reductase A	BLVRA	0.903822	0.588955	0.229918	0.500145	0.990013	0.191209	0.718491	2.79515	0.999454	0.457127	0.339963	1.46712	0.4291	0.00737412	2.13229	4.31255
30.0999	29.9293	30.6501	29.7959	31.5824	31.2586	29.4236	30.5134	30.5528	30.4865	30.3847	31.3662	30.8788	30.7818	30.9575	31.2913	31.3326	29.8167	30.7803	30.3612	31.2655	31.2797	0	205.04	26591000000	92	8	8	8	O75821;K7ER90;K7EL20;K7EP16;K7ENA8	Q6I9Y2;H7C5E3	Eukaryotic translation initiation factor 3 subunit G	EIF3G	0.903908	0.589679	0.229384	0.0959015	0.990013	0.66742	0.175601	-0.299755	0.999454	0.398749	0.3993	0.676733	0.952419	0.814516	0.0891004	0.123569
28.3742	28.1395	27.9581	29.2539	28.2117	27.1909	28.8733	27.9587	28.4763	28.9628	27.2719	28.0154	27.4818	29.0151	29.2903	28.5795	29.1241	28.3556	28.1951	29.2595	27.1947	27.6697	0	53.465	5848900000	71	20	20	20	J3QR29;J3QKR5;J3QR44;P21127;J3QL65;J3KTL7;Q5QPR3;Q9UQ88;Q5QPR4	K7EIE8;O95983;J3KSA7;Q9UBB5	Cyclin-dependent kinase 11B;Cyclin-dependent kinase 11A	CDK11B;CDC2L1;CDK11A	0.904421	0.590812	0.228551	-0.359418	0.999679	0.895083	0.0481365	0.0915534	0.999454	0.405061	0.39248	0.590029	0.887926	0.65675	0.1826	0.388138
30.6142	30.8461	30.9661	30.2881	30.9136	29.9401	30.6138	31.1342	30.9913	29.9997	30.0636	30.6563	30.6918	30.9108	30.5402	30.4926	30.8576	30.4475	30.6719	30.0457	30.3817	30.7359	0	164.37	24764000000	156	9	9	9	Q9BQ67	H7C2Q8;Q99848	Glutamate-rich WD repeat-containing protein 1	GRWD1	0.904421	0.591352	0.228154	-0.285896	0.990013	0.290911	0.53624	-0.446025	0.999454	0.113804	0.943841	0.797596	0.83092	0.179202	0.746656	-1.51306
32.2933	32.1186	32.8967	31.258	32.3428	33.0132	31.7935	32.3403	32.7663	31.997	31.2934	32.8948	32.3642	33.1241	32.2592	32.8107	33.05	32.3781	32.68	31.8024	32.3402	33.2593	0	323.31	91003000000	281	14	12	12	P31942;B4DHY1	Q8WW12	Heterogeneous nuclear ribonucleoprotein H3	HNRNPH3	0.904827	0.592287	0.227468	0.393363	0.990013	0.624469	0.204489	-0.572905	0.999454	0.807739	0.0927289	-0.209888	0.989485	0.95336	0.0207433	-0.05557
33.9477	33.4599	34.2162	33.4193	33.5593	33.6009	33.6536	33.3611	34.1633	33.1257	33.2285	33.7955	33.4117	33.9891	34.5685	33.4178	34.3122	32.6785	33.6458	33.6219	32.6887	33.8606	0	323.31	223690000000	561	37	37	25	P11940;E7EQV3;E7ERJ7;H0YAR2;Q9H361	E9PMG4;Q9BUR4;E9PMR3	Polyadenylate-binding protein 1;Polyadenylate-binding protein;Polyadenylate-binding protein 3	PABPC1;PABPC3	0.905847	0.593625	0.226488	0.0809898	0.990013	0.319645	0.495332	-1.16889	0.999454	0.43171	0.364808	-1.38122	0.852125	0.489978	0.309823	-0.371822
22.8493	23.884	26.2646	24.4668	23.7723	24.5249	24.4278	23.0795	24.7389	22.6929	25.0616	24.5786	24.1287	22.9609	22.0193	24.1531	24.1318	24.8938	24.2837	23.0595	23.9883	24.276	0	39.292	201110000	3	3	3	3	D3YTE0;Q8N9T8;H0YFD2	P25205;B4DWW4;J3KQ69;Q7Z6P5	Protein KRI1 homolog	KRI1	0.906228	0.594789	0.225637	-0.407852	0.990013	0.4427	0.35389	1.09759	0.999454	0.438339	0.35819	-0.511015	0.841563	0.256103	0.591585	1.24844
28.0491	28.2396	28.7489	27.6598	28.189	29.0115	27.6107	28.1684	28.3879	28.0801	28.0939	28.2522	28.5265	27.7476	28.4686	27.5082	28.4232	28.2246	28.1911	27.4883	29.1297	28.6323	0	202.37	5315600000	54	9	8	6	F8W840;Q9BYJ9	P62495;B7Z7P8;Q96CG1;I3L492;D6RCB3;D6RJE8	YTH domain-containing family protein 1	YTHDF1	0.906228	0.595953	0.224788	-0.623762	0.990013	0.274652	0.561217	1.04887	0.999454	0.256633	0.590688	-1.83448	0.923158	0.752276	0.123623	0.31238
28.9196	28.7616	29.8433	27.4462	29.9086	28.5861	26.7607	29.4491	28.9378	28.339	27.7939	29.3683	28.766	29.0459	27.2139	29.6106	27.6567	28.5611	29.156	27.7896	28.1639	29.1568	0	202.68	6792800000	90	11	11	11	Q969G3;J3QKS7;B4DGM3;H7C048;K7EMQ8	P16615;H7C5W9;O14983;Q93084;J3QSY6;H3BTW4	SWI/SNF-related matrix-associated actin-dependent regulator of chromatin subfamily E member 1	SMARCE1	0.906228	0.596363	0.224489	-0.516799	0.990013	0.0637236	1.1957	3.77062	0.999454	0.975357	0.0108365	0.0735464	0.83092	0.161564	0.791656	2.781
33.1329	32.8317	33.2587	33.7667	32.7711	33.4612	33.9859	33.1226	33.4344	33.3564	32.6876	33.5017	32.7599	34.3994	33.6267	32.9178	33.9129	32.8228	33.4973	34.0712	32.3341	34.0525	0	323.31	174640000000	190	11	11	11	Q15427;Q5SZ64	Q01085;E7ETJ9;E7ETC0;A6NKZ9;E5RGV5;E5RG67;Q49AS9;C9JTN7;F8W8I6;Q96B58;P31483	Splicing factor 3B subunit 4	SF3B4	0.906228	0.596556	0.224349	0.264236	0.999679	0.91492	0.0386171	0.122512	0.999454	0.276649	0.558071	-0.946857	0.897074	0.685918	0.163728	0.213852
30.1195	30.3501	30.0279	30.1801	29.6508	30.3563	29.6166	29.6676	29.3971	29.3015	30.7276	29.7029	29.6314	28.4792	30.4024	29.5443	30.4407	29.8847	29.3534	29.9618	29.6601	28.7319	0	140.55	16374000000	91	23	22	22	O00571;B4DXX7;O15523	Q99459	ATP-dependent RNA helicase DDX3X;ATP-dependent RNA helicase DDX3Y	DDX3X;DDX3Y	0.906941	0.597696	0.22352	0.217727	0.990013	0.482151	0.316817	-0.338032	0.999454	0.739301	0.131179	0.119798	0.846716	0.38154	0.41846	-0.275948
29.4877	28.3167	29.5608	27.9526	27.7466	29.6953	28.249	28.8729	28.5105	28.7903	27.3865	28.7552	29.1044	28.8167	28.4199	28.2476	28.8764	28.1462	29.1562	28.7488	28.2292	29.4925	0	17.986	7326200000	61	5	5	5	P62312	B4E227;E9PIN3;Q9UBU9;E9PLA7	U6 snRNA-associated Sm-like protein LSm6	LSM6	0.909094	0.599787	0.222003	-0.589178	0.990013	0.180897	0.742568	-0.897413	0.999454	0.970599	0.0129602	-0.0198154	0.4291	0.00630623	2.20023	-1.08483
[truncated: 460 more rows]

## Sheet: Description
Data processing
Imputation using a down-shifted gaussian distribution using perseus (0.3*width, m = m(org)-1.8*std
Column Name	Description
1KO_CCCP_01	log2 LFQ intensity (1KO - MFN1-KO, 2KO - MFN2-KO, 1FLAG - MFN1-FLAG, 2FLAG - MFN2-FLAG)
[truncated: 48 more rows]
