# Supplementary material for: Mitofusin 2 displays fusion-independent roles in proteostasis surveillance
Source: Nat Commun. 2025 Feb 10;16:1501. doi: 10.1038/s41467-025-56673-5 (PMC11811173; doi:10.1038/s41467-025-56673-5)
Supplement: Supplementary file 7 — Source data [file 41467_2025_56673_MOESM7_ESM.zip]

Archive with 2 entries (2 files):
- Source data blots.pdf
- Source data quantifications.xlsx
