# Supplementary material for: Mitofusin 2 displays fusion-independent roles in proteostasis surveillance
Source: Nat Commun. 2025 Feb 10;16:1501. doi: 10.1038/s41467-025-56673-5 (PMC11811173; doi:10.1038/s41467-025-56673-5)
Supplement: Supplementary file 7 — Source data [file 41467_2025_56673_MOESM7_ESM.zip › Source data quantifications.xlsx]

## Sheet: Fig. 2a
TOM20 protein levels on HEK WT, 2KO and 2+2 cells
	WT	2KO	2+2		RM one-way ANOVA	sig	pvalue
rep1	1	0.227753	1.10081		Column A vs. Column B	****	<0.0001
rep2	1	0.105776	1.29083		Column A vs. Column C	ns	0.2085
rep3	1	0.041389	2.06921		Column B vs. Column C	**	0.0087
rep4	1	0.087893	1.37773
rep5	1	0.171836	1.05958

## Sheet: Fig. 2b
TOM20 protein levels on murine neurons WT and 2KO
	WT	2KO			Paired T-test	sig	pvalue
rep1	1	0.666614			Column A vs. Column B	*	0.0388
rep2	1	0.543243
rep3	1	0.328368

## Sheet: Fig. 2c
Full lenght PINK1 levels on HEK WT, 2KO and 2+2 cells
	WT	2KO	2+2
rep1	1	4.39905	1.24838		RM one-way ANOVA	sig	pvalue
rep2	1	4.09839	0.625985		Column A vs. Column B	**	0.0074
rep3	1	5.24721	0.838856		Column A vs. Column C	ns	0.2694
rep4	1	2.69763	0.706629		Column B vs. Column C	**	0.0041
rep5	1	6.9654	0.931684
rep6	1	2.97638	0.462107

## Sheet: Fig. 2d
Cleaved PINK1 protein levels on HEK WT, 2KO and 2+2 cells
	WT	2KO	2+2		RM one-way ANOVA	sig	pvalue
rep1	1	0.369706	0.954366		Column A vs. Column B	**	0.0044
rep2	1	0.551766	0.852915		Column A vs. Column C	ns	0.0867
rep3	1	0.309261	0.935021		Column B vs. Column C	*	0.015
rep4	1	0.269609	0.944972

## Sheet: Fig. 2e
PINK1 protein levels on HEK WT and 2KO cells +- mito-ER tether
	WT + ev	WT + tether	2KO + ev	2KO + tether		2 way ANOVA	sig	pvalue
rep1	1	0.719058	3.62821	2.81249		Column A vs. Column B	ns	0.7999
rep2	1	0.819615	3.2978	2.69436		Column C vs. Column D	ns	0.2085
rep3	1	0.620096	2.51701	1.92402

## Sheet: Fig. 2f
Mt-Keima levels on HEK WT, 2KO, 2+2 and 2+2-K357N cells +- IU1
	DMSO			IU1					2 way ANOVA	sig	pvalue
	rep1	rep2	rep3	rep1	rep2	rep3		DMSO	WT vs. 2KO	*	0.0227
WT	1	1	1	1.52349	1.25	1.72308			WT vs. 2+2	ns	0.8678
2KO	1.46644	1.31982	1.47692	2.52013	2.04955	2.56923			2KO vs. 2+2	ns	0.0843
2+2	0.761745	1.79279	0.769231	1.49664	2.33784	1.35385			2+2 vs. K357N	ns	0.6516
K357N	0.808725	1.86486	1.09231	1.38591	2.62162	1.70769		IU1	WT vs. 2KO	***	0.0005
									WT vs. 2+2	ns	0.2486
									2KO vs. 2+2	**	0.0024
									2+2 vs. K357N	ns	0.4878

## Sheet: Fig. 3b
PLA MFN2-PSMD11 on HEK WT cells											PLA MFN2-20S on HEK WT
	MFN2	PSMD11	MFN2+PSMD11			Ordinary 1 way ANOVA	sig	pvalue				MFN2	20S	MFN2+20S		Ordinary 1 way ANOVA	sig	pvalue
rep1	4	1	46			MFN2 vs. MFN2+PSMD11	****	<0.0001			rep1	1	2	6		MFN2 vs. MFN2+20S	****	<0.0001
	10	1	44			PSMD11 vs. MFN2+PSMD11	****	<0.0001				0	3	4		20S vs. MFN2+20S	****	<0.0001
	7	1	25									0	2	5
	8	1	32									1	1	8
	8	1	14									1	1	8
	7	0	27									0	1	8
	11	1	33									0	3	8
	6	0	24									0	1	10
	7	2	28									0	4	4
	11	4	15									0	5	0
	8	3	46									0	2	7
	4	0	32									0	3	4
	15	0	26									0	2	2
	5	5	14									0	1	11
	16	0	40									1	2	8
	6	0	33									1	2	5
	6	0	29									0	2	3
	17	4	33									1	2	6
	8	5	32									0	1	0
	7	2	40									0	5	4
	4	0	34									0	4	14
	1	2	33									0	4	7
	11	1	58									2	0	3
	8	3	33									1	1	8
	13	4	28									0	2	6
	8	0	44									0	2	10
	16	7	61									0	1	7
	7	6	36									0	4	2
	8	10	32									0	2	4
	7	4	21									0	0	9
	2	1	28									1	5	7
	18	4	57									0	0	6
	11	1	27									1	3	10
	8	2	36									0	3	8
	3	0	45									0	3	9
	0	3	34									0	4	6
	8	14	47									0	3	10
	5	0	37									1	2	16
	5	5	58									0	5	7
	3	1	27									0	6	17
	0	4	25									0	2	7
	17	12	23									0	0	8
	4	0	41									0	2	3
	16	0	37									0	5	4
	2	0	43									0	3	3
	7	0	51									0	11	11
	1	5	48									0	3	4
	3	3	33									0	2	14
	10	3	26									0	0	1
	18	10	43									1	0	2
rep2	10	3	44								rep2	0	4	7
	11	1	79									3	3	4
	7	2	83									0	0	8
	5	4	36									0	0	6
	11	6	22									1	0	5
	10	7	27									0	3	7
	13	3	56									1	2	10
	16	3	42									0	2	6
	19	4	28									0	1	5
	18	4	48									0	1	4
	10	3	25									0	2	7
	10	5	17									1	0	8
	2	4	27									1	0	7
	18	8	34									1	4	12
	17	1	55									1	0	3
	10	1	56									0	3	2
	3	3	32									0	1	8
	14	3	31									0	3	2
	25	9	32									1	1	4
	13	5	22									0	0	12
	12	3	61									0	2	12
	12	7	66									1	1	12
	4	2	42									2	2	6
	7	8	32									0	0	4
	6	2	51									0	3	13
	6	1	15									0	0	11
	9	2	48									0	1	17
	18	3	65									1	0	21
	10	3	44									0	1	12
	10	4	32									0	0	6
	10	2	54									1	1	8
	18	9	48									0	0	8
	10	3	40									0	2	6
	17	1	41									0	1	4
	13	4	36									0	1	8
	15	2	78									0	1	10
	12	6	58									0	0	6
	8	3	38									1	2	4
	7	5	62									0	0	9
	10	3	27									0	0	15
	4	2	43									0	2	5
	7	5	33									0	2	10
	10	7	78									0	4	8
	2	5	20									1	2	8
	4	4	46									0	1	5
	23	0	72									0	0	4
	5	2	42									0	0	10
	10	3	24									0	4	5
	20	10	62									0	0	7
	18	11	44									0	4	7
											rep3	3	3	12
												0	4	7
												2	5	17
												0	5	6
												0	4	3
												1	6	17
												2	5	7
												3	10	10
												3	1	13
												0	4	18
												0	6	2
												4	3	14
												1	3	8
												2	2	13
												0	3	6
												2	0	2
												0	2	4
												1	6	6
												0	7	7
												0	5	5
												0	3	7
												0	3	23
												0	2	2
												1	5	6
												2	6	2
												1	3	6
												2	2	8
												1	0	0
												3	5	4
												1	5	6
												2	1	8
												2	2	6
												3	1	9
												1	0	7
												2	7	9
												0	3	15
												0	6	8
												1	2	4
												0	1	8
												2	5	4
												0	5	22
												1	2	5
												5	0	3
												3	3	8
												1	7	10
												0	3	25
												2	3	9
												1	5	10
												0	5	4
												1	7	6

## Sheet: Fig. 3f
PLA MFN2-PSMD11 on HEK WT cells +- MLN
	MFN2	PSMD11	MFN2+PSMD11	MFN2+PSMD11 + MLN		Ordinary 1 way ANOVA	sig	pvalue
rep1	13	0	46	19		MFN2+PSMD11 -MLN vs. MFN2+PSMD11 +MLN	****	<0.0001
	18	5	24	39
	8	0	31	40
	9	0	31	31
	7	2	26	35
	5	1	24	19
	4	6	34	23
	8	0	34	33
	3	0	23	14
	14	3	19	31
	11	3	34	25
	4	0	37	30
	8	2	26	20
	10	2	35	36
	14	0	37	18
	12	3	25	26
	5	1	29	15
	7	2	39	26
	11	0	39	37
	9	1	26	27
	13	3	50	48
	23	1	34	37
	15	1	40	46
	13	2	18	57
	12	1	42	13
	18	0	28	18
	13	4	38	28
	6	0	39	38
	10	4	14	34
	10	7	24	30
	24	1	27	58
	14	0	25	30
	15	4	34	13
	9	2	59	33
	10	1	23	40
	7	1	35	28
	4	13	34	41
	18	2	18	41
	9	6	30	21
	9	2	23	35
	12	4	40	27
	5	3	25	39
	15	4	34	29
	6	6	48	38
	25	4	38	21
	12	6	73	20
	21	3	42	23
	15	2	31	20
	10	2	38	28
	9	1	30	35
rep2	7	2	55	14
	7	4	33	28
	8	2	33	33
	10	4	22	41
	5	3	21	35
	10	1	29	57
	12	4	25	47
	7	6	39	21
	15	3	55	35
	19	2	46	46
	10	3	30	21
	11	2	38	18
	2	4	36	53
	8	4	46	29
	9	6	27	28
	7	1	48	47
	7	4	49	30
	10	2	43	33
	10	4	44	45
	5	0	41	35
	11	0	68	26
	12	3	30	54
	5	1	53	17
	8	0	42	30
	15	3	46	36
	5	2	54	52
	5	2	98	18
	11	1	43	24
	6	4	54	32
	5	2	52	19
	10	2	34	33
	15	8	28	35
	14	4	63	28
	12	4	42	54
	16	6	31	15
	16	7	51	15
	5	1	44	17
	9	1	46	24
	16	2	34	27
	5	4	30	17
	7	2	38	27
	8	2	67	20
	16	1	43	52
	16	4	33	24
	9	1	29	33
	8	2	37	31
	5	2	43	35
	13	1	28	15
	10	3	38	25
	20	4	33	59
rep3	18	11	55	21
	14	7	53	25
	15	5	46	29
	11	5	47	26
	30	3	51	34
	23	10	23	35
	10	0	58	34
	16	4	43	14
	19	5	45	38
	18	2	37	27
	10	6	47	24
	20	7	36	24
	9	3	30	22
	13	6	66	29
	3	2	44	29
	8	4	51	22
	12	5	36	44
	8	6	49	34
	13	7	66	63
	12	8	66	40
	14	9	67	16
	11	4	61	19
	7	2	59	31
	10	8	36	30
	8	0	62	40
	11	1	37	18
	10	10	63	30
	6	9	77	37
	16	5	49	27
	12	4	65	29
	7	5	51	53
	4	2	32	25
	14	12	46	37
	14	2	43	27
	13	5	39	32
	9	3	50	27
	7	3	83	42
	8	8	35	33
	3	7	38	37
	9	3	41	43
	20	5	57	40
	6	6	59	41
	20	12	36	56
	9	4	52	38
	38	9	53	26
	27	5	35	58
	16	8	34	58
	25	5	52	22
	12	8	47	27
	10	5	46	18

## Sheet: Fig. 4a
MFN1 protein levels HEK WT and 2KO cells +- CHX (0h, 4h, 8h)
	WT				2KO					2 way ANOVA	sig	pvalue
	rep1	rep2	rep3	rep4	rep1	rep2	rep3	rep4		WT 0h vs.WT 4h	**	0.0023
0h	1	1	1	1	1	1	1	1		WT 0h vs.WT 8h	****	<0.0001
4h	0.801561	0.443303	0.372447	0.631581	0.937461	0.982509	0.814687	0.869953		2KO 0h vs. 2KO 4h	ns	0.8935
8h	0.492568	0.11023	0.49167	0.230568	0.759939	0.621176	0.920363	0.978173		2KO 0h vs. 2KO 8h	ns	0.4237

## Sheet: Fig. 4b
MFN1 protein levels on HEK WT and 2KO cells +- ActD (0h,2h, 6h)
	WT				2KO					2 way ANOVA	sig	pvalue
	rep1	rep2	rep3	rep4	rep1	rep2	rep3	rep4		WT 0h vs.WT 4h	ns	0.1827
0h	1	1	1	1	1	1	1	1		WT 0h vs.WT 8h	****	<0.0001
2h	0.868854	1.0043	0.672576	0.603127	1.18874	0.909419	0.89817	1.04418		2KO 0h vs. 2KO 4h	ns	>0.9999
6h	0.281792	0.355217	0.08003	0.205868	0.542842	0.633314	0.852127	0.826777		2KO 0h vs. 2KO 8h	*	0.0367

[truncated: 38 more sheets: Fig. 4c, Fig. 4d, Fig. 5a, Fig. 5b, Fig. 5c, Fig. 5e, Fig. 5f, Fig. 5g, Fig. 6a, Fig. 6b, Fig. 6c, Sup.1c, Sup. 1d, Sup.1e, Sup. 2c, Sup. 3a, Sup. 5e, Sup. 6c, Sup. 6d, Sup. 6e …]
